# Supplementary material for: Extensive identification and analysis of conserved small ORFs in animals
Source: Genome Biol. 2015 Sep 14;16:179. doi: 10.1186/s13059-015-0742-x (PMC4568590; doi:10.1186/s13059-015-0742-x)
Supplement: Additional file 8: Table S6. — Summary of datasets used in Fig. 3 (other sORF predictions). (ODS 13 kb) [file 13059_2015_742_MOESM8_ESM.ods]

## Sheet: Table S6 other sORF datasets
Study	Data source	Data type	# entries	# matched ORFs
Slavoff et al.	Supplementary Table 1	tryptic peptides	119	45
Ma et al.	Supplementary Table 2	tryptic peptides	266	20
ProteomicsDB (Wilhelm et al.)	Supplementary Table 3	tryptic peptides	430	190
ProteomeMap (Kim et al.)	Supplementary Table 1	tryptic peptides	107	90
Prabakaran et al.	Supplementary Table 1	tryptic peptides	250	74
HAltORF database (Vanderperre et al.)	http://www.roucoulab.com/haltorf/download/haltorf_cryptic_tis.fa	aa sequence	24676	10038
Vanderperre et al.	Table S4	aa sequence	1257	1191
Ladoukakis et al.	Additional File 3	aa sequence	401	33
Frith et al.	Dataset S2	aa sequence	4785	1263
Crowe et al.	Additional File 2	aa sequence	402	203
Ruiz-Orera et al.	Supplementary File 2C	aa sequence	143 human	128 human
			137 mouse	87 mouse
			379 zebrafish	84 zebrafish
			7 fruit fly	7 fruit fly
Pinstripe (Gascoigne et al.)	Supplementary Table 5	aa sequence	4431	2523
Pauli et al.	Datafile S1	coordinates	700	106
Bazzini et al.	Table S2	coordinates	535 zebrafish	352 zebrafish
			261 human	124 human
Crappe et al.	bulk download from http://h2g2.ugent.be/ biobix.html	coordinates	2414590	8901 (Pcod > .99)
Aspden et al.	GSE60384_S2.ribo.ncRNAorf.txt, GSE60384_S2.ribo.uorf.txt from http://www.ncbi.nlm.nih.gov/geo/query/acc.cgi?acc=GSE60384	coordinates	34565	2828 (RPKM >= 11.8 and cov >= .57)
