# Supplementary material for: Extensive identification and analysis of conserved small ORFs in animals
Source: Genome Biol. 2015 Sep 14;16:179. doi: 10.1186/s13059-015-0742-x (PMC4568590; doi:10.1186/s13059-015-0742-x)
Supplement: Additional file 12: Table S7. — Summary of datasets used in Additional file 13: Figure S6A and B (RNA-seq). (ODS 11 kb) [file 13059_2015_742_MOESM12_ESM.ods]

## Sheet: Table S7 RNA-seq datasets
Study	Organism	accessions
Illumina Body Map	human	GSE30611
Shen et al.	mouse	GSE29184 / SRP006787
Pauli et al.	zebrafish	SRP009426
modENCODE	fly	SRS004668, SRS004669, SRS004670, SRS004671, SRS004672, SRS004673, SRS004674, SRS004675, SRS004676, SRS004677, SRS004678, SRS004679, SRS004680, SRS004681, SRS004682, SRS004686, SRS004687, SRS004867, SRS004868, SRS004701, SRS004702, SRS004869, SRS004870, SRS004703, SRS004689, SRS004693, SRS004692
Grün et al.	worm	GSE53359 (SRR1050768-SRR1050780)
