# Supplementary material for: Extensive identification and analysis of conserved small ORFs in animals
Source: Genome Biol. 2015 Sep 14;16:179. doi: 10.1186/s13059-015-0742-x (PMC4568590; doi:10.1186/s13059-015-0742-x)
Supplement: Additional file 14: Table S8. — Summary of datasets used in Fig. 6a (ribosome profiling). (ODS 14 kb) [file 13059_2015_742_MOESM14_ESM.ods]

## Sheet: Table S8 Ribo-seq datasets
Study	Cell line / organism	GEO accession	SRA accessions
Gao et al.	HEK293		SRR1630831
Wolfe et al.	KOPT-K1	GSE56887	SRR1248252, SRR1248253
Gonzalez et al.	human brain mouse brain	GSE51424	SRR1562539, SRR1562540, SRR1562541;
			SRR1013472, SRR1013473, SRR1013474, SRR1013478
Ingolia et al.	mESC	GSE60095	SRR1536296 SRR1536297 SRR1536298
Chew et al.	zebrafish	GSE46512	SRR836192, SRR836193, SRR836195, SRR836196, SRR836197
Bazzini et al.	zebrafish	GSE53693	SRR1062197 ... SRR1062818 (622 accessions)
Dunn et al.	fly embryos Schneider S2 cells	GSE49197	SRR942868, SRR942869, SRR942870, SRR942871;
			SRR942878, SRR942879, SRR942880, SRR942881
Stadler et al.	C. elegans L1	GSE48140	SRR914338, SRR914339
