# Supplementary material for: Extensive identification and analysis of conserved small ORFs in animals
Source: Genome Biol. 2015 Sep 14;16:179. doi: 10.1186/s13059-015-0742-x (PMC4568590; doi:10.1186/s13059-015-0742-x)
Supplement: Additional file 15: Table S9. — Summary of datasets used in Fig. 6b (mass spectrometry). (ODS 13 kb) [file 13059_2015_742_MOESM15_ESM.ods]

## Sheet: Table S9 Mass-spec datasets
Study	accession	Organism (cell type)	# PSMs
unpublished	PRIDE: PXD002383	human (HEK293/HeLa/K562)	26746
unpublished	PRIDE: PXD002400	human (HepG2/MCF-10A/MDA-DB/MCF7/WI38)	51982
Eravci et al.	PRIDE: PXD000283	human (HEK293)	97077
Geiger et al.	PRIDE: PXD002395	human (11 human cell lines)	160707
unpublished	PRIDE: PXD002583	mouse (C2C12 myoblasts and myotubes)	397
Schwanhäusser et al.	PeptideAtlas: PASS00113	mouse (NIH3T3)	82419
Azimifar et al.	PRIDE: PXD000867	mouse (liver)	225326
Kelkar et al.	PRIDE: PXD000479	zebrafish (whole animal)	9824
Sury et al.		fruit fly (whole animal)	41147
Xing et al.	PRIDE: PXD000455	fruit fly (whole animal and heads)	65549
Grün et al.		C. elegans (whole animal)	37146
