# Supplementary material for: Extensive identification and analysis of conserved small ORFs in animals
Source: Genome Biol. 2015 Sep 14;16:179. doi: 10.1186/s13059-015-0742-x (PMC4568590; doi:10.1186/s13059-015-0742-x)
Supplement: Additional file 21: Table S10. — Experimental evidence for human sORFs. (ODS 85 kb) [file 13059_2015_742_MOESM21_ESM.ods]

## Sheet: Table_S10_human_evidence.csv
#orfID	gene	type	phyloCSF score	RNA-seq: Illumina Body Map	ribosome profiling: HEK293 (Gao et al.)	ribosome profiling: KOPT-K1 (Wolfe et al.)	ribosome profiling: brain (Gonzalez et al.)	MS/MS: 3 cell lines	MS/MS: 5 cell lines	MS/MS: Eravci et al.	MS/MS: Geiger et al.
ENST00000401985_chr5:179221082-179223395:+	LTC4S	annotated	436.57	FPKM:adipose=1.210e-05,adrenal=6.874e-11,blood=2.402e-01,brain=3.053e-02,breast=1.109e-01,colon=1.285e-35,heart=6.603e-10,kidney=3.916e-07,liver=2.731e-01,lung=1.903e+00,lymph=1.680e-08,ovary=2.098e-53,prostate=1.328e-06,skeletal_muscle=1.121e-01,testes=4.151e-30,thyroid=7.777e-93	RPKM=3.0976e-01,ORFscore=NA	NA	RPKM=5.4525e+00,ORFscore=6.3805	NA	NA	NA	NA
ENST00000253122_chrX:152953797-152953844:+	SLC6A8	utr5	159.7	FPKM:adipose=8.232e+00,adrenal=2.688e+00,blood=3.394e-01,brain=2.427e+01,breast=9.930e+00,colon=1.774e+01,heart=2.826e+01,kidney=2.390e+01,liver=3.688e-01,lung=3.432e+00,lymph=1.846e+00,ovary=7.111e+00,prostate=9.250e+00,skeletal_muscle=1.463e+01,testes=8.497e+00,thyroid=1.032e+01	RPKM=3.0836e+02,ORFscore=5.8993	NA	RPKM=1.9492e+02,ORFscore=6.2585	NA	NA	NA	NA
ENST00000344111_chr7:1009014-1015145:-	COX19	annotated	210.54	FPKM:adipose=1.305e+00,adrenal=3.508e+00,blood=4.272e+00,brain=2.190e+00,breast=1.371e+00,colon=1.386e+00,heart=1.268e+00,kidney=2.617e+00,liver=1.293e+00,lung=1.349e+00,lymph=3.476e+00,ovary=3.046e+00,prostate=2.292e+00,skeletal_muscle=1.560e+00,testes=1.686e+00,thyroid=2.881e+00	RPKM=2.2192e+01,ORFscore=5.1613	RPKM=5.3491e+01,ORFscore=5.2330	RPKM=1.3686e+01,ORFscore=7.3881	sequence=LGFGDLTSGK,score=8.917e+01,PEP=6.474e-04,intensity=1.060e+08,nspectra=2,peak_cov=0.608,intensity_cov=0.230	NA	sequence=LGFGDLTSGK,score=1.080e+02,PEP=7.118e-04,intensity=4.026e+08,nspectra=5,peak_cov=0.508,intensity_cov=0.087;sequence=LMLQEPLEK,score=1.187e+02,PEP=2.930e-04,intensity=4.259e+08,nspectra=6,peak_cov=0.506,intensity_cov=0.146	sequence=LMLQEPLEK,score=5.506e+01,PEP=3.515e-02,intensity=6.211e+06,nspectra=2,peak_cov=0.163,intensity_cov=0.138;sequence=LGFGDLTSGK,score=8.779e+01,PEP=4.711e-04,intensity=5.879e+07,nspectra=11,peak_cov=0.386,intensity_cov=0.140
ENST00000552740_chr12:57911495-57914263:-	DDIT3	utr5	41.91	FPKM:adipose=1.595e+01,adrenal=1.288e+01,blood=8.356e+00,brain=3.266e+01,breast=1.441e+01,colon=2.329e+01,heart=5.826e+00,kidney=3.550e+01,liver=1.041e+01,lung=4.552e+01,lymph=2.014e+01,ovary=3.362e+01,prostate=4.402e+01,skeletal_muscle=1.787e+01,testes=2.881e+01,thyroid=5.156e+01	RPKM=5.3561e+01,ORFscore=5.0827	RPKM=2.2724e+01,ORFscore=3.9069	RPKM=4.6799e+01,ORFscore=8.3497	NA	NA	NA	NA
ENST00000513238_chr4:75858538-75971457:+	PARM1	annotated	875.49	FPKM:adipose=7.854e+00,adrenal=1.851e+01,blood=6.133e-01,brain=1.453e+01,breast=1.199e+01,colon=1.411e+01,heart=1.338e+00,kidney=1.793e+01,liver=2.615e-02,lung=1.400e+00,lymph=3.143e+00,ovary=4.977e+00,prostate=1.049e+01,skeletal_muscle=7.733e-01,testes=2.510e+01,thyroid=6.893e+01	RPKM=1.8349e+00,ORFscore=2.1699	NA	RPKM=9.4426e+01,ORFscore=9.5741	NA	NA	NA	NA
ENST00000551424_chr12:41086350-41289754:+	CNTN1	utr5	25.98	FPKM:adipose=1.571e-01,adrenal=7.793e-01,blood=0.000e+00,brain=2.571e+00,breast=5.908e-03,colon=6.994e-01,heart=4.374e-02,kidney=2.791e-01,liver=9.495e-02,lung=8.555e-01,lymph=2.773e-01,ovary=2.250e+00,prostate=5.228e+00,skeletal_muscle=0.000e+00,testes=2.166e+00,thyroid=2.350e-01	NA	NA	RPKM=1.4027e+01,ORFscore=6.3750	NA	NA	NA	NA
TCONS_00026907_chr19:14903319-14903348:+	TCONS_00026907	lincRNA	23.98	FPKM:adipose=4.064e+00,adrenal=1.233e-05,blood=1.569e-05,brain=1.279e+01,breast=5.217e-07,colon=1.589e+00,heart=1.950e-06,kidney=7.900e+00,liver=9.097e-06,lung=7.362e-06,lymph=9.373e-06,ovary=2.986e-04,prostate=1.043e-04,skeletal_muscle=4.542e-01,testes=7.557e-05,thyroid=1.218e-15	RPKM=1.7815e+01,ORFscore=2.3219	NA	RPKM=1.0226e+02,ORFscore=7.6870	NA	NA	NA	NA
ENST00000505036_chr4:140213704-140216952:-	NDUFC1	annotated	127.16	FPKM:adipose=2.441e+01,adrenal=3.657e+01,blood=2.060e+01,brain=3.998e+01,breast=3.282e+01,colon=6.305e+01,heart=1.168e+02,kidney=7.539e+01,liver=3.779e+01,lung=2.954e+01,lymph=2.755e+01,ovary=3.504e+01,prostate=4.858e+01,skeletal_muscle=5.649e+01,testes=7.088e+01,thyroid=3.783e+01	RPKM=1.9324e+02,ORFscore=6.4738	RPKM=9.0431e+01,ORFscore=6.4550	RPKM=1.5527e+02,ORFscore=10.3111	NA	NA	NA	NA
ENST00000551449_chr12:62104155-62261206:-	FAM19A2	annotated	266.9	FPKM:adipose=2.485e-34,adrenal=3.911e-20,blood=1.566e-46,brain=1.958e-12,breast=0.000e+00,colon=3.851e-01,heart=7.862e-38,kidney=0.000e+00,liver=0.000e+00,lung=1.764e-191,lymph=8.682e-02,ovary=2.068e-01,prostate=1.700e-238,skeletal_muscle=0.000e+00,testes=7.413e-02,thyroid=0.000e+00	NA	NA	RPKM=1.6528e+01,ORFscore=6.6691	NA	NA	NA	NA
ENST00000563480_chr15:66786774-66790069:-	SNAPC5	annotated	809.08	FPKM:adipose=1.162e+01,adrenal=1.722e+01,blood=6.678e+00,brain=1.637e+01,breast=1.256e+01,colon=1.137e+01,heart=1.218e+01,kidney=8.330e+00,liver=9.730e+00,lung=7.867e+00,lymph=5.303e+00,ovary=1.500e+01,prostate=1.692e+01,skeletal_muscle=1.472e+01,testes=2.409e+01,thyroid=1.360e+01	RPKM=2.2309e+01,ORFscore=4.6668	RPKM=2.7556e+01,ORFscore=3.3923	RPKM=2.7424e+01,ORFscore=8.5897	NA	NA	NA	NA
ENST00000223641_chr9:101984646-101992706:+	SEC61B	annotated	1983.52	FPKM:adipose=2.473e+01,adrenal=3.590e+01,blood=7.856e+01,brain=2.555e+01,breast=3.238e+01,colon=5.352e+01,heart=2.634e+01,kidney=1.054e+02,liver=2.273e+02,lung=8.099e+01,lymph=7.344e+01,ovary=4.089e+01,prostate=5.989e+01,skeletal_muscle=1.461e+01,testes=5.101e+01,thyroid=2.565e+01	RPKM=2.7749e+02,ORFscore=8.0641	RPKM=2.3320e+02,ORFscore=7.8656	RPKM=6.8340e+01,ORFscore=9.0153	NA	NA	NA	NA
ENST00000607778_chr6:158591536-158613189:+	GTF2H5	annotated	1254.88	FPKM:adipose=2.910e+00,adrenal=3.087e+00,blood=1.893e+00,brain=6.497e+00,breast=5.080e+00,colon=4.586e+00,heart=2.577e+00,kidney=2.912e+00,liver=1.611e+00,lung=1.528e+00,lymph=2.257e+00,ovary=4.312e+00,prostate=3.949e+00,skeletal_muscle=3.372e+00,testes=6.306e+00,thyroid=3.567e+00	RPKM=1.2490e+02,ORFscore=7.2124	RPKM=7.2742e+01,ORFscore=5.9826	RPKM=8.0705e+01,ORFscore=8.4960	sequence=VGELMDQNAFSLTQK,score=8.549e+01,PEP=2.663e-07,intensity=1.810e+08,nspectra=2,peak_cov=0.248,intensity_cov=0.090	sequence=VGELMDQNAFSLTQK,score=1.408e+02,PEP=5.037e-08,intensity=6.446e+05,nspectra=2,peak_cov=0.465,intensity_cov=0.298	sequence=VGELMDQNAFSLTQK,score=6.346e+01,PEP=8.810e-04,intensity=1.613e+07,nspectra=1,peak_cov=0.243,intensity_cov=0.080	sequence=GVLIECDPAMK,score=6.972e+01,PEP=4.484e-04,intensity=1.045e+07,nspectra=2,peak_cov=0.293,intensity_cov=0.118;sequence=VGELMDQNAFSLTQK,score=1.262e+02,PEP=9.424e-16,intensity=1.083e+07,nspectra=3,peak_cov=0.335,intensity_cov=0.138;sequence=QFLLYLDESNALGK,score=1.230e+02,PEP=2.598e-12,intensity=1.876e+07,nspectra=15,peak_cov=0.456,intensity_cov=0.169
ENST00000239944_chr3:150262245-150263922:-	SERP1	annotated	819.05	FPKM:adipose=3.316e+01,adrenal=3.375e+01,blood=9.030e+01,brain=2.983e+01,breast=4.445e+01,colon=4.817e+01,heart=1.054e+01,kidney=6.515e+01,liver=7.925e+01,lung=7.410e+01,lymph=5.758e+01,ovary=4.927e+01,prostate=4.819e+01,skeletal_muscle=6.053e+00,testes=4.806e+01,thyroid=4.665e+01	RPKM=1.9161e+02,ORFscore=7.7006	RPKM=2.5633e+02,ORFscore=6.8950	RPKM=9.5513e+01,ORFscore=8.8237	NA	NA	NA	NA
ENST00000341942_chr7:99746596-99751587:+	LAMTOR4	annotated	918.55	FPKM:adipose=4.280e+00,adrenal=6.986e+00,blood=2.512e-02,brain=9.970e+00,breast=2.605e+00,colon=1.339e+01,heart=1.425e+00,kidney=2.654e+00,liver=4.643e-05,lung=6.595e+00,lymph=1.328e-04,ovary=4.559e+00,prostate=1.584e-03,skeletal_muscle=7.189e-01,testes=6.067e+00,thyroid=6.961e-04	RPKM=1.8085e+02,ORFscore=7.7664	RPKM=1.1196e+02,ORFscore=7.7169	RPKM=7.5532e+01,ORFscore=9.1593	NA	NA	NA	NA
ENST00000413065_chr7:96303072-96339075:-	SHFM1	annotated	324.62	FPKM:adipose=3.960e-96,adrenal=5.798e-01,blood=9.913e-02,brain=3.064e-95,breast=7.379e-38,colon=2.000e+00,heart=1.753e-01,kidney=6.692e-01,liver=2.975e-14,lung=9.641e-02,lymph=5.227e-02,ovary=4.106e-01,prostate=2.454e-01,skeletal_muscle=1.034e-35,testes=6.149e-01,thyroid=5.222e-01	RPKM=2.5894e+02,ORFscore=6.8820	RPKM=2.2479e+02,ORFscore=7.6643	RPKM=2.8002e+01,ORFscore=7.9115	NA	NA	NA	NA
TCONS_l2_00002988_chr10:38499673-38501345:+	TCONS_l2_00002988	lincRNA	139.37	FPKM:adipose=9.561e-03,adrenal=5.779e-02,blood=0.000e+00,brain=2.868e-01,breast=1.223e-02,colon=0.000e+00,heart=3.611e-03,kidney=0.000e+00,liver=0.000e+00,lung=3.204e-02,lymph=0.000e+00,ovary=3.315e-02,prostate=0.000e+00,skeletal_muscle=0.000e+00,testes=5.989e-02,thyroid=5.143e-02	RPKM=5.0262e-01,ORFscore=0.0000	NA	NA	NA	NA	NA	sequence=SLSADDLIHFQR,score=3.858e+01,PEP=1.592e-02,intensity=2.886e+07,nspectra=3,peak_cov=0.192,intensity_cov=0.053
ENST00000452079_chr1:3663088-3663306:-	TP73-AS1	lincRNA	129.24	FPKM:adipose=3.478e+00,adrenal=5.455e+00,blood=2.274e+00,brain=3.359e+00,breast=3.961e+00,colon=2.626e+00,heart=3.281e+00,kidney=2.830e+00,liver=1.053e+00,lung=2.207e+00,lymph=3.626e+00,ovary=5.827e+00,prostate=4.484e+00,skeletal_muscle=1.311e+00,testes=3.658e+00,thyroid=6.164e+00	RPKM=4.3519e+00,ORFscore=2.3219	NA	RPKM=2.1573e+00,ORFscore=5.6724	NA	NA	sequence=ILEHLSSGR,score=5.135e+01,PEP=7.655e-02,intensity=1.404e+08,nspectra=1,peak_cov=0.295,intensity_cov=0.033	sequence=ILEHLSSGR,score=4.145e+01,PEP=1.555e-02,intensity=1.135e+07,nspectra=1,peak_cov=0.242,intensity_cov=0.096
ENST00000290705_chr16:56672651-56673862:+	MT1A	annotated	89.7	FPKM:adipose=9.656e+00,adrenal=1.738e+01,blood=0.000e+00,brain=4.381e+00,breast=1.593e+00,colon=6.187e+00,heart=2.069e+01,kidney=4.630e+01,liver=4.327e+02,lung=1.126e+02,lymph=3.519e+01,ovary=5.881e-01,prostate=2.643e+00,skeletal_muscle=5.539e+00,testes=3.389e+00,thyroid=7.782e+00	RPKM=1.1674e+01,ORFscore=1.5850	NA	RPKM=1.7123e+01,ORFscore=6.2055	NA	NA	NA	NA
ENST00000488423_chr3:16302271-16306383:-	DPH3	annotated	842.01	FPKM:adipose=5.395e+00,adrenal=3.836e+00,blood=4.046e+00,brain=3.646e+00,breast=4.290e+00,colon=1.803e+00,heart=3.041e+00,kidney=4.439e+00,liver=1.167e+00,lung=3.659e+00,lymph=2.799e+00,ovary=5.352e+00,prostate=1.755e+00,skeletal_muscle=7.418e+00,testes=8.132e+00,thyroid=6.003e+00	RPKM=5.6126e+01,ORFscore=4.5178	RPKM=1.9830e+01,ORFscore=2.7225	RPKM=1.3240e+01,ORFscore=6.5609	NA	NA	NA	NA
ENST00000337677_chr4:122686069-122686260:-	TMEM155	utr5	481.09	FPKM:adipose=1.590e-06,adrenal=1.564e-06,blood=1.439e-06,brain=2.800e+00,breast=2.154e-02,colon=3.978e-01,heart=2.120e-06,kidney=0.000e+00,liver=0.000e+00,lung=0.000e+00,lymph=1.582e-01,ovary=1.387e-06,prostate=2.144e-02,skeletal_muscle=0.000e+00,testes=5.825e-02,thyroid=0.000e+00	NA	NA	RPKM=2.9536e+01,ORFscore=7.0789	NA	NA	NA	NA
ENST00000424496_chr22:40360379-40360573:+	RP3-370M22.8	other	34.29	FPKM:adipose=8.885e-01,adrenal=1.641e+00,blood=4.523e+00,brain=5.999e-01,breast=8.585e-01,colon=9.666e-01,heart=5.193e-01,kidney=5.823e-01,liver=3.114e-01,lung=1.492e+00,lymph=2.687e+00,ovary=8.444e-01,prostate=6.870e-01,skeletal_muscle=2.310e-01,testes=1.504e+00,thyroid=1.135e+00	RPKM=3.9724e+01,ORFscore=5.3210	RPKM=3.2858e+01,ORFscore=2.9069	RPKM=2.0533e+01,ORFscore=7.3924	NA	NA	NA	NA
ENST00000295958_chr4:39553746-39606765:-	SMIM14	annotated	396.26	FPKM:adipose=1.368e+01,adrenal=1.268e+01,blood=1.494e+01,brain=1.833e+01,breast=2.018e+01,colon=2.036e+01,heart=4.410e+00,kidney=2.005e+01,liver=4.272e+01,lung=1.698e+01,lymph=1.581e+01,ovary=1.876e+01,prostate=1.768e+01,skeletal_muscle=3.486e+00,testes=1.523e+01,thyroid=1.065e+01	RPKM=1.3772e+01,ORFscore=4.3646	RPKM=4.0273e+00,ORFscore=1.9260	RPKM=9.4530e+01,ORFscore=9.4719	NA	NA	NA	NA
ENST00000490272_chr19:52826295-52826555:+	ZNF480	utr3	80.54	FPKM:adipose=1.089e+00,adrenal=3.108e+00,blood=3.201e+00,brain=1.164e+00,breast=1.236e+00,colon=2.300e+00,heart=4.962e+00,kidney=6.086e+00,liver=1.590e+00,lung=7.328e-01,lymph=2.720e+00,ovary=4.904e+00,prostate=3.336e+00,skeletal_muscle=1.010e+00,testes=1.642e+00,thyroid=2.873e+00	NA	RPKM=3.1473e-01,ORFscore=NA	NA	NA	NA	sequence=VFKKISHLAK,score=7.567e+00,PEP=9.020e-02,intensity=1.164e+08,nspectra=2,peak_cov=0.024,intensity_cov=0.013	sequence=PIMSSKI,score=7.214e+01,PEP=3.609e-02,intensity=2.879e+06,nspectra=1,peak_cov=0.226,intensity_cov=0.056
ENST00000588234_chr19:13885292-13889012:+	C19orf53	annotated	847.36	FPKM:adipose=3.016e+00,adrenal=3.428e+00,blood=1.552e+00,brain=2.336e+00,breast=4.277e+00,colon=3.186e+00,heart=1.603e+00,kidney=2.677e+00,liver=2.057e+00,lung=1.863e+00,lymph=2.266e+00,ovary=4.097e+00,prostate=5.888e+00,skeletal_muscle=3.230e+00,testes=3.519e+00,thyroid=3.978e+00	RPKM=2.2627e+02,ORFscore=8.0560	RPKM=1.9514e+02,ORFscore=8.3157	RPKM=8.0864e+01,ORFscore=8.5742	NA	NA	NA	sequence=FQAHKPAK,score=6.607e+01,PEP=1.004e-02,intensity=1.033e+07,nspectra=6,peak_cov=0.235,intensity_cov=0.064
ENST00000417239_chr1:35321300-35321578:-	SMIM12	annotated	1448.95	FPKM:adipose=3.203e+01,adrenal=4.253e+01,blood=2.541e+01,brain=1.720e+01,breast=2.530e+01,colon=1.931e+01,heart=1.856e+01,kidney=3.480e+01,liver=3.297e+01,lung=2.312e+01,lymph=2.975e+01,ovary=1.712e+01,prostate=1.778e+01,skeletal_muscle=1.203e+01,testes=1.848e+01,thyroid=3.958e+01	RPKM=2.4529e+01,ORFscore=0.6781	RPKM=3.6283e+01,ORFscore=4.5135	RPKM=3.3176e+01,ORFscore=7.9698	NA	NA	NA	NA
ENST00000420826_chr17:73164434-73178929:-	SUMO2	annotated	492.23	FPKM:adipose=5.537e+01,adrenal=5.551e+01,blood=6.237e+01,brain=4.743e+01,breast=5.678e+01,colon=8.740e+01,heart=3.178e+01,kidney=4.340e+01,liver=2.913e+01,lung=7.401e+01,lymph=6.301e+01,ovary=8.342e+01,prostate=7.182e+01,skeletal_muscle=3.800e+01,testes=8.990e+01,thyroid=5.923e+01	RPKM=1.0509e+03,ORFscore=9.0863	RPKM=1.1099e+02,ORFscore=6.3418	RPKM=1.9180e+02,ORFscore=10.7510	NA	NA	NA	NA
ENST00000370982_chr1:68171134-68173369:-	GNG12	annotated	1299.34	FPKM:adipose=5.774e+01,adrenal=3.462e+01,blood=5.479e-02,brain=1.083e+01,breast=6.034e+01,colon=3.953e+01,heart=2.749e+01,kidney=5.855e+01,liver=1.421e+01,lung=4.752e+01,lymph=3.028e+01,ovary=4.318e+01,prostate=6.555e+01,skeletal_muscle=8.302e+00,testes=3.904e+01,thyroid=3.174e+01	RPKM=1.6553e+02,ORFscore=6.6811	NA	RPKM=1.8960e+01,ORFscore=8.3379	NA	NA	NA	NA
ENST00000375661_chr6:31765534-31774534:-	LSM2	annotated	1631.17	FPKM:adipose=2.580e+00,adrenal=1.975e+00,blood=2.348e+00,brain=5.552e-01,breast=1.175e+00,colon=3.008e+00,heart=2.547e-01,kidney=2.191e+00,liver=2.154e-01,lung=6.466e-02,lymph=3.889e-01,ovary=1.298e+00,prostate=6.682e-01,skeletal_muscle=1.052e+00,testes=3.786e+00,thyroid=1.195e+00	RPKM=1.7299e+02,ORFscore=7.9261	RPKM=1.7753e+02,ORFscore=8.1297	RPKM=1.6817e+01,ORFscore=5.9288	sequence=NDLSICGTLHSVDQYLNIK,score=1.235e+02,PEP=8.861e-24,intensity=1.171e+09,nspectra=8,peak_cov=0.528,intensity_cov=0.181;sequence=YVQLPADEVDTQLLQDAAR,score=4.708e+01,PEP=1.363e-04,intensity=4.881e+08,nspectra=4,peak_cov=0.833,intensity_cov=0.412;sequence=LTDISVTDPEK,score=1.009e+02,PEP=2.109e-05,intensity=5.035e+08,nspectra=3,peak_cov=0.673,intensity_cov=0.177	sequence=YVQLPADEVDTQLLQDAAR,score=1.074e+02,PEP=6.964e-06,intensity=4.004e+07,nspectra=10,peak_cov=0.351,intensity_cov=0.257;sequence=LTDISVTDPEK,score=1.134e+02,PEP=1.025e-04,intensity=2.862e+07,nspectra=17,peak_cov=0.517,intensity_cov=0.185;sequence=YPHMLSVK,score=6.983e+01,PEP=2.445e-02,intensity=1.035e+06,nspectra=2,peak_cov=0.169,intensity_cov=0.072;sequence=NDLSICGTLHSVDQYLNIK,score=8.767e…	sequence=LTDISVTDPEK,score=1.829e+02,PEP=4.176e-14,intensity=7.540e+09,nspectra=14,peak_cov=0.710,intensity_cov=0.127;sequence=YVQLPADEVDTQLLQDAAR,score=1.971e+02,PEP=1.136e-82,intensity=4.314e+09,nspectra=27,peak_cov=0.592,intensity_cov=0.191;sequence=YPHMLSVK,score=9.637e+01,PEP=1.121e-02,intensity=1.842e+09,nspectra=3,peak_cov=0.372,intensity_cov=0.102	sequence=YVQLPADEVDTQLLQDAARK,score=1.030e+02,PEP=1.339e-16,intensity=8.613e+06,nspectra=7,peak_cov=0.432,intensity_cov=0.217;sequence=NDLSICGTLHSVDQYLNIK,score=2.127e+02,PEP=1.300e-61,intensity=2.092e+09,nspectra=193,peak_cov=0.627,intensity_cov=0.145;sequence=YVQLPADEVDTQLLQDAAR,score=2.162e+02,PEP=5.330e-66,intensity=3.780e+09,nspectra=198,peak_cov=0.678,intensity_cov=0.190;sequence=LTDISVTDPE…
ENST00000233143_chr2:85133142-85133547:+	TMSB10	annotated	404.82	FPKM:adipose=1.479e+03,adrenal=1.835e+03,blood=1.571e+03,brain=5.802e+02,breast=1.129e+03,colon=1.378e+03,heart=2.337e+02,kidney=6.401e+02,liver=1.036e+02,lung=1.235e+03,lymph=7.981e+02,ovary=9.354e+02,prostate=4.876e+02,skeletal_muscle=7.961e+01,testes=8.964e+02,thyroid=3.556e+02	RPKM=1.2051e+03,ORFscore=8.7180	RPKM=1.7311e+03,ORFscore=11.0208	RPKM=1.6639e+03,ORFscore=12.6249	sequence=ADKPDMGEIASFDK,score=1.838e+02,PEP=4.419e-16,intensity=5.548e+10,nspectra=35,peak_cov=0.574,intensity_cov=0.272	sequence=ADKPDMGEIASFDK,score=1.514e+02,PEP=1.430e-05,intensity=2.976e+09,nspectra=39,peak_cov=0.530,intensity_cov=0.321	sequence=ADKPDMGEIASFDK,score=1.692e+02,PEP=2.966e-07,intensity=3.585e+09,nspectra=20,peak_cov=0.533,intensity_cov=0.234	sequence=ADKPDMGEIASFDK,score=1.447e+02,PEP=6.045e-10,intensity=6.329e+09,nspectra=164,peak_cov=0.343,intensity_cov=0.152;sequence=ADKPDMGEIASFDKAK,score=1.280e+02,PEP=2.966e-09,intensity=4.750e+08,nspectra=20,peak_cov=0.368,intensity_cov=0.240
ENST00000518958_chr8:120630400-120630519:-	ENPP2	other	71.3	FPKM:adipose=3.123e-01,adrenal=5.367e-02,blood=0.000e+00,brain=3.593e-01,breast=8.388e-02,colon=7.685e-103,heart=5.221e-39,kidney=0.000e+00,liver=1.299e-126,lung=9.934e-132,lymph=3.347e-52,ovary=3.318e-125,prostate=1.661e-99,skeletal_muscle=1.671e-40,testes=1.380e-42,thyroid=1.400e-46	RPKM=1.5079e+00,ORFscore=0.0000	RPKM=5.0199e-01,ORFscore=0.0000	NA	NA	NA	sequence=MEYLENPK,score=1.145e+02,PEP=5.517e-03,intensity=4.087e+08,nspectra=3,peak_cov=0.519,intensity_cov=0.066	sequence=MEYLENPKK,score=8.069e+01,PEP=6.410e-04,intensity=5.077e+06,nspectra=2,peak_cov=0.381,intensity_cov=0.205
ENST00000433866_chr16:83841682-83843028:+	HSBP1	annotated	728.66	FPKM:adipose=1.739e+01,adrenal=2.729e+01,blood=3.165e+01,brain=3.575e+01,breast=1.987e+01,colon=3.706e+01,heart=2.165e+01,kidney=5.663e+01,liver=1.568e+01,lung=2.899e+01,lymph=3.179e+01,ovary=4.227e+01,prostate=2.831e+01,skeletal_muscle=1.106e+01,testes=4.182e+01,thyroid=4.223e+01	RPKM=2.6002e+02,ORFscore=7.9688	RPKM=9.1670e+01,ORFscore=6.9944	RPKM=1.8061e+02,ORFscore=10.1636	sequence=NIADLMTQAGVEELESENK,score=1.611e+02,PEP=9.846e-34,intensity=4.642e+08,nspectra=8,peak_cov=0.827,intensity_cov=0.461;sequence=TVQDLTSVVQTLLQQMQDK,score=2.163e+02,PEP=5.704e-49,intensity=1.377e+09,nspectra=12,peak_cov=0.715,intensity_cov=0.297;sequence=FQTMSDQIIGR,score=1.360e+02,PEP=4.836e-09,intensity=5.454e+08,nspectra=5,peak_cov=0.505,intensity_cov=0.125	sequence=TVQDLTSVVQTLLQQMQDK,score=1.561e+02,PEP=1.006e-08,intensity=5.330e+07,nspectra=15,peak_cov=0.515,intensity_cov=0.317;sequence=NIADLMTQAGVEELESENK,score=2.307e+02,PEP=3.485e-71,intensity=5.960e+07,nspectra=15,peak_cov=0.604,intensity_cov=0.386;sequence=FQTMSDQIIGR,score=1.451e+02,PEP=6.278e-10,intensity=7.019e+07,nspectra=15,peak_cov=0.609,intensity_cov=0.264	sequence=NIADLMTQAGVEELESENK,score=4.348e+01,PEP=2.953e-04,intensity=1.133e+07,nspectra=1,peak_cov=0.171,intensity_cov=0.082;sequence=TVQDLTSVVQTLLQQMQDK,score=1.412e+02,PEP=1.656e-21,intensity=1.220e+08,nspectra=4,peak_cov=0.629,intensity_cov=0.265;sequence=FQTMSDQIIGR,score=8.451e+01,PEP=4.266e-04,intensity=1.557e+08,nspectra=3,peak_cov=0.266,intensity_cov=0.067	sequence=FQTMSDQIIGR,score=1.697e+02,PEP=1.122e-11,intensity=5.296e+08,nspectra=10,peak_cov=0.361,intensity_cov=0.103;sequence=IDDMSSR,score=5.728e+01,PEP=6.108e-02,intensity=9.491e+05,nspectra=2,peak_cov=0.581,intensity_cov=0.195;sequence=NIADLMTQAGVEELESENKIPATQK,score=1.675e+02,PEP=4.527e-66,intensity=4.853e+08,nspectra=41,peak_cov=0.656,intensity_cov=0.208;sequence=NIADLMTQAGVEELESENK,score=2…
ENST00000374429_chr10:44868776-44880453:-	CXCL12	annotated	849.31	FPKM:adipose=9.513e+00,adrenal=4.865e+01,blood=1.118e-02,brain=1.047e+00,breast=1.894e+01,colon=1.092e+01,heart=1.049e+01,kidney=1.219e+01,liver=9.787e+00,lung=3.288e+00,lymph=2.641e+01,ovary=1.364e+01,prostate=7.566e+00,skeletal_muscle=1.775e+00,testes=5.355e+00,thyroid=3.525e+00	NA	NA	RPKM=1.6711e+01,ORFscore=6.9933	NA	NA	NA	NA
ENST00000394485_chr16:56716453-56717961:+	MT1X	annotated	251.01	FPKM:adipose=2.370e+02,adrenal=1.537e+02,blood=1.385e+01,brain=8.133e+01,breast=1.648e+02,colon=5.271e+01,heart=5.659e+01,kidney=1.130e+02,liver=1.916e+03,lung=1.721e+02,lymph=1.250e+02,ovary=1.794e+01,prostate=5.073e+01,skeletal_muscle=1.424e+03,testes=2.198e+01,thyroid=1.079e+03	RPKM=5.3023e+01,ORFscore=5.7899	RPKM=3.0075e+01,ORFscore=5.1215	RPKM=9.0862e+01,ORFscore=9.0339	NA	NA	NA	NA
ENST00000540998_chr1:151026723-151028206:-	CDC42SE1	annotated	879.65	FPKM:adipose=1.920e+01,adrenal=2.864e+01,blood=1.584e+02,brain=8.920e+00,breast=1.313e+01,colon=1.348e+01,heart=9.580e+00,kidney=2.246e+01,liver=9.320e+00,lung=4.334e+01,lymph=5.467e+01,ovary=1.913e+01,prostate=2.479e+01,skeletal_muscle=7.114e+00,testes=1.093e+01,thyroid=1.339e+01	RPKM=5.7371e+01,ORFscore=5.7625	RPKM=5.7609e+01,ORFscore=6.1604	RPKM=1.2306e+01,ORFscore=-4.2033	NA	NA	NA	sequence=LGCCVVEKPQPK,score=5.620e+01,PEP=1.421e-02,intensity=2.432e+07,nspectra=2,peak_cov=0.297,intensity_cov=0.169
ENST00000586653_chr18:12308292-12324821:+	TUBB6	annotated	1007.87	FPKM:adipose=1.209e+00,adrenal=3.106e+00,blood=6.435e-01,brain=1.976e-01,breast=4.004e+00,colon=1.847e+00,heart=8.608e-01,kidney=2.783e-01,liver=2.061e-01,lung=2.195e+00,lymph=9.955e-01,ovary=2.034e+00,prostate=4.286e+00,skeletal_muscle=4.782e-113,testes=9.198e-01,thyroid=1.863e-01	RPKM=3.4509e+01,ORFscore=4.9326	NA	RPKM=1.2213e+01,ORFscore=7.4035	NA	NA	NA	NA
ENST00000521366_chr8:91953020-91967740:+	NECAB1	annotated	954.07	FPKM:adipose=1.687e-11,adrenal=1.636e-01,blood=1.753e-29,brain=4.488e+00,breast=3.075e-01,colon=2.648e-02,heart=2.503e-01,kidney=8.961e-02,liver=1.190e-07,lung=2.531e-06,lymph=1.190e-01,ovary=8.516e-02,prostate=5.800e-01,skeletal_muscle=1.712e-09,testes=2.621e-01,thyroid=7.250e-12	NA	NA	RPKM=2.4098e+02,ORFscore=11.5227	NA	NA	NA	NA
ENST00000260952_chr2:190526247-190530837:+	ASNSD1	annotated	297.47	FPKM:adipose=1.492e+01,adrenal=1.447e+01,blood=1.643e+01,brain=1.588e+01,breast=1.113e+01,colon=1.929e+01,heart=1.391e+01,kidney=1.290e+01,liver=1.533e+01,lung=1.372e+01,lymph=2.062e+01,ovary=2.143e+01,prostate=1.718e+01,skeletal_muscle=2.268e+01,testes=1.918e+01,thyroid=2.277e+01	RPKM=5.1845e+01,ORFscore=4.9502	RPKM=5.1578e+01,ORFscore=6.6233	RPKM=2.4881e+01,ORFscore=6.1332	sequence=EYQEIENLDK,score=8.102e+01,PEP=7.546e-04,intensity=7.034e+07,nspectra=1,peak_cov=0.394,intensity_cov=0.154	sequence=EYQEIENLDK,score=7.229e+01,PEP=6.803e-03,intensity=1.491e+06,nspectra=2,peak_cov=0.249,intensity_cov=0.148	sequence=EYQEIENLDK,score=1.244e+02,PEP=1.692e-05,intensity=4.025e+08,nspectra=7,peak_cov=0.461,intensity_cov=0.088	sequence=EYQEIENLDK,score=1.483e+02,PEP=2.714e-07,intensity=1.983e+08,nspectra=31,peak_cov=0.435,intensity_cov=0.182
ENST00000379179_chr13:44948162-44971448:+	SERP2	annotated	703.97	FPKM:adipose=1.298e-01,adrenal=6.609e-01,blood=0.000e+00,brain=2.511e+01,breast=9.250e-02,colon=1.495e+00,heart=4.606e+00,kidney=3.920e-01,liver=7.842e-01,lung=3.672e-01,lymph=3.036e-01,ovary=4.942e-01,prostate=1.832e+00,skeletal_muscle=1.061e+00,testes=8.373e+00,thyroid=1.321e-01	RPKM=5.5227e+00,ORFscore=-2.6845	NA	RPKM=6.0167e+01,ORFscore=7.3872	NA	NA	NA	NA
ENST00000302964_chr16:31228080-31228349:-	PYDC1	annotated	294.42	FPKM:adipose=5.654e-02,adrenal=0.000e+00,blood=4.296e-02,brain=3.071e-01,breast=0.000e+00,colon=0.000e+00,heart=0.000e+00,kidney=0.000e+00,liver=0.000e+00,lung=0.000e+00,lymph=0.000e+00,ovary=0.000e+00,prostate=0.000e+00,skeletal_muscle=3.215e-06,testes=4.918e-02,thyroid=4.244e-02	RPKM=1.8988e-01,ORFscore=NA	NA	RPKM=4.2745e+00,ORFscore=4.6543	NA	sequence=VLENLTPEELK,score=6.437e+01,PEP=1.491e-02,intensity=1.086e+06,nspectra=1,peak_cov=0.144,intensity_cov=0.095	NA	NA
ENST00000335670_chr15:60788697-60788738:-	RORA	utr3	58.11	FPKM:adipose=5.219e+00,adrenal=2.851e+00,blood=1.010e+01,brain=6.242e+00,breast=3.259e+00,colon=3.745e+00,heart=5.110e+00,kidney=4.511e+00,liver=5.526e+00,lung=5.976e+00,lymph=4.676e+00,ovary=2.226e+00,prostate=3.683e+00,skeletal_muscle=2.403e+01,testes=4.908e+00,thyroid=7.626e+00	NA	RPKM=1.3540e+00,ORFscore=NA	NA	NA	NA	NA	sequence=MIDVFMLHTKLND,score=4.203e+01,PEP=1.090e-01,intensity=1.568e+07,nspectra=1,peak_cov=0.257,intensity_cov=0.048
ENST00000420433_chr4:57514886-57523982:-	HOPX	annotated	119.51	FPKM:adipose=5.461e-01,adrenal=1.113e+00,blood=5.493e-01,brain=1.741e+01,breast=5.536e-20,colon=3.181e+00,heart=1.801e+00,kidney=1.265e-28,liver=1.326e-20,lung=2.900e+01,lymph=3.445e-01,ovary=5.559e-01,prostate=1.122e+00,skeletal_muscle=2.375e-07,testes=1.222e+01,thyroid=1.441e+01	RPKM=2.3038e+00,ORFscore=1.0000	NA	RPKM=2.4393e+02,ORFscore=10.6454	NA	NA	NA	NA
ENST00000509578_chr5:85913873-85915286:+	COX7C	annotated	684.27	FPKM:adipose=1.329e+02,adrenal=1.891e+02,blood=6.470e+01,brain=1.474e+02,breast=1.632e+02,colon=2.793e+02,heart=1.249e+02,kidney=8.873e+01,liver=8.818e+01,lung=5.647e+01,lymph=7.865e+01,ovary=1.876e+02,prostate=1.045e+02,skeletal_muscle=7.738e+01,testes=2.183e+02,thyroid=2.560e+02	RPKM=2.2080e+03,ORFscore=10.8417	RPKM=9.2172e+02,ORFscore=9.7956	RPKM=8.8293e+02,ORFscore=12.3685	sequence=MCLYFGSAFATPFLVVR,score=3.440e+01,PEP=7.479e-03,intensity=2.143e+07,nspectra=1,peak_cov=0.640,intensity_cov=0.357	NA	NA	NA
ENST00000392359_chr17:79977081-79980737:-	STRA13	annotated	389.41	FPKM:adipose=1.567e+00,adrenal=6.632e-01,blood=1.314e-38,brain=1.216e+00,breast=9.585e-01,colon=1.399e+00,heart=1.729e-12,kidney=5.061e-01,liver=1.929e-12,lung=8.186e-20,lymph=1.932e-16,ovary=2.573e-01,prostate=1.061e+00,skeletal_muscle=4.689e-32,testes=1.441e+00,thyroid=7.547e-01	RPKM=5.2688e+01,ORFscore=5.4496	RPKM=1.7422e+02,ORFscore=7.5344	RPKM=1.7122e+01,ORFscore=5.5674	NA	NA	NA	NA
TCONS_l2_00026417_chr7:22551276-22551618:-	TCONS_l2_00026417	lincRNA	162.88	FPKM:adipose=4.280e+02,adrenal=4.147e+02,blood=1.164e+03,brain=1.460e+02,breast=3.322e+02,colon=7.402e+02,heart=1.281e+02,kidney=4.252e+02,liver=2.293e+02,lung=9.056e+02,lymph=6.735e+02,ovary=6.592e+02,prostate=1.106e+03,skeletal_muscle=1.566e+02,testes=3.361e+02,thyroid=3.614e+02	RPKM=7.3343e+02,ORFscore=8.8361	RPKM=1.4728e+02,ORFscore=8.4367	RPKM=1.2843e+02,ORFscore=9.5501	NA	NA	NA	NA
ENST00000497138_chr20:56806826-56807846:-	PPP4R1L	other	1081.69	FPKM:adipose=4.421e-01,adrenal=9.053e-01,blood=9.286e-01,brain=3.787e-01,breast=7.049e-01,colon=5.517e-01,heart=4.691e-01,kidney=9.093e-01,liver=1.759e-01,lung=4.508e-01,lymph=1.044e+00,ovary=1.213e+00,prostate=1.907e+00,skeletal_muscle=2.079e-01,testes=1.399e+00,thyroid=7.792e-01	NA	NA	NA	NA	NA	sequence=NIIDTAVLEK,score=4.851e+01,PEP=3.861e-02,intensity=1.622e+09,nspectra=2,peak_cov=0.240,intensity_cov=0.057	sequence=NIIDTAVLEK,score=6.134e+01,PEP=4.573e-03,intensity=5.922e+08,nspectra=19,peak_cov=0.325,intensity_cov=0.163
TCONS_l2_00001211_chr1:47348822-47348905:-	TCONS_l2_00001211	lincRNA	43.59	FPKM:adipose=1.793e+00,adrenal=1.201e-01,blood=0.000e+00,brain=1.966e-02,breast=7.814e-01,colon=9.468e-01,heart=2.238e+00,kidney=9.126e-01,liver=2.027e-02,lung=4.048e-01,lymph=3.819e-01,ovary=2.957e-01,prostate=1.047e+00,skeletal_muscle=2.376e-01,testes=1.180e-01,thyroid=1.399e+00	NA	NA	NA	NA	NA	NA	sequence=MTLDSIMK,score=5.375e+01,PEP=4.193e-02,intensity=7.898e+07,nspectra=1,peak_cov=0.307,intensity_cov=0.066
TCONS_l2_00006768_chr13:29174091-29174123:+	TCONS_l2_00006768	lincRNA	103.84	FPKM:adipose=8.992e+00,adrenal=1.146e+01,blood=1.534e+01,brain=2.245e+00,breast=4.200e+00,colon=7.285e+00,heart=3.979e+00,kidney=7.121e+00,liver=1.327e+01,lung=1.201e+01,lymph=1.006e+01,ovary=8.731e+00,prostate=9.468e+00,skeletal_muscle=3.378e+00,testes=6.955e+00,thyroid=5.814e+00	RPKM=4.0553e+02,ORFscore=5.8985	NA	RPKM=1.8641e+01,ORFscore=2.3219	NA	NA	NA	sequence=MVTEEDKR,score=7.947e+01,PEP=1.789e-03,intensity=3.312e+06,nspectra=6,peak_cov=0.429,intensity_cov=0.063
ENST00000534029_chr11:77781033-77790790:-	NDUFC2	annotated	119.07	FPKM:adipose=3.211e+01,adrenal=2.337e+01,blood=1.140e+00,brain=3.349e-01,breast=3.041e+01,colon=2.891e+00,heart=3.528e+00,kidney=4.527e-15,liver=1.608e-05,lung=2.855e+00,lymph=1.244e-05,ovary=1.412e+01,prostate=2.617e-07,skeletal_muscle=1.154e-05,testes=1.465e+00,thyroid=5.298e+01	RPKM=7.1497e+01,ORFscore=5.9546	RPKM=2.4451e+02,ORFscore=6.6814	RPKM=2.9366e+02,ORFscore=10.8477	NA	NA	NA	NA
ENST00000304786_chr1:225965643-225977061:+	SRP9	annotated	737.44	FPKM:adipose=5.384e+01,adrenal=7.446e+01,blood=9.924e+01,brain=1.346e+02,breast=8.521e+01,colon=1.110e+02,heart=9.253e+01,kidney=1.482e+02,liver=1.074e+02,lung=8.645e+01,lymph=8.294e+01,ovary=1.317e+02,prostate=9.192e+01,skeletal_muscle=5.175e+01,testes=9.769e+01,thyroid=1.211e+02	RPKM=8.5753e+02,ORFscore=9.2109	RPKM=8.8957e+01,ORFscore=5.5873	RPKM=2.9634e+02,ORFscore=10.9381	sequence=VTDDLVCLVYK,score=1.300e+02,PEP=1.191e-06,intensity=1.606e+09,nspectra=5,peak_cov=0.542,intensity_cov=0.176	sequence=VTDDLVCLVYK,score=1.189e+02,PEP=5.479e-07,intensity=1.313e+08,nspectra=16,peak_cov=0.487,intensity_cov=0.175	NA	sequence=VTDDLVCLVYKTDQAQDVK,score=1.848e+02,PEP=7.863e-53,intensity=1.034e+07,nspectra=2,peak_cov=0.611,intensity_cov=0.209;sequence=VTDDLVCLVYKTDQAQDVKK,score=9.941e+01,PEP=1.453e-07,intensity=4.760e+06,nspectra=2,peak_cov=0.472,intensity_cov=0.194;sequence=VTDDLVCLVYK,score=1.433e+02,PEP=1.363e-11,intensity=7.971e+09,nspectra=209,peak_cov=0.416,intensity_cov=0.168
ENST00000391764_chr19:54606187-54611829:+	NDUFA3	annotated	75.26	FPKM:adipose=0.000e+00,adrenal=0.000e+00,blood=1.834e-164,brain=4.869e-52,breast=1.191e-226,colon=6.261e-97,heart=4.751e-01,kidney=2.383e-256,liver=7.438e-180,lung=5.668e-88,lymph=1.293e-147,ovary=2.428e-227,prostate=8.778e-01,skeletal_muscle=9.127e-75,testes=1.561e-01,thyroid=0.000e+00	RPKM=1.0185e+02,ORFscore=7.1997	RPKM=1.0483e+02,ORFscore=7.5747	RPKM=1.3673e+02,ORFscore=10.1321	NA	NA	NA	NA
ENST00000331808_chr16:11035575-11035862:-	DEXI	annotated	995.08	FPKM:adipose=1.090e+01,adrenal=1.192e+01,blood=7.928e+00,brain=7.216e+00,breast=9.389e+00,colon=1.388e+01,heart=2.957e+01,kidney=1.394e+01,liver=4.032e+01,lung=1.404e+01,lymph=1.946e+01,ovary=1.344e+01,prostate=2.024e+01,skeletal_muscle=2.707e+01,testes=1.229e+01,thyroid=1.048e+01	RPKM=3.1414e+00,ORFscore=3.4594	RPKM=1.1409e+00,ORFscore=1.0000	RPKM=7.0355e+00,ORFscore=7.1871	NA	NA	NA	NA
ENST00000577949_chr15:25200196-25213184:+	SNURF	annotated	427.37	FPKM:adipose=1.771e+01,adrenal=3.256e+01,blood=5.834e+01,brain=2.802e+02,breast=1.918e+01,colon=7.377e+01,heart=2.345e+02,kidney=8.232e+01,liver=1.488e+01,lung=4.904e+01,lymph=4.824e+01,ovary=7.853e+01,prostate=6.736e+01,skeletal_muscle=1.291e+01,testes=7.135e+01,thyroid=2.158e+02	NA	RPKM=9.7752e+01,ORFscore=5.9307	RPKM=5.8772e+02,ORFscore=11.9954	NA	NA	NA	NA
ENST00000505920_chr22:43035978-43036280:-	ATP5L2	annotated	37.62	FPKM:adipose=2.682e+00,adrenal=4.577e+00,blood=9.653e+00,brain=1.444e+00,breast=4.904e+00,colon=4.913e+00,heart=1.532e+01,kidney=8.316e+00,liver=6.414e+00,lung=7.650e+00,lymph=6.216e+00,ovary=3.624e+00,prostate=8.032e+00,skeletal_muscle=5.947e+00,testes=3.366e+00,thyroid=4.691e+00	RPKM=6.2404e+01,ORFscore=5.7650	RPKM=1.0031e+01,ORFscore=2.3219	RPKM=5.8238e+01,ORFscore=9.5115	NA	NA	NA	NA
ENST00000273968_chr4:89442725-89442940:-	PYURF	annotated	1339.55	FPKM:adipose=4.413e+01,adrenal=5.471e+01,blood=1.281e+02,brain=4.162e+01,breast=4.842e+01,colon=6.442e+01,heart=5.710e+01,kidney=5.797e+01,liver=8.083e+01,lung=8.475e+01,lymph=1.217e+02,ovary=6.668e+01,prostate=9.599e+01,skeletal_muscle=4.389e+01,testes=5.931e+01,thyroid=5.492e+01	RPKM=1.6949e+01,ORFscore=3.5607	RPKM=6.0160e+00,ORFscore=2.3219	RPKM=2.6588e+01,ORFscore=6.7632	NA	NA	NA	NA
ENST00000334346_chr16:56685866-56686977:+	MT1B	annotated	234.14	FPKM:adipose=1.828e-05,adrenal=0.000e+00,blood=1.195e-05,brain=1.681e-05,breast=0.000e+00,colon=0.000e+00,heart=0.000e+00,kidney=0.000e+00,liver=1.912e+00,lung=0.000e+00,lymph=0.000e+00,ovary=0.000e+00,prostate=1.045e-05,skeletal_muscle=0.000e+00,testes=0.000e+00,thyroid=1.242e-05	RPKM=2.4320e+00,ORFscore=0.0000	NA	RPKM=6.3471e+00,ORFscore=6.3399	NA	NA	NA	NA
ENST00000517371_chr8:64081437-64122264:+	YTHDF3	annotated	202.02	FPKM:adipose=1.382e+00,adrenal=3.084e+00,blood=0.000e+00,brain=3.159e+00,breast=4.926e+00,colon=5.047e+00,heart=0.000e+00,kidney=5.465e+00,liver=4.874e+00,lung=4.665e+00,lymph=0.000e+00,ovary=7.249e+00,prostate=4.666e+00,skeletal_muscle=0.000e+00,testes=3.367e+00,thyroid=4.172e+00	RPKM=1.7976e+01,ORFscore=3.3764	RPKM=3.1149e+01,ORFscore=-1.0286	RPKM=2.2748e+01,ORFscore=6.6846	NA	NA	NA	NA
TCONS_l2_00030183_chrX:40936801-40937010:+	TCONS_l2_00030183	lincRNA	100.17	FPKM:adipose=9.687e+00,adrenal=4.111e+00,blood=9.329e-06,brain=4.707e+00,breast=7.072e+00,colon=1.315e+01,heart=3.786e-01,kidney=3.452e+00,liver=1.021e-06,lung=4.551e-06,lymph=4.707e-02,ovary=5.449e+00,prostate=1.977e-01,skeletal_muscle=2.566e-03,testes=4.704e+00,thyroid=4.127e+00	RPKM=9.6446e+01,ORFscore=7.0699	RPKM=1.9558e+00,ORFscore=-3.4594	RPKM=1.0089e+01,ORFscore=5.3703	NA	NA	NA	NA
ENST00000447630_chr3:42632390-42636001:+	SS18L2	annotated	727.33	FPKM:adipose=0.000e+00,adrenal=1.665e+01,blood=2.630e+01,brain=1.161e+01,breast=9.340e+00,colon=1.437e+01,heart=5.821e+00,kidney=1.383e+01,liver=1.258e+01,lung=1.947e+01,lymph=0.000e+00,ovary=9.469e+00,prostate=1.416e+01,skeletal_muscle=7.779e+00,testes=9.680e+00,thyroid=1.092e+01	RPKM=4.4425e+01,ORFscore=2.7849	RPKM=5.8116e+01,ORFscore=5.8986	RPKM=2.7192e+01,ORFscore=6.6194	NA	NA	NA	NA
ENST00000491306_chr2:217363598-217366127:+	RPL37A	annotated	2006.89	FPKM:adipose=5.389e+00,adrenal=4.921e+00,blood=4.151e+00,brain=5.799e+00,breast=5.026e+00,colon=5.665e+00,heart=3.343e+00,kidney=4.917e+00,liver=2.099e+00,lung=4.377e+00,lymph=3.693e+00,ovary=7.610e+00,prostate=9.255e+00,skeletal_muscle=1.112e+01,testes=5.032e+00,thyroid=4.615e+00	RPKM=4.5198e+03,ORFscore=12.6283	RPKM=2.0636e+03,ORFscore=11.5141	RPKM=2.5099e+02,ORFscore=11.1916	sequence=TVAGGAWTYNTTSAVTVK,score=1.686e+02,PEP=1.644e-33,intensity=1.193e+09,nspectra=8,peak_cov=0.497,intensity_cov=0.162	sequence=TVAGGAWTYNTTSAVTVK,score=1.594e+02,PEP=1.959e-19,intensity=7.200e+08,nspectra=62,peak_cov=0.442,intensity_cov=0.268	sequence=TVAGGAWTYNTTSAVTVK,score=2.179e+02,PEP=6.178e-83,intensity=4.167e+09,nspectra=27,peak_cov=0.669,intensity_cov=0.249	sequence=TVAGGAWTYNTTSAVTVK,score=1.716e+02,PEP=5.296e-52,intensity=6.783e+08,nspectra=96,peak_cov=0.605,intensity_cov=0.235
ENST00000375078_chr1:20810142-20811872:-	CAMK2N1	annotated	403.72	FPKM:adipose=1.305e+01,adrenal=5.318e+00,blood=1.698e+00,brain=2.124e+02,breast=8.080e+00,colon=4.978e+01,heart=7.653e+00,kidney=6.449e+01,liver=2.682e+01,lung=5.785e+01,lymph=8.497e+00,ovary=6.042e+01,prostate=3.316e+01,skeletal_muscle=3.391e+00,testes=1.786e+01,thyroid=4.718e+00	RPKM=3.9294e+00,ORFscore=-0.5850	NA	RPKM=3.1243e+02,ORFscore=10.4812	NA	NA	NA	NA
ENST00000579991_chr17:56164452-56166640:+	DYNLL2	annotated	877.74	FPKM:adipose=2.602e+01,adrenal=1.924e+01,blood=2.631e+01,brain=6.767e+01,breast=3.238e+01,colon=3.467e+01,heart=4.447e+01,kidney=3.688e+01,liver=1.902e+01,lung=2.087e+01,lymph=1.851e+01,ovary=4.454e+01,prostate=2.751e+01,skeletal_muscle=2.192e+01,testes=4.067e+01,thyroid=5.113e+01	RPKM=9.9783e+01,ORFscore=6.7295	RPKM=2.0928e+02,ORFscore=8.4416	RPKM=3.5824e+02,ORFscore=11.9314	NA	sequence=NADMSEDMQQDAVDCATQAMEK,score=9.521e+01,PEP=6.178e-11,intensity=2.712e+07,nspectra=7,peak_cov=0.390,intensity_cov=0.260	NA	sequence=NADMSEDMQQDAVDCATQAMEK,score=2.135e+02,PEP=1.747e-97,intensity=1.002e+08,nspectra=8,peak_cov=0.608,intensity_cov=0.241
ENST00000426713_chr2:110969932-110970102:-	LINC00116	lincRNA	924.45	FPKM:adipose=1.831e+01,adrenal=3.345e+01,blood=1.169e+01,brain=1.362e+01,breast=2.895e+01,colon=2.505e+01,heart=2.876e+01,kidney=2.187e+01,liver=1.214e+01,lung=1.226e+01,lymph=1.511e+01,ovary=1.532e+01,prostate=1.908e+01,skeletal_muscle=4.075e+01,testes=2.098e+01,thyroid=3.024e+01	RPKM=2.7141e+01,ORFscore=4.1396	RPKM=2.9094e+01,ORFscore=4.3157	RPKM=3.8109e+01,ORFscore=7.8166	NA	NA	NA	NA
ENST00000314133_chr11:63742153-63743792:+	COX8A	annotated	315.84	FPKM:adipose=9.602e+01,adrenal=1.259e+02,blood=1.192e+02,brain=7.528e+01,breast=1.198e+02,colon=1.140e+02,heart=2.763e+02,kidney=2.081e+02,liver=1.382e+02,lung=1.240e+02,lymph=1.000e+02,ovary=8.812e+01,prostate=1.320e+02,skeletal_muscle=1.829e+02,testes=6.451e+01,thyroid=1.674e+02	RPKM=4.4198e+02,ORFscore=8.0412	RPKM=7.8297e+02,ORFscore=8.7038	RPKM=5.2066e+02,ORFscore=11.9600	NA	NA	NA	NA
ENST00000360382_chr7:96747036-96765732:+	ACN9	annotated	438.36	FPKM:adipose=1.587e+00,adrenal=2.929e+00,blood=2.802e-01,brain=4.906e+00,breast=5.416e+00,colon=2.362e+00,heart=6.173e-01,kidney=2.270e+00,liver=3.441e+00,lung=4.273e-05,lymph=5.972e+00,ovary=4.300e+00,prostate=6.921e-05,skeletal_muscle=6.605e-06,testes=8.222e+00,thyroid=6.428e+00	RPKM=7.6234e+01,ORFscore=3.9899	RPKM=8.2202e+01,ORFscore=5.2731	RPKM=8.0091e+00,ORFscore=6.5469	NA	NA	NA	NA
ENST00000450169_chr7:32526873-32529977:-	LSM5	annotated	1765.07	FPKM:adipose=2.123e+00,adrenal=5.489e+00,blood=2.830e+00,brain=4.177e+00,breast=3.961e+00,colon=1.653e+00,heart=4.523e+00,kidney=4.510e+00,liver=1.797e+00,lung=1.399e+00,lymph=2.183e+00,ovary=5.080e+00,prostate=3.735e+00,skeletal_muscle=2.206e+00,testes=2.861e+00,thyroid=8.511e+00	RPKM=9.4751e+01,ORFscore=6.4621	RPKM=2.2520e+02,ORFscore=8.0430	RPKM=2.1181e+01,ORFscore=6.9887	sequence=LDQILLNGNNITMLVPGGEGPEV,score=1.009e+02,PEP=5.994e-21,intensity=5.031e+08,nspectra=5,peak_cov=0.582,intensity_cov=0.183	sequence=LDQILLNGNNITMLVPGGEGPEV,score=3.570e+01,PEP=1.705e-02,intensity=1.087e+06,nspectra=1,peak_cov=0.326,intensity_cov=0.165	sequence=EIVGTLLGFDDFVNMVLEDVTEFEITPEGR,score=1.010e+02,PEP=2.139e-30,intensity=3.254e+07,nspectra=1,peak_cov=0.685,intensity_cov=0.194	sequence=ITKLDQILLNGNNITMLVPGGEGPEV,score=4.416e+01,PEP=2.506e-02,intensity=4.536e+05,nspectra=1,peak_cov=0.432,intensity_cov=0.191;sequence=LDQILLNGNNITMLVPGGEGPEV,score=9.031e+01,PEP=4.712e-15,intensity=1.286e+08,nspectra=14,peak_cov=0.480,intensity_cov=0.182
ENST00000372297_chr9:133989972-133995636:+	AIF1L	annotated	584.53	FPKM:adipose=0.000e+00,adrenal=0.000e+00,blood=0.000e+00,brain=0.000e+00,breast=0.000e+00,colon=0.000e+00,heart=0.000e+00,kidney=4.631e-02,liver=0.000e+00,lung=0.000e+00,lymph=0.000e+00,ovary=0.000e+00,prostate=0.000e+00,skeletal_muscle=0.000e+00,testes=0.000e+00,thyroid=3.191e-01	RPKM=5.7075e+01,ORFscore=4.1859	NA	RPKM=3.2228e+01,ORFscore=7.0143	NA	NA	NA	NA
ENST00000507416_chr5:60455774-60455998:-	SMIM15	annotated	1148.26	FPKM:adipose=7.947e+00,adrenal=1.065e+01,blood=2.051e+01,brain=1.019e+01,breast=1.153e+01,colon=1.726e+01,heart=7.422e+00,kidney=2.138e+01,liver=1.622e+01,lung=9.067e+00,lymph=1.060e+01,ovary=1.943e+01,prostate=1.518e+01,skeletal_muscle=3.507e+00,testes=1.374e+01,thyroid=1.524e+01	RPKM=7.6737e+01,ORFscore=6.0556	RPKM=3.2858e+00,ORFscore=0.0000	RPKM=1.8806e+01,ORFscore=6.8712	NA	NA	NA	sequence=AWAEYVVEWAAK,score=8.581e+01,PEP=9.527e-06,intensity=9.268e+06,nspectra=9,peak_cov=0.368,intensity_cov=0.145
ENST00000338272_chr1:109633495-109637121:+	TMEM167B	annotated	791.38	FPKM:adipose=1.951e+01,adrenal=1.618e+01,blood=3.146e+01,brain=2.293e+01,breast=1.830e+01,colon=1.850e+01,heart=1.175e+01,kidney=1.976e+01,liver=8.988e+00,lung=2.771e+01,lymph=1.347e+01,ovary=2.161e+01,prostate=2.379e+01,skeletal_muscle=1.095e+01,testes=2.075e+01,thyroid=2.276e+01	RPKM=1.7086e+01,ORFscore=1.4475	RPKM=2.3693e+01,ORFscore=3.1957	RPKM=5.5049e+01,ORFscore=8.6024	NA	NA	NA	NA
ENST00000593184_chr19:55865089-55865889:-	COX6B2	annotated	254.26	FPKM:adipose=5.056e-02,adrenal=1.554e-01,blood=0.000e+00,brain=5.896e-03,breast=1.476e-01,colon=2.901e-01,heart=1.058e-02,kidney=1.031e-01,liver=0.000e+00,lung=4.202e-01,lymph=1.347e-01,ovary=2.840e-01,prostate=1.362e-01,skeletal_muscle=0.000e+00,testes=5.790e+00,thyroid=3.104e-02	NA	NA	NA	sequence=WSTPPFDPR,score=2.478e+01,PEP=6.792e-02,intensity=2.907e+07,nspectra=2,peak_cov=0.168,intensity_cov=0.043	sequence=LDVEAQEPPK,score=7.285e+01,PEP=9.100e-03,intensity=1.109e+08,nspectra=5,peak_cov=0.417,intensity_cov=0.177	NA	NA
ENST00000406041_chr2:54342752-54369044:+	ACYP2	annotated	207.43	FPKM:adipose=1.113e-01,adrenal=1.214e-01,blood=4.850e-02,brain=6.123e-02,breast=7.207e-02,colon=1.153e-02,heart=8.351e-02,kidney=1.378e-01,liver=3.137e-02,lung=1.880e-02,lymph=0.000e+00,ovary=5.106e-02,prostate=1.097e-01,skeletal_muscle=9.379e-02,testes=1.199e-01,thyroid=2.874e-01	RPKM=5.9338e+00,ORFscore=2.6323	RPKM=3.3897e+00,ORFscore=-2.2370	RPKM=3.0225e+01,ORFscore=7.5648	NA	NA	NA	NA
ENST00000420893_chr5:137356799-137356846:-	FAM13B	utr5	81.29	FPKM:adipose=2.729e+00,adrenal=8.920e+00,blood=1.363e+01,brain=8.677e+00,breast=6.385e+00,colon=4.384e+00,heart=1.160e+01,kidney=9.655e+00,liver=2.208e+00,lung=3.721e+00,lymph=7.607e+00,ovary=1.373e+01,prostate=1.248e+01,skeletal_muscle=1.695e+00,testes=1.609e+01,thyroid=7.411e+00	RPKM=3.2972e+01,ORFscore=2.8074	RPKM=2.3658e+01,ORFscore=0.0000	RPKM=6.1041e+01,ORFscore=6.7958	NA	NA	NA	NA
ENST00000541726_chr3:53919858-53925815:-	SELK	annotated	569.9	FPKM:adipose=2.260e+01,adrenal=3.010e+01,blood=2.654e+01,brain=4.134e+01,breast=3.015e+01,colon=6.063e+01,heart=5.108e+01,kidney=6.899e+01,liver=3.894e+01,lung=6.437e+01,lymph=4.541e+01,ovary=3.228e+01,prostate=3.905e+01,skeletal_muscle=4.229e+01,testes=6.284e+01,thyroid=4.130e+01	RPKM=3.3693e+01,ORFscore=4.8760	RPKM=5.6839e+01,ORFscore=5.4313	RPKM=4.1912e+01,ORFscore=9.0244	NA	NA	NA	NA
ENST00000377773_chr9:37588895-37592529:-	TOMM5	annotated	112.02	FPKM:adipose=1.195e+00,adrenal=3.468e+00,blood=1.185e+00,brain=1.243e+00,breast=1.172e+00,colon=4.752e-01,heart=2.677e-04,kidney=6.613e+00,liver=1.107e+00,lung=4.695e-05,lymph=1.521e-04,ovary=4.020e-02,prostate=8.268e-05,skeletal_muscle=1.294e-03,testes=7.143e-01,thyroid=3.094e+00	RPKM=1.8171e+02,ORFscore=7.4977	RPKM=1.9996e+02,ORFscore=7.9339	RPKM=3.3274e+01,ORFscore=8.2307	NA	NA	NA	NA
ENST00000439356_chr3:48016948-48040350:-	MAP4	annotated	358.58	FPKM:adipose=1.088e-01,adrenal=3.490e-01,blood=2.539e-273,brain=4.593e+01,breast=1.504e-01,colon=3.345e+00,heart=1.818e+00,kidney=8.849e-02,liver=2.350e-02,lung=2.326e-01,lymph=3.450e-01,ovary=7.460e-02,prostate=1.469e+00,skeletal_muscle=9.793e-01,testes=7.436e-01,thyroid=3.075e-01	RPKM=3.9204e+00,ORFscore=2.3219	RPKM=2.2388e+01,ORFscore=1.6630	RPKM=1.6125e+02,ORFscore=9.9814	NA	NA	NA	NA
ENST00000605331_chr2:98317634-98318539:+	LINC01125	lincRNA	49.59	FPKM:adipose=4.674e-02,adrenal=1.519e-142,blood=1.553e-70,brain=2.195e-45,breast=5.115e-02,colon=1.488e-02,heart=6.684e-45,kidney=8.178e-65,liver=1.428e-05,lung=3.284e-115,lymph=2.619e-22,ovary=2.150e-02,prostate=1.256e-114,skeletal_muscle=0.000e+00,testes=6.219e-313,thyroid=6.851e-69	NA	NA	NA	NA	sequence=PCGQLLHFLQR,score=5.153e+01,PEP=5.865e-02,intensity=6.565e+05,nspectra=1,peak_cov=0.249,intensity_cov=0.069	NA	sequence=NTIIAAVSGVAILMAIVLLLLGLASYIRKK,score=0.000e+00,PEP=5.216e-02,intensity=4.793e+06,nspectra=2,peak_cov=0.000,intensity_cov=0.000
ENST00000377953_chr11:62439218-62439586:+	C11orf83	annotated	198.58	FPKM:adipose=3.134e+00,adrenal=3.579e+00,blood=2.129e+00,brain=1.332e+00,breast=3.619e+00,colon=4.173e+00,heart=1.755e+00,kidney=3.504e+00,liver=1.876e+00,lung=1.016e+00,lymph=1.948e+00,ovary=4.496e+00,prostate=3.010e+00,skeletal_muscle=2.159e+00,testes=3.397e+00,thyroid=4.657e+00	RPKM=8.9676e+00,ORFscore=2.8480	RPKM=5.2808e+01,ORFscore=4.9556	RPKM=1.9424e+01,ORFscore=7.0712	NA	sequence=EMPLQDPR,score=9.060e+01,PEP=1.880e-02,intensity=9.992e+05,nspectra=2,peak_cov=0.373,intensity_cov=0.119;sequence=TQQLLLATLQEAATTQENVAWR,score=7.444e+01,PEP=1.941e-08,intensity=1.462e+05,nspectra=1,peak_cov=0.422,intensity_cov=0.241;sequence=NWMVGGEGGAGGR,score=9.518e+01,PEP=4.583e-04,intensity=2.318e+07,nspectra=7,peak_cov=0.486,intensity_cov=0.197	sequence=TQQLLLATLQEAATTQENVAWR,score=2.875e+01,PEP=6.682e-03,intensity=3.310e+07,nspectra=2,peak_cov=0.081,intensity_cov=0.068;sequence=KMLISVAMLGAGAGVGYALLVIVTPGER,score=4.099e-01,PEP=7.668e-02,intensity=3.528e+08,nspectra=2,peak_cov=0.013,intensity_cov=0.019	sequence=TQQLLLATLQEAATTQENVAWR,score=1.818e+02,PEP=4.582e-84,intensity=3.564e+07,nspectra=24,peak_cov=0.589,intensity_cov=0.239
ENST00000261811_chr5:139574051-139622996:+	CYSTM1	annotated	414.6	FPKM:adipose=3.950e+01,adrenal=1.999e+01,blood=1.084e+01,brain=1.670e+01,breast=3.781e+01,colon=3.738e+01,heart=2.338e+01,kidney=9.662e+01,liver=1.976e+01,lung=1.414e+02,lymph=3.371e+01,ovary=1.426e+01,prostate=3.472e+01,skeletal_muscle=8.213e+01,testes=2.720e+01,thyroid=4.466e+01	RPKM=2.0279e+02,ORFscore=7.8418	RPKM=1.0582e+01,ORFscore=2.8074	RPKM=7.4817e+01,ORFscore=9.5316	NA	sequence=TTVYVVEDQR,score=5.324e+01,PEP=5.483e-02,intensity=6.027e+04,nspectra=1,peak_cov=0.289,intensity_cov=0.172	sequence=TTVYVVEDQR,score=6.967e+01,PEP=6.650e-03,intensity=7.371e+07,nspectra=2,peak_cov=0.301,intensity_cov=0.067	sequence=TTVYVVEDQR,score=4.531e+01,PEP=1.327e-02,intensity=4.882e+06,nspectra=1,peak_cov=0.221,intensity_cov=0.089;sequence=TTVYVVEDQRR,score=1.137e+02,PEP=6.788e-06,intensity=1.786e+07,nspectra=1,peak_cov=0.550,intensity_cov=0.109
ENST00000372994_chr9:130922687-130925894:+	C9orf16	annotated	869.08	FPKM:adipose=2.907e+01,adrenal=2.437e+01,blood=3.958e+01,brain=2.778e+01,breast=2.853e+01,colon=2.041e+01,heart=1.217e+01,kidney=1.651e+01,liver=1.063e+01,lung=2.277e+01,lymph=2.344e+01,ovary=1.741e+01,prostate=3.644e+01,skeletal_muscle=1.484e+01,testes=3.674e+01,thyroid=1.175e+01	RPKM=2.8849e+01,ORFscore=-1.8365	RPKM=8.7858e+01,ORFscore=7.2217	RPKM=1.1254e+02,ORFscore=9.4640	NA	sequence=LEFQQQLGEAPSDASP,score=6.454e+01,PEP=4.276e-03,intensity=2.520e+06,nspectra=3,peak_cov=0.391,intensity_cov=0.216	sequence=LQELLESNR,score=1.448e+02,PEP=2.760e-04,intensity=1.252e+08,nspectra=2,peak_cov=0.545,intensity_cov=0.082	sequence=LEFQQQLGEAPSDASP,score=5.779e+01,PEP=1.370e-04,intensity=2.698e+05,nspectra=1,peak_cov=0.367,intensity_cov=0.198;sequence=LQELLESNR,score=9.614e+01,PEP=1.136e-03,intensity=2.828e+07,nspectra=2,peak_cov=0.377,intensity_cov=0.111
ENST00000284292_chr11:124609981-124615620:+	NRGN	annotated	870.58	FPKM:adipose=4.948e+00,adrenal=6.020e+00,blood=1.438e+02,brain=2.721e+02,breast=3.486e+00,colon=4.071e+00,heart=2.304e+00,kidney=3.325e+00,liver=7.241e-01,lung=2.729e+01,lymph=9.793e+00,ovary=4.358e+00,prostate=4.526e+00,skeletal_muscle=2.501e+00,testes=6.284e+00,thyroid=5.083e+00	RPKM=2.4708e+01,ORFscore=5.0334	NA	RPKM=1.3114e+03,ORFscore=11.5358	NA	NA	NA	NA
ENST00000417307_chr15:48493498-48493743:+	CTXN2	annotated	1067.22	FPKM:adipose=0.000e+00,adrenal=0.000e+00,blood=0.000e+00,brain=4.004e+00,breast=0.000e+00,colon=3.544e-01,heart=3.395e-09,kidney=9.909e-02,liver=0.000e+00,lung=5.243e-03,lymph=0.000e+00,ovary=2.192e-01,prostate=5.047e-02,skeletal_muscle=0.000e+00,testes=2.299e+00,thyroid=0.000e+00	NA	NA	RPKM=1.1720e+00,ORFscore=2.3219	NA	NA	sequence=ILLDPYSSMPSSTWEDEVEEFDK,score=9.199e+00,PEP=9.010e-02,intensity=3.510e+07,nspectra=1,peak_cov=0.063,intensity_cov=0.057	NA
ENST00000606865_chr2:54350521-54531939:+	ACYP2	annotated	501.11	FPKM:adipose=1.198e-62,adrenal=1.601e-28,blood=2.173e-32,brain=4.195e-01,breast=1.833e-01,colon=4.276e-18,heart=5.245e+00,kidney=1.049e-18,liver=9.506e-50,lung=2.997e-08,lymph=2.598e-14,ovary=1.379e-01,prostate=1.731e-12,skeletal_muscle=2.829e-24,testes=2.372e-01,thyroid=9.476e-01	RPKM=1.1887e+01,ORFscore=3.4330	RPKM=5.7660e+00,ORFscore=-2.3219	RPKM=5.4887e+01,ORFscore=8.4532	NA	NA	NA	NA
ENST00000291592_chr21:45878569-45878637:+	LRRC3	utr3	29.12	FPKM:adipose=1.378e+00,adrenal=2.007e-01,blood=4.751e-01,brain=6.244e-02,breast=1.104e+00,colon=1.822e+00,heart=6.614e-01,kidney=1.441e-01,liver=3.813e+00,lung=8.921e-01,lymph=6.435e-01,ovary=1.767e+00,prostate=1.725e+00,skeletal_muscle=2.465e-02,testes=9.749e-01,thyroid=5.738e-01	NA	NA	NA	NA	NA	NA	sequence=IVIPNFIFYCPFYECLYFK,score=3.639e+00,PEP=7.860e-02,intensity=5.750e+05,nspectra=1,peak_cov=0.018,intensity_cov=0.030
ENST00000391762_chr19:54606187-54609715:+	NDUFA3	annotated	115.71	FPKM:adipose=3.463e-01,adrenal=1.514e-209,blood=2.204e-22,brain=2.766e-129,breast=3.544e-75,colon=1.727e-45,heart=1.835e-57,kidney=3.656e-01,liver=7.017e-01,lung=3.003e-81,lymph=3.656e-101,ovary=5.207e-105,prostate=2.278e+00,skeletal_muscle=3.196e-01,testes=7.865e-02,thyroid=3.494e-01	RPKM=1.1484e+02,ORFscore=7.2371	RPKM=1.1775e+02,ORFscore=7.5747	RPKM=1.5318e+02,ORFscore=10.1189	NA	NA	NA	NA
ENST00000487416_chr19:16758057-16770921:-	SMIM7	annotated	1030.41	FPKM:adipose=1.158e+01,adrenal=2.176e+01,blood=1.141e+01,brain=1.135e+01,breast=1.929e+01,colon=1.546e+01,heart=6.113e+00,kidney=1.409e+01,liver=1.124e+01,lung=1.155e+01,lymph=1.589e+01,ovary=1.646e+01,prostate=1.688e+01,skeletal_muscle=3.458e+00,testes=1.842e+01,thyroid=1.353e+01	RPKM=3.9726e+01,ORFscore=4.7888	RPKM=8.2369e+01,ORFscore=6.4288	RPKM=6.0962e+01,ORFscore=8.3742	NA	NA	NA	NA
ENST00000440719_chr1:144326151-144340613:-	LINC00623	lincRNA	59.97	FPKM:adipose=6.407e-02,adrenal=2.349e-01,blood=1.571e+00,brain=9.639e-01,breast=1.744e-37,colon=2.115e+00,heart=1.067e+00,kidney=3.083e-01,liver=6.298e-01,lung=1.765e+00,lymph=1.996e+00,ovary=5.158e-02,prostate=2.539e+00,skeletal_muscle=1.884e+00,testes=4.512e-01,thyroid=2.598e+00	RPKM=6.2030e+01,ORFscore=5.6084	RPKM=7.1236e-01,ORFscore=0.0000	RPKM=9.5907e+00,ORFscore=6.2883	NA	NA	NA	NA
ENST00000513336_chr5:74016523-74017000:+	HEXB	annotated	57.27	FPKM:adipose=2.539e+01,adrenal=3.185e+01,blood=1.206e+01,brain=7.860e+00,breast=2.474e+01,colon=3.520e+01,heart=3.178e+00,kidney=1.460e+01,liver=1.839e+01,lung=1.414e+01,lymph=1.506e+01,ovary=3.320e+01,prostate=1.551e+01,skeletal_muscle=3.445e+00,testes=2.820e+01,thyroid=2.865e+01	RPKM=5.5846e-01,ORFscore=0.0000	RPKM=2.1773e+01,ORFscore=1.3923	RPKM=2.2813e+01,ORFscore=6.3071	NA	NA	NA	NA
ENST00000484810_chr3:119393996-119396157:-	COX17	annotated	177.74	FPKM:adipose=1.533e+00,adrenal=2.376e+00,blood=1.655e+00,brain=1.051e+00,breast=3.992e+00,colon=7.153e-01,heart=1.400e+01,kidney=3.128e+00,liver=9.889e+00,lung=3.827e+00,lymph=2.644e+00,ovary=1.345e+00,prostate=5.366e+00,skeletal_muscle=7.905e+00,testes=9.081e+00,thyroid=2.697e+00	RPKM=8.3717e+01,ORFscore=6.1473	RPKM=1.3100e+02,ORFscore=6.1273	RPKM=3.8107e+01,ORFscore=8.1536	NA	NA	NA	NA
ENST00000590917_chr17:75478258-75483524:+	Sep-09	annotated	845.84	FPKM:adipose=2.751e-02,adrenal=1.123e+00,blood=1.343e+01,brain=3.916e-185,breast=1.392e-01,colon=5.020e-202,heart=0.000e+00,kidney=0.000e+00,liver=6.475e-101,lung=9.719e-01,lymph=7.702e-04,ovary=1.634e-22,prostate=7.025e-177,skeletal_muscle=5.286e-186,testes=8.224e-02,thyroid=8.211e-170	RPKM=1.6802e+01,ORFscore=3.8074	RPKM=4.8488e+02,ORFscore=9.1881	RPKM=5.1128e+01,ORFscore=7.3030	NA	NA	NA	NA
ENST00000347364_chr20:10394383-10394535:-	MKKS	utr5	66.77	FPKM:adipose=1.195e+01,adrenal=1.060e+01,blood=1.405e+01,brain=1.557e+01,breast=1.796e+01,colon=1.413e+01,heart=2.461e+01,kidney=2.397e+01,liver=1.937e+01,lung=6.849e+00,lymph=1.099e+01,ovary=1.190e+01,prostate=1.357e+01,skeletal_muscle=5.637e+00,testes=2.503e+01,thyroid=1.492e+01	RPKM=2.0457e+01,ORFscore=2.5025	RPKM=1.7437e+01,ORFscore=3.9069	RPKM=2.0117e+01,ORFscore=7.0471	NA	NA	NA	NA
ENST00000372013_chr10:88728302-88730339:+	ADIRF	annotated	136.53	FPKM:adipose=2.623e+02,adrenal=6.604e+01,blood=3.404e-02,brain=2.479e+01,breast=3.528e+02,colon=8.802e+01,heart=2.609e+01,kidney=6.595e+01,liver=1.649e+01,lung=1.866e+02,lymph=5.743e+01,ovary=7.376e+01,prostate=1.499e+02,skeletal_muscle=3.225e+01,testes=7.395e+01,thyroid=3.130e+01	NA	NA	RPKM=5.1778e+01,ORFscore=9.0214	NA	NA	NA	NA
ENST00000394071_chr14:74185546-74185677:-	ELMSAN1	utr3	785.86	FPKM:adipose=1.487e+01,adrenal=1.068e+01,blood=1.314e+01,brain=7.834e+00,breast=8.280e+00,colon=6.216e+00,heart=3.809e+00,kidney=5.357e+00,liver=2.643e+00,lung=6.886e+00,lymph=1.180e+01,ovary=1.352e+01,prostate=1.122e+01,skeletal_muscle=6.493e+00,testes=1.194e+01,thyroid=6.395e+00	RPKM=9.9263e-01,ORFscore=0.0000	RPKM=1.6224e+00,ORFscore=2.3219	RPKM=2.7824e+00,ORFscore=-2.3219	NA	NA	sequence=EAAAAAAAAHQQALREESGAGDKG,score=5.724e+01,PEP=6.472e-02,intensity=1.278e+07,nspectra=1,peak_cov=0.337,intensity_cov=0.177;sequence=EAAAAAAAAHQQALR,score=1.803e+02,PEP=3.232e-40,intensity=2.632e+08,nspectra=7,peak_cov=0.605,intensity_cov=0.263	NA
ENST00000263864_chr2:85804770-85808839:+	VAMP8	annotated	1069.69	FPKM:adipose=1.098e+01,adrenal=4.010e+01,blood=1.254e+02,brain=3.469e+00,breast=2.043e+01,colon=2.047e+01,heart=7.422e+00,kidney=1.298e+02,liver=8.353e+01,lung=1.303e+02,lymph=5.332e+01,ovary=8.764e+00,prostate=4.923e+01,skeletal_muscle=3.965e+00,testes=1.759e+01,thyroid=5.014e+01	RPKM=7.6692e+01,ORFscore=6.4619	RPKM=1.4514e+01,ORFscore=3.3999	RPKM=1.8711e+00,ORFscore=2.8074	sequence=TEDLEATSEHFK,score=4.451e+01,PEP=2.677e-03,intensity=1.541e+08,nspectra=2,peak_cov=0.199,intensity_cov=0.069	sequence=TEDLEATSEHFK,score=1.849e+02,PEP=3.419e-15,intensity=9.061e+06,nspectra=8,peak_cov=0.573,intensity_cov=0.260	sequence=TEDLEATSEHFK,score=1.494e+02,PEP=1.726e-11,intensity=7.722e+08,nspectra=9,peak_cov=0.520,intensity_cov=0.110;sequence=NKTEDLEATSEHFK,score=1.143e+02,PEP=3.792e-06,intensity=4.028e+07,nspectra=2,peak_cov=0.356,intensity_cov=0.214	sequence=TEDLEATSEHFK,score=1.904e+02,PEP=2.711e-17,intensity=8.134e+08,nspectra=83,peak_cov=0.497,intensity_cov=0.156;sequence=NKTEDLEATSEHFK,score=1.946e+02,PEP=5.682e-24,intensity=6.672e+08,nspectra=43,peak_cov=0.639,intensity_cov=0.248
ENST00000573382_chr6:44185209-44185463:+	RP1-302G2.5	lincRNA	390.07	FPKM:adipose=1.598e+00,adrenal=2.761e-01,blood=0.000e+00,brain=9.380e-02,breast=1.705e+01,colon=9.897e-02,heart=2.936e-02,kidney=3.463e-01,liver=1.295e-01,lung=0.000e+00,lymph=2.154e-01,ovary=6.438e-02,prostate=2.599e-01,skeletal_muscle=0.000e+00,testes=4.625e-01,thyroid=3.891e-02	NA	RPKM=3.3324e-01,ORFscore=NA	NA	NA	NA	sequence=MPTPLLPLLLRLLLSCLLLPAARLAR,score=8.139e-04,PEP=9.318e-02,intensity=4.282e+06,nspectra=1,peak_cov=0.010,intensity_cov=0.006	NA
TCONS_l2_00030467_chrX:38343975-38344091:-	TCONS_l2_00030467	lincRNA	86.22	FPKM:adipose=0.000e+00,adrenal=0.000e+00,blood=0.000e+00,brain=2.909e-02,breast=0.000e+00,colon=0.000e+00,heart=0.000e+00,kidney=0.000e+00,liver=0.000e+00,lung=0.000e+00,lymph=0.000e+00,ovary=0.000e+00,prostate=0.000e+00,skeletal_muscle=0.000e+00,testes=1.851e-01,thyroid=6.712e-01	RPKM=1.8236e+00,ORFscore=NA	NA	NA	NA	sequence=GNYLTNLCR,score=7.223e+01,PEP=1.348e-02,intensity=1.115e+06,nspectra=1,peak_cov=0.156,intensity_cov=0.106	NA	NA
ENST00000433727_chr7:93623206-93633528:-	BET1	annotated	669.16	FPKM:adipose=1.529e-07,adrenal=1.992e-20,blood=1.594e-25,brain=1.077e-27,breast=2.099e-43,colon=9.858e-16,heart=2.923e-41,kidney=1.557e-16,liver=2.353e-01,lung=2.000e-06,lymph=6.527e-22,ovary=8.393e-111,prostate=1.981e-21,skeletal_muscle=6.329e-14,testes=8.812e-10,thyroid=5.998e-43	RPKM=6.7958e+01,ORFscore=4.7533	RPKM=1.0644e+01,ORFscore=3.5236	RPKM=1.5346e+01,ORFscore=6.9635	NA	NA	NA	NA
ENST00000471292_chr19:54606187-54609377:+	NDUFA3	annotated	102.55	FPKM:adipose=2.374e-01,adrenal=1.076e+00,blood=2.183e+00,brain=5.282e-01,breast=5.765e-01,colon=5.181e-01,heart=4.684e+00,kidney=9.484e-01,liver=1.930e+00,lung=2.346e+00,lymph=2.727e+00,ovary=2.194e-01,prostate=2.208e+00,skeletal_muscle=5.358e+00,testes=2.371e-01,thyroid=5.558e-01	RPKM=1.1292e+02,ORFscore=7.1997	RPKM=1.1619e+02,ORFscore=7.5747	RPKM=1.5108e+02,ORFscore=10.1189	NA	NA	NA	NA
ENST00000395641_chr16:28549340-28550228:-	NUPR1	annotated	32.39	FPKM:adipose=1.327e+01,adrenal=9.459e+00,blood=0.000e+00,brain=3.537e+00,breast=8.516e+00,colon=2.280e+01,heart=4.607e+00,kidney=8.765e+00,liver=1.037e+01,lung=1.605e+01,lymph=1.435e+01,ovary=1.911e+01,prostate=3.237e+01,skeletal_muscle=8.414e+00,testes=9.418e+00,thyroid=3.052e+01	RPKM=1.5705e+01,ORFscore=4.8804	RPKM=1.7351e-01,ORFscore=NA	RPKM=1.0383e+01,ORFscore=6.7609	NA	NA	NA	NA
ENST00000399775_chr9:34521463-34521693:-	ENHO	annotated	500.27	FPKM:adipose=8.597e-02,adrenal=1.692e-01,blood=1.862e+00,brain=2.109e+01,breast=3.355e-01,colon=5.866e-01,heart=1.433e-01,kidney=9.338e-02,liver=1.693e+00,lung=1.835e-01,lymph=5.430e-01,ovary=8.053e-02,prostate=3.208e-01,skeletal_muscle=6.395e-02,testes=4.797e+00,thyroid=1.030e-01	RPKM=1.1749e+00,ORFscore=0.0000	NA	RPKM=3.1467e+01,ORFscore=6.9080	NA	NA	NA	NA
ENST00000451311_chrX:12994381-12994930:+	TMSB4X	annotated	315.64	FPKM:adipose=2.146e+03,adrenal=3.003e+03,blood=4.426e+03,brain=6.499e+02,breast=1.190e+03,colon=1.293e+03,heart=4.934e+02,kidney=8.215e+02,liver=3.581e+02,lung=3.726e+03,lymph=2.528e+03,ovary=9.944e+02,prostate=1.262e+03,skeletal_muscle=1.679e+02,testes=9.369e+02,thyroid=4.087e+02	RPKM=1.5198e+02,ORFscore=5.5392	RPKM=1.6409e+03,ORFscore=9.5421	RPKM=2.5857e+03,ORFscore=13.9392	NA	NA	NA	NA
ENST00000519962_chr8:103220361-103251102:-	RRM2B	annotated	785.84	FPKM:adipose=0.000e+00,adrenal=0.000e+00,blood=0.000e+00,brain=0.000e+00,breast=0.000e+00,colon=0.000e+00,heart=0.000e+00,kidney=0.000e+00,liver=0.000e+00,lung=0.000e+00,lymph=0.000e+00,ovary=0.000e+00,prostate=0.000e+00,skeletal_muscle=0.000e+00,testes=0.000e+00,thyroid=0.000e+00	RPKM=1.9355e+01,ORFscore=2.9069	RPKM=3.6978e+00,ORFscore=1.0995	RPKM=2.3458e+01,ORFscore=7.1186	NA	NA	NA	NA
ENST00000368811_chr1:151955639-151958706:-	S100A10	annotated	1348.01	FPKM:adipose=2.977e+02,adrenal=1.980e+02,blood=3.769e+02,brain=3.542e+01,breast=5.468e+02,colon=3.542e+02,heart=1.172e+02,kidney=3.607e+02,liver=3.969e+01,lung=4.347e+02,lymph=2.442e+02,ovary=2.591e+02,prostate=2.068e+02,skeletal_muscle=4.330e+01,testes=2.195e+02,thyroid=9.953e+01	RPKM=6.2453e+02,ORFscore=9.9243	RPKM=9.4333e+00,ORFscore=3.7279	RPKM=3.9454e+01,ORFscore=8.4182	NA	NA	NA	NA
ENST00000466967_chr1:161007565-161007839:-	TSTD1	annotated	231.38	FPKM:adipose=1.824e-38,adrenal=8.711e-02,blood=1.545e-15,brain=3.764e-28,breast=6.016e-01,colon=1.292e-30,heart=3.900e-23,kidney=1.298e-12,liver=1.355e-05,lung=9.045e-06,lymph=3.066e-01,ovary=8.266e-02,prostate=9.625e-12,skeletal_muscle=2.721e-44,testes=1.012e-01,thyroid=7.266e-01	NA	RPKM=2.3064e+01,ORFscore=4.6095	RPKM=2.2342e+01,ORFscore=8.0623	NA	NA	NA	NA
ENST00000409481_chr15:43942052-43960244:-	CATSPER2	utr5	353.57	FPKM:adipose=3.520e-01,adrenal=4.296e-01,blood=8.904e-02,brain=2.892e-01,breast=4.671e-10,colon=4.745e-01,heart=2.396e-02,kidney=3.097e-01,liver=3.646e-02,lung=2.257e-01,lymph=8.996e-01,ovary=3.021e-01,prostate=3.829e-01,skeletal_muscle=1.721e-70,testes=4.158e-01,thyroid=4.976e-01	RPKM=2.8591e+00,ORFscore=1.5850	NA	RPKM=8.8343e+00,ORFscore=6.2695	NA	NA	NA	NA
TCONS_l2_00021276_chr4:122998989-122999165:-	TCONS_l2_00021276	lincRNA	173.65	FPKM:adipose=2.813e+00,adrenal=2.239e+00,blood=3.337e+00,brain=2.141e+00,breast=2.540e+00,colon=1.786e+00,heart=1.489e+00,kidney=3.609e+00,liver=4.392e+00,lung=1.799e+00,lymph=2.213e+00,ovary=3.533e+00,prostate=4.364e+00,skeletal_muscle=1.701e+00,testes=2.600e+00,thyroid=4.173e+00	RPKM=4.3828e+01,ORFscore=5.0414	RPKM=1.1884e+01,ORFscore=2.9069	RPKM=2.3144e+01,ORFscore=7.3091	NA	NA	NA	NA
ENST00000317881_chrX:118605057-118605092:+	SLC25A5	utr3	30.42	FPKM:adipose=1.166e+02,adrenal=1.178e+02,blood=1.435e+02,brain=1.296e+02,breast=1.025e+02,colon=1.708e+02,heart=5.730e+01,kidney=3.011e+02,liver=1.801e+02,lung=1.455e+02,lymph=1.182e+02,ovary=8.901e+01,prostate=9.605e+01,skeletal_muscle=3.341e+01,testes=8.036e+01,thyroid=1.057e+02	RPKM=1.8459e+01,ORFscore=1.0000	NA	RPKM=1.1093e+00,ORFscore=0.0000	NA	sequence=MLYYITYLEHS,score=5.753e+01,PEP=3.786e-02,intensity=3.898e+05,nspectra=1,peak_cov=0.210,intensity_cov=0.098	NA	NA
ENST00000447619_chr2:27294217-27294330:-	OST4	annotated	632.37	FPKM:adipose=7.590e+01,adrenal=1.195e+02,blood=2.632e+02,brain=3.046e+01,breast=7.820e+01,colon=1.585e+02,heart=1.776e+02,kidney=1.279e+02,liver=1.820e+02,lung=1.885e+02,lymph=1.831e+02,ovary=1.100e+02,prostate=2.439e+02,skeletal_muscle=1.288e+02,testes=1.070e+02,thyroid=8.559e+01	RPKM=2.8631e+02,ORFscore=7.9164	RPKM=5.6799e+02,ORFscore=8.4455	RPKM=1.7894e+02,ORFscore=8.6427	NA	NA	NA	NA
ENST00000511590_chr4:113802003-113803254:-	RP11-119H12.6	lincRNA	196.25	FPKM:adipose=0.000e+00,adrenal=0.000e+00,blood=0.000e+00,brain=1.110e-01,breast=0.000e+00,colon=0.000e+00,heart=1.322e-02,kidney=0.000e+00,liver=0.000e+00,lung=0.000e+00,lymph=0.000e+00,ovary=3.328e-02,prostate=1.357e-01,skeletal_muscle=0.000e+00,testes=2.110e-01,thyroid=0.000e+00	NA	NA	NA	NA	NA	NA	sequence=GGLSFETTDESLR,score=4.284e+01,PEP=3.197e-02,intensity=5.568e+07,nspectra=1,peak_cov=0.373,intensity_cov=0.087
ENST00000297293_chr7:97835505-97835555:+	LMTK2	utr3	45.96	FPKM:adipose=3.008e+00,adrenal=3.142e+00,blood=5.235e+00,brain=9.876e+00,breast=2.349e+00,colon=2.180e+00,heart=7.016e+00,kidney=3.952e+00,liver=2.564e+00,lung=3.103e+00,lymph=2.770e+00,ovary=2.571e+00,prostate=2.747e+00,skeletal_muscle=5.533e+00,testes=4.601e+00,thyroid=5.082e+00	NA	NA	NA	NA	sequence=ILNVSVLCSYR,score=7.220e+01,PEP=6.039e-03,intensity=5.654e+05,nspectra=3,peak_cov=0.266,intensity_cov=0.128	NA	NA
ENST00000264712_chr2:26205010-26205078:-	KIF3C	utr5	23.89	FPKM:adipose=2.442e+00,adrenal=1.970e+00,blood=1.864e+00,brain=3.630e+01,breast=1.514e+00,colon=4.377e+00,heart=7.690e-01,kidney=1.090e+00,liver=2.730e-01,lung=1.137e+00,lymph=4.191e+00,ovary=2.207e+00,prostate=3.815e+00,skeletal_muscle=7.402e-01,testes=2.641e+00,thyroid=1.305e+00	RPKM=1.5863e+00,ORFscore=0.0000	NA	RPKM=6.5942e+01,ORFscore=7.2376	NA	NA	NA	NA
ENST00000368720_chr1:153507172-153507815:-	S100A6	annotated	562.05	FPKM:adipose=2.631e+02,adrenal=2.373e+02,blood=6.534e+02,brain=3.329e+01,breast=2.683e+02,colon=3.636e+02,heart=1.323e+02,kidney=3.069e+02,liver=1.836e+01,lung=9.925e+02,lymph=3.086e+02,ovary=1.471e+02,prostate=5.462e+02,skeletal_muscle=1.140e+02,testes=1.662e+02,thyroid=2.049e+02	NA	NA	RPKM=9.3125e+01,ORFscore=10.1167	NA	NA	NA	NA
ENST00000594797_chr19:7694720-7696442:+	PET100	annotated	323.16	FPKM:adipose=6.513e+00,adrenal=8.806e+00,blood=6.415e+00,brain=4.851e+00,breast=8.326e+00,colon=3.808e+00,heart=8.050e+00,kidney=8.660e+00,liver=7.448e+00,lung=7.950e+00,lymph=2.549e+00,ovary=4.694e+00,prostate=6.229e+00,skeletal_muscle=4.629e+00,testes=9.991e+00,thyroid=1.089e+01	RPKM=1.1520e+02,ORFscore=6.5538	RPKM=1.4106e+02,ORFscore=6.9317	RPKM=1.0121e+02,ORFscore=9.1197	NA	NA	NA	NA
ENST00000444414_chr17:34538544-34539971:+	CCL4L1	annotated	172.31	FPKM:adipose=8.498e-05,adrenal=8.761e-01,blood=6.203e+00,brain=6.057e-02,breast=5.772e-12,colon=0.000e+00,heart=0.000e+00,kidney=3.072e-02,liver=2.021e-01,lung=2.939e+00,lymph=4.030e+00,ovary=4.578e-05,prostate=2.026e-01,skeletal_muscle=1.531e-07,testes=1.531e-01,thyroid=8.221e-02	NA	NA	RPKM=1.5827e+01,ORFscore=6.2809	NA	NA	NA	NA
ENST00000295066_chr2:32249253-32264525:-	DPY30	annotated	883.5	FPKM:adipose=2.375e+01,adrenal=2.008e+01,blood=3.130e+01,brain=2.645e+01,breast=3.134e+01,colon=5.246e+01,heart=1.891e+01,kidney=3.423e+01,liver=2.198e+01,lung=3.333e+01,lymph=2.789e+01,ovary=2.960e+01,prostate=4.175e+01,skeletal_muscle=1.818e+01,testes=3.594e+01,thyroid=4.364e+01	RPKM=1.2439e+02,ORFscore=7.6336	RPKM=5.4014e+01,ORFscore=3.2499	RPKM=4.6174e+01,ORFscore=9.0174	sequence=ERPPNPIEFLASYLLK,score=1.730e+02,PEP=5.501e-23,intensity=4.110e+09,nspectra=22,peak_cov=0.560,intensity_cov=0.302	sequence=ERPPNPIEFLASYLLK,score=1.045e+02,PEP=3.883e-04,intensity=2.957e+07,nspectra=3,peak_cov=0.463,intensity_cov=0.225	sequence=ERPPNPIEFLASYLLK,score=2.023e+02,PEP=1.315e-47,intensity=2.989e+09,nspectra=42,peak_cov=0.519,intensity_cov=0.219	sequence=ERPPNPIEFLASYLLK,score=1.378e+02,PEP=1.258e-19,intensity=1.014e+09,nspectra=54,peak_cov=0.714,intensity_cov=0.222
ENST00000054666_chr1:7831444-7839705:+	VAMP3	annotated	1592.94	FPKM:adipose=6.964e+01,adrenal=4.359e+01,blood=5.078e+01,brain=6.078e+01,breast=7.326e+01,colon=4.803e+01,heart=3.753e+01,kidney=4.196e+01,liver=1.553e+01,lung=5.803e+01,lymph=3.479e+01,ovary=5.081e+01,prostate=5.900e+01,skeletal_muscle=3.447e+01,testes=4.596e+01,thyroid=4.194e+01	RPKM=1.6158e+02,ORFscore=7.9300	RPKM=1.6798e+01,ORFscore=3.2006	RPKM=3.3542e+01,ORFscore=7.7447	NA	NA	NA	NA
ENST00000245185_chr16:56642568-56643266:+	MT2A	annotated	468.43	FPKM:adipose=1.384e+02,adrenal=9.975e+01,blood=8.489e+00,brain=2.486e+01,breast=2.326e+01,colon=3.628e+01,heart=5.922e+00,kidney=4.234e+01,liver=2.975e+02,lung=3.281e+01,lymph=3.580e+01,ovary=1.752e+01,prostate=1.758e+01,skeletal_muscle=6.709e+01,testes=1.361e+01,thyroid=2.623e+02	RPKM=8.7825e+01,ORFscore=5.8878	RPKM=1.0366e+02,ORFscore=6.9673	RPKM=2.0035e+02,ORFscore=9.3717	NA	NA	NA	NA
ENST00000062104_chr20:36149734-36151161:+	NNAT	annotated	345.35	FPKM:adipose=2.783e-01,adrenal=3.514e-01,blood=0.000e+00,brain=4.981e-01,breast=5.712e+00,colon=6.927e-01,heart=1.281e-10,kidney=7.526e-17,liver=6.882e-11,lung=2.590e-14,lymph=1.207e+00,ovary=5.586e-02,prostate=7.226e+00,skeletal_muscle=1.408e-15,testes=1.063e-01,thyroid=5.664e-22	RPKM=1.8388e-01,ORFscore=NA	NA	RPKM=1.9008e+02,ORFscore=10.5229	NA	NA	NA	sequence=VLLQVFLECCIYWVGFAFR,score=9.474e+00,PEP=5.922e-02,intensity=3.563e+06,nspectra=1,peak_cov=0.114,intensity_cov=0.035
ENST00000371081_chr20:57466782-57475010:+	GNAS	annotated	722.5	FPKM:adipose=1.339e-26,adrenal=6.070e-01,blood=5.289e-01,brain=1.182e+01,breast=2.322e-124,colon=2.223e-45,heart=2.239e-46,kidney=3.548e-60,liver=1.001e-14,lung=1.403e-102,lymph=1.277e-08,ovary=5.171e-41,prostate=6.538e-48,skeletal_muscle=5.977e-01,testes=7.195e+00,thyroid=6.701e+00	RPKM=2.6657e+02,ORFscore=7.5076	RPKM=2.6176e+02,ORFscore=8.8526	RPKM=5.9640e+02,ORFscore=12.3508	NA	NA	NA	NA
ENST00000361427_chr1:26799104-26801639:+	HMGN2	annotated	727.29	FPKM:adipose=6.680e+01,adrenal=5.383e+01,blood=1.362e+02,brain=3.320e+01,breast=7.453e+01,colon=7.937e+01,heart=2.482e+01,kidney=6.040e+01,liver=2.327e+01,lung=6.878e+01,lymph=3.495e+01,ovary=1.196e+02,prostate=1.174e+02,skeletal_muscle=6.950e+01,testes=7.164e+01,thyroid=1.081e+02	RPKM=6.3056e+02,ORFscore=9.0877	RPKM=5.2351e+02,ORFscore=8.8692	RPKM=1.3200e+01,ORFscore=5.8025	sequence=PAPPKPEPRPK,score=7.103e+01,PEP=1.651e-02,intensity=9.808e+07,nspectra=1,peak_cov=0.428,intensity_cov=0.134	NA	NA	sequence=TDQAQKAEGAGDAK,score=1.098e+02,PEP=8.664e-08,intensity=6.908e+05,nspectra=2,peak_cov=0.522,intensity_cov=0.270;sequence=VKDEPQRR,score=1.017e+02,PEP=6.568e-03,intensity=2.853e+08,nspectra=5,peak_cov=0.416,intensity_cov=0.150;sequence=EGNNPAENGDAKTDQAQKAEGAGDAK,score=1.569e+02,PEP=4.135e-40,intensity=4.973e+06,nspectra=2,peak_cov=0.558,intensity_cov=0.220
TCONS_l2_00001718_chr1:204336923-204346793:-	TCONS_l2_00001718	lincRNA	335.5	FPKM:adipose=0.000e+00,adrenal=1.320e-02,blood=0.000e+00,brain=9.655e-02,breast=4.145e-02,colon=6.946e-02,heart=0.000e+00,kidney=2.954e-01,liver=1.469e-02,lung=0.000e+00,lymph=0.000e+00,ovary=0.000e+00,prostate=0.000e+00,skeletal_muscle=0.000e+00,testes=3.689e-02,thyroid=0.000e+00	NA	NA	RPKM=3.7243e-01,ORFscore=NA	NA	sequence=ADEIDWLDLPGR,score=7.896e+01,PEP=2.825e-03,intensity=6.092e+05,nspectra=1,peak_cov=0.368,intensity_cov=0.168	NA	sequence=IFFINDEEK,score=6.866e+01,PEP=3.360e-03,intensity=2.199e+06,nspectra=1,peak_cov=0.296,intensity_cov=0.219
ENST00000556351_chr12:25356891-25357246:+	LYRM5	annotated	542.81	FPKM:adipose=9.656e+00,adrenal=1.294e+01,blood=1.099e+01,brain=3.161e+01,breast=2.237e+01,colon=2.457e+01,heart=5.703e+01,kidney=3.128e+01,liver=5.511e+01,lung=1.701e+01,lymph=1.447e+01,ovary=1.353e+01,prostate=2.975e+01,skeletal_muscle=3.017e+01,testes=3.931e+01,thyroid=2.322e+01	RPKM=6.0293e+01,ORFscore=4.9966	RPKM=7.9346e+00,ORFscore=4.4237	RPKM=3.7827e+01,ORFscore=8.0828	NA	NA	sequence=ELEALYFLR,score=1.120e+02,PEP=1.265e-03,intensity=4.954e+07,nspectra=3,peak_cov=0.547,intensity_cov=0.099	sequence=ELEALYFLR,score=1.332e+02,PEP=2.328e-05,intensity=6.924e+07,nspectra=21,peak_cov=0.726,intensity_cov=0.327;sequence=YYSDTNK,score=9.426e+01,PEP=1.359e-02,intensity=3.092e+05,nspectra=1,peak_cov=0.185,intensity_cov=0.125
ENST00000360085_chr17:42030324-42030851:-	PYY	annotated	649.3	FPKM:adipose=0.000e+00,adrenal=8.625e-02,blood=0.000e+00,brain=4.399e-02,breast=5.863e-08,colon=7.505e+00,heart=0.000e+00,kidney=1.449e-01,liver=4.266e-02,lung=1.579e-02,lymph=1.650e-02,ovary=8.601e-03,prostate=8.297e-08,skeletal_muscle=0.000e+00,testes=1.828e-01,thyroid=9.733e-02	NA	RPKM=1.3970e+00,ORFscore=NA	NA	NA	NA	sequence=DGPDTLLSK,score=5.498e+01,PEP=5.142e-02,intensity=0.000e+00,nspectra=1,peak_cov=0.230,intensity_cov=0.052	NA
ENST00000367660_chr6:139355298-139364040:+	ABRACL	annotated	1269.35	FPKM:adipose=1.163e+01,adrenal=3.031e+01,blood=7.051e+01,brain=1.228e+01,breast=1.350e+01,colon=1.742e+01,heart=6.021e+00,kidney=2.895e+01,liver=4.215e+01,lung=1.417e+01,lymph=4.197e+01,ovary=8.683e+00,prostate=1.487e+01,skeletal_muscle=2.572e+00,testes=2.572e+01,thyroid=1.631e+01	RPKM=1.3210e+02,ORFscore=6.4302	RPKM=2.9427e+02,ORFscore=7.7675	RPKM=2.1111e+01,ORFscore=6.6821	sequence=IVTYPGELLLQGVHDDVDIILLQD,score=7.763e+01,PEP=3.029e-13,intensity=6.445e+08,nspectra=6,peak_cov=0.379,intensity_cov=0.149;sequence=CANLFEALVGTLK,score=1.769e+02,PEP=3.117e-20,intensity=2.825e+09,nspectra=14,peak_cov=0.677,intensity_cov=0.170	sequence=CANLFEALVGTLK,score=1.900e+02,PEP=1.324e-10,intensity=5.109e+07,nspectra=16,peak_cov=0.617,intensity_cov=0.309;sequence=FGVLFRDDK,score=7.504e+01,PEP=4.396e-02,intensity=2.782e+05,nspectra=1,peak_cov=0.245,intensity_cov=0.079	sequence=IVTYPGELLLQGVHDDVDIILLQD,score=1.225e+02,PEP=5.010e-33,intensity=8.718e+08,nspectra=16,peak_cov=0.291,intensity_cov=0.148;sequence=FGVLFRDDK,score=1.321e+02,PEP=1.356e-03,intensity=2.364e+08,nspectra=2,peak_cov=0.255,intensity_cov=0.103	sequence=CANLFEALVGTLK,score=1.797e+02,PEP=3.433e-23,intensity=6.629e+08,nspectra=117,peak_cov=0.655,intensity_cov=0.244;sequence=FGVLFRDDK,score=9.823e+01,PEP=3.919e-04,intensity=9.854e+06,nspectra=4,peak_cov=0.321,intensity_cov=0.102;sequence=DDKCANLFEALVGTLK,score=9.904e+01,PEP=1.008e-08,intensity=1.524e+07,nspectra=5,peak_cov=0.267,intensity_cov=0.190
TCONS_l2_00010596_chr17:18430896-18431777:+	TCONS_l2_00010596	lincRNA	97.72	FPKM:adipose=2.140e-01,adrenal=3.625e-01,blood=2.781e-01,brain=3.195e-01,breast=2.344e-01,colon=8.434e-02,heart=5.544e-01,kidney=3.462e-02,liver=7.403e-02,lung=2.484e-01,lymph=1.062e-01,ovary=2.039e-01,prostate=1.804e-01,skeletal_muscle=2.805e-02,testes=6.629e-01,thyroid=1.644e-01	RPKM=1.0463e+01,ORFscore=4.1926	NA	RPKM=1.0371e+01,ORFscore=6.2376	NA	NA	NA	NA
ENST00000483260_chr1:110944145-110949686:-	LAMTOR5	annotated	760.01	FPKM:adipose=2.409e+00,adrenal=5.191e+00,blood=1.281e+00,brain=3.999e+00,breast=2.495e+00,colon=3.868e+00,heart=2.210e+00,kidney=3.772e+00,liver=1.072e+00,lung=2.613e+00,lymph=3.754e-01,ovary=2.344e+00,prostate=1.359e+00,skeletal_muscle=1.048e+00,testes=8.244e+00,thyroid=5.975e+00	RPKM=1.5738e+02,ORFscore=7.7005	RPKM=8.5996e+01,ORFscore=6.5450	RPKM=9.8990e+01,ORFscore=10.0184	NA	NA	NA	NA
ENST00000369479_chrX:154290118-154292298:-	CMC4	annotated	107.54	FPKM:adipose=3.102e+01,adrenal=2.123e+01,blood=1.521e+01,brain=1.662e+01,breast=3.453e+01,colon=3.757e+01,heart=4.506e+01,kidney=2.402e+01,liver=3.206e+01,lung=1.391e+01,lymph=1.830e+01,ovary=3.146e+01,prostate=2.388e+01,skeletal_muscle=2.133e+01,testes=3.615e+01,thyroid=2.393e+01	RPKM=2.4908e+01,ORFscore=4.8804	RPKM=4.7793e+00,ORFscore=1.0000	RPKM=4.2224e+00,ORFscore=4.3923	NA	NA	NA	sequence=SVVCSGFEKEEEENLTRK,score=1.019e+02,PEP=4.313e-08,intensity=1.714e+07,nspectra=2,peak_cov=0.581,intensity_cov=0.171;sequence=SVVCSGFEKEEEENLTR,score=1.118e+02,PEP=2.851e-13,intensity=1.732e+07,nspectra=8,peak_cov=0.678,intensity_cov=0.135;sequence=CQAVIQELR,score=8.688e+01,PEP=1.296e-03,intensity=3.269e+07,nspectra=1,peak_cov=0.262,intensity_cov=0.119
TCONS_l2_00030545_chrX:79544539-79546436:-	TCONS_l2_00030545	lincRNA	685.22	FPKM:adipose=2.264e-02,adrenal=9.932e-07,blood=0.000e+00,brain=1.312e-02,breast=1.329e-01,colon=1.689e-01,heart=3.894e-02,kidney=2.490e-01,liver=1.444e-01,lung=1.292e-01,lymph=4.046e-01,ovary=4.151e-01,prostate=8.016e-01,skeletal_muscle=0.000e+00,testes=3.518e-01,thyroid=1.180e+00	NA	NA	NA	NA	NA	NA	sequence=VGAVAVR,score=7.483e+01,PEP=2.909e-02,intensity=1.203e+08,nspectra=7,peak_cov=0.524,intensity_cov=0.084
ENST00000568544_chr16:29819981-29821552:+	MAZ	annotated	304.07	FPKM:adipose=4.595e+00,adrenal=8.335e+00,blood=2.350e+01,brain=1.023e+01,breast=5.183e+00,colon=1.297e+01,heart=4.821e+00,kidney=8.527e+00,liver=7.525e+00,lung=9.010e+00,lymph=2.814e+01,ovary=1.828e+01,prostate=1.901e+01,skeletal_muscle=2.317e+01,testes=9.354e+00,thyroid=1.064e+01	RPKM=1.8635e+02,ORFscore=6.5788	RPKM=5.7374e+01,ORFscore=5.2854	RPKM=2.9029e+01,ORFscore=-4.7004	NA	NA	NA	NA
ENST00000501597_chr12:56510572-56511308:+	RPL41	annotated	165.37	FPKM:adipose=5.745e+02,adrenal=5.816e+02,blood=1.000e+03,brain=2.062e+02,breast=4.674e+02,colon=7.318e+02,heart=2.593e+02,kidney=4.088e+02,liver=3.802e+02,lung=7.082e+02,lymph=6.884e+02,ovary=1.002e+03,prostate=9.114e+02,skeletal_muscle=5.294e+02,testes=3.546e+02,thyroid=5.629e+02	RPKM=2.3910e+03,ORFscore=7.2112	RPKM=8.1759e+03,ORFscore=12.6693	RPKM=1.6639e+02,ORFscore=8.1466	NA	NA	NA	NA
ENST00000570195_chr16:81014413-81030999:-	CMC2	annotated	140.53	FPKM:adipose=3.126e-14,adrenal=3.818e-01,blood=7.653e-01,brain=6.538e-07,breast=1.052e-21,colon=2.438e-40,heart=3.367e-01,kidney=1.142e-38,liver=7.665e-26,lung=2.848e-01,lymph=7.179e-05,ovary=1.237e-01,prostate=5.081e-18,skeletal_muscle=7.945e-01,testes=5.497e-01,thyroid=3.295e-02	RPKM=3.9210e+01,ORFscore=6.0610	RPKM=3.6210e+01,ORFscore=5.7229	RPKM=1.5114e+01,ORFscore=6.2456	NA	NA	NA	NA
ENST00000469941_chr3:101309074-101311597:+	PCNP	annotated	566.58	FPKM:adipose=3.916e+01,adrenal=4.791e+01,blood=3.429e+01,brain=5.570e+01,breast=4.339e+01,colon=4.518e+01,heart=2.910e+01,kidney=5.449e+01,liver=2.130e+01,lung=7.558e+01,lymph=3.562e+01,ovary=6.023e+01,prostate=8.127e+01,skeletal_muscle=3.039e+01,testes=3.213e+01,thyroid=5.455e+01	RPKM=1.1164e+02,ORFscore=5.4005	RPKM=1.4392e+01,ORFscore=2.7225	RPKM=3.3612e+01,ORFscore=7.6181	NA	NA	NA	NA
ENST00000368328_chr6:126661420-126669638:+	CENPW	annotated	113.74	FPKM:adipose=6.637e-01,adrenal=5.301e+00,blood=6.741e-02,brain=2.360e-01,breast=1.233e+00,colon=5.733e-01,heart=1.437e-01,kidney=7.375e-01,liver=6.459e-02,lung=2.357e-01,lymph=1.716e-01,ovary=1.089e+00,prostate=1.281e-01,skeletal_muscle=1.160e-15,testes=6.629e+00,thyroid=9.942e-01	RPKM=2.1131e+02,ORFscore=7.1239	RPKM=1.4577e+02,ORFscore=6.3393	RPKM=2.4583e+00,ORFscore=3.0000	NA	NA	NA	NA
ENST00000449327_chrX:114953262-114953549:-	RP1-241P17.4	annotated	89.65	FPKM:adipose=4.290e+01,adrenal=4.262e+01,blood=4.360e+01,brain=3.721e+01,breast=3.956e+01,colon=5.641e+01,heart=1.772e+01,kidney=2.805e+01,liver=1.533e+01,lung=4.160e+01,lymph=4.099e+01,ovary=6.550e+01,prostate=4.020e+01,skeletal_muscle=2.185e+01,testes=6.100e+01,thyroid=5.046e+01	RPKM=7.3612e+02,ORFscore=8.6982	RPKM=1.7377e+00,ORFscore=1.0000	RPKM=1.0593e+02,ORFscore=9.8370	NA	NA	NA	NA
ENST00000586895_chr19:9939014-9940684:+	UBL5	annotated	883.75	FPKM:adipose=4.856e+01,adrenal=6.463e+01,blood=7.587e+01,brain=1.541e+02,breast=8.899e+01,colon=1.553e+02,heart=8.654e+01,kidney=1.474e+02,liver=6.357e+01,lung=7.801e+01,lymph=5.655e+01,ovary=1.045e+02,prostate=7.685e+01,skeletal_muscle=4.550e+01,testes=2.245e+02,thyroid=1.168e+02	RPKM=6.5509e+02,ORFscore=8.8895	RPKM=4.8437e+02,ORFscore=8.5395	RPKM=5.4457e+02,ORFscore=11.5805	NA	NA	NA	NA
ENST00000549465_chr12:60098583-60113879:+	SLC16A7	annotated	1073.8	FPKM:adipose=8.183e-01,adrenal=5.859e-01,blood=1.669e+00,brain=5.662e-01,breast=1.644e-06,colon=5.685e-01,heart=1.347e+00,kidney=7.518e-01,liver=1.646e-01,lung=2.569e-44,lymph=1.488e+00,ovary=2.491e-01,prostate=2.635e-05,skeletal_muscle=2.436e-08,testes=1.093e-53,thyroid=7.197e-01	RPKM=3.8173e-01,ORFscore=0.0000	RPKM=9.8197e+00,ORFscore=2.6946	RPKM=1.1968e+01,ORFscore=6.0354	NA	NA	NA	NA
ENST00000506197_chr4:25915936-25930813:+	SMIM20	annotated	410.23	FPKM:adipose=6.357e+00,adrenal=4.131e+00,blood=3.726e+00,brain=2.766e+00,breast=7.022e+00,colon=7.636e+00,heart=8.517e+00,kidney=7.570e+00,liver=5.464e+00,lung=5.214e+00,lymph=4.380e+00,ovary=8.909e+00,prostate=9.164e+00,skeletal_muscle=5.827e+00,testes=7.845e+00,thyroid=1.108e+01	RPKM=1.7382e+01,ORFscore=3.5607	RPKM=1.7308e+01,ORFscore=4.9696	RPKM=2.1738e+01,ORFscore=7.3294	NA	NA	NA	NA
ENST00000413744_chr7:112757454-112757633:-	LINC00998	annotated	436.55	FPKM:adipose=1.167e+01,adrenal=2.269e+01,blood=2.222e+01,brain=1.631e+01,breast=1.906e+01,colon=3.005e+01,heart=7.686e+01,kidney=4.882e+01,liver=2.242e+01,lung=1.921e+01,lymph=2.185e+01,ovary=1.416e+01,prostate=3.070e+01,skeletal_muscle=1.859e+01,testes=2.173e+01,thyroid=3.257e+01	RPKM=1.0845e+02,ORFscore=6.7374	RPKM=2.3267e+01,ORFscore=2.4651	RPKM=2.5958e+01,ORFscore=7.1465	NA	NA	NA	NA
ENST00000306061_chr16:56659764-56660883:+	MT1E	annotated	115.87	FPKM:adipose=9.352e+00,adrenal=1.298e+01,blood=2.558e-01,brain=1.085e+01,breast=3.857e+00,colon=1.107e+01,heart=2.616e+00,kidney=2.020e+01,liver=5.925e+01,lung=1.179e+01,lymph=3.934e+00,ovary=2.115e+00,prostate=3.491e+00,skeletal_muscle=2.351e+00,testes=2.050e+00,thyroid=5.908e+01	RPKM=9.7281e-01,ORFscore=0.0000	NA	RPKM=1.1357e+02,ORFscore=8.9312	NA	NA	NA	NA
ENST00000295462_chr4:79851398-79860378:-	PAQR3	annotated	504.74	FPKM:adipose=3.080e+00,adrenal=2.079e+00,blood=3.028e+00,brain=1.157e+01,breast=2.797e+00,colon=6.120e+00,heart=2.927e+00,kidney=6.845e+00,liver=2.076e+00,lung=1.979e+00,lymph=2.737e+00,ovary=3.395e+00,prostate=5.419e+00,skeletal_muscle=2.851e+00,testes=1.972e+01,thyroid=4.385e+00	RPKM=2.9750e+00,ORFscore=1.0000	RPKM=1.0314e+01,ORFscore=3.2327	RPKM=6.6569e+00,ORFscore=6.8570	NA	NA	NA	NA
ENST00000529489_chr1:236681646-236681672:+	LGALS8	utr5	62.71	FPKM:adipose=0.000e+00,adrenal=0.000e+00,blood=1.532e-02,brain=0.000e+00,breast=0.000e+00,colon=0.000e+00,heart=1.187e-279,kidney=2.453e-02,liver=0.000e+00,lung=0.000e+00,lymph=0.000e+00,ovary=0.000e+00,prostate=2.127e-02,skeletal_muscle=0.000e+00,testes=7.364e-01,thyroid=1.960e-01	NA	NA	NA	NA	sequence=MDGASIGV,score=7.172e+01,PEP=3.114e-02,intensity=7.548e+06,nspectra=1,peak_cov=0.325,intensity_cov=0.111	NA	NA
ENST00000291568_chr21:45194083-45196150:-	CSTB	annotated	801.15	FPKM:adipose=2.683e+01,adrenal=1.940e+01,blood=4.232e+01,brain=9.945e+00,breast=4.013e+01,colon=2.785e+01,heart=1.727e+01,kidney=2.963e+01,liver=4.120e+01,lung=3.810e+01,lymph=4.200e+01,ovary=2.817e+01,prostate=4.256e+01,skeletal_muscle=1.005e+01,testes=2.268e+01,thyroid=2.456e+01	RPKM=2.9304e+02,ORFscore=8.5645	RPKM=1.2660e+02,ORFscore=7.5605	RPKM=8.2130e+01,ORFscore=9.2689	NA	NA	NA	NA
ENST00000585671_chr19:1599439-1605408:-	UQCR11	annotated	631.61	FPKM:adipose=1.892e+01,adrenal=3.173e+01,blood=3.473e+01,brain=1.677e+01,breast=3.086e+01,colon=3.227e+01,heart=8.262e+01,kidney=2.962e+01,liver=3.162e+01,lung=2.246e+01,lymph=2.543e+01,ovary=1.723e+01,prostate=3.718e+01,skeletal_muscle=2.863e+01,testes=2.050e+01,thyroid=3.490e+01	RPKM=2.6486e+02,ORFscore=6.3819	RPKM=4.9454e+02,ORFscore=7.9596	RPKM=1.8042e+02,ORFscore=8.9853	NA	sequence=LILDWVPYINGK,score=1.009e+02,PEP=3.472e-04,intensity=9.183e+06,nspectra=10,peak_cov=0.440,intensity_cov=0.200	sequence=LILDWVPYINGK,score=9.061e+01,PEP=2.230e-04,intensity=3.226e+08,nspectra=8,peak_cov=0.365,intensity_cov=0.071	sequence=LILDWVPYINGK,score=8.956e+01,PEP=2.290e-05,intensity=2.293e+08,nspectra=47,peak_cov=0.505,intensity_cov=0.180
ENST00000497137_chr3:161063881-161064111:-	SPTSSB	annotated	716.94	FPKM:adipose=3.058e-02,adrenal=4.379e-01,blood=6.263e-01,brain=5.981e+00,breast=2.785e-01,colon=1.131e-01,heart=1.283e-02,kidney=4.903e-01,liver=5.749e-02,lung=5.702e-02,lymph=5.959e-01,ovary=1.204e-01,prostate=9.984e+00,skeletal_muscle=0.000e+00,testes=7.719e-02,thyroid=2.490e-02	NA	NA	RPKM=7.2549e+00,ORFscore=4.4482	NA	sequence=LAWEFFSK,score=6.627e+01,PEP=5.090e-02,intensity=2.006e+05,nspectra=1,peak_cov=0.388,intensity_cov=0.091;sequence=ICGYHSTISN,score=1.457e+02,PEP=1.664e-04,intensity=5.176e+07,nspectra=4,peak_cov=0.626,intensity_cov=0.299	NA	sequence=ICGYHSTISN,score=1.824e+02,PEP=1.964e-07,intensity=1.631e+08,nspectra=3,peak_cov=0.351,intensity_cov=0.175;sequence=LAWEFFSK,score=1.069e+02,PEP=3.503e-03,intensity=4.848e+08,nspectra=12,peak_cov=0.426,intensity_cov=0.153;sequence=EYFSWLYYQYQIISCCAVLEPWER,score=8.201e-01,PEP=9.432e-02,intensity=4.198e+07,nspectra=3,peak_cov=0.040,intensity_cov=0.014
ENST00000250151_chr17:34431299-34432705:+	CCL4	annotated	470.7	FPKM:adipose=2.222e-01,adrenal=2.464e+00,blood=1.508e+01,brain=2.703e-01,breast=4.363e-01,colon=9.173e-02,heart=2.870e-07,kidney=2.347e-01,liver=6.892e-01,lung=7.707e+00,lymph=1.318e+01,ovary=6.216e-01,prostate=5.891e-01,skeletal_muscle=1.727e-07,testes=5.950e-01,thyroid=4.140e-01	NA	NA	RPKM=1.3194e+01,ORFscore=6.4241	NA	NA	NA	NA
ENST00000246554_chr19:36142146-36149549:+	COX6B1	annotated	1166.55	FPKM:adipose=2.766e+01,adrenal=4.823e+01,blood=4.496e+01,brain=4.945e+01,breast=4.497e+01,colon=6.306e+01,heart=8.171e+01,kidney=9.337e+01,liver=4.326e+01,lung=2.449e+01,lymph=3.672e+01,ovary=2.364e+01,prostate=3.235e+01,skeletal_muscle=5.238e+01,testes=4.043e+01,thyroid=2.957e+01	RPKM=1.2527e+03,ORFscore=10.2929	RPKM=3.6761e+02,ORFscore=9.1998	RPKM=4.8900e+02,ORFscore=11.7774	sequence=NCWQNYLDFHR,score=1.165e+02,PEP=1.192e-07,intensity=2.350e+09,nspectra=10,peak_cov=0.555,intensity_cov=0.200;sequence=VYQSLCPTSWVTDWDEQR,score=1.268e+02,PEP=1.420e-26,intensity=6.038e+08,nspectra=11,peak_cov=0.624,intensity_cov=0.184;sequence=GGDISVCEWYQR,score=1.197e+02,PEP=1.376e-07,intensity=4.344e+08,nspectra=1,peak_cov=0.487,intensity_cov=0.108	sequence=VYQSLCPTSWVTDWDEQRAEGTFPGK,score=5.155e+01,PEP=3.484e-03,intensity=9.227e+05,nspectra=1,peak_cov=0.387,intensity_cov=0.200;sequence=GGDISVCEWYQR,score=1.473e+02,PEP=4.468e-12,intensity=3.767e+07,nspectra=12,peak_cov=0.481,intensity_cov=0.206;sequence=VYQSLCPTSWVTDWDEQR,score=1.260e+02,PEP=1.259e-07,intensity=1.110e+06,nspectra=3,peak_cov=0.505,intensity_cov=0.269;sequence=NCWQNYLDFHR,sco…	NA	sequence=VYQSLCPTSWVTDWDEQR,score=2.084e+02,PEP=2.543e-60,intensity=8.183e+08,nspectra=51,peak_cov=0.670,intensity_cov=0.224;sequence=AEGTFPGK,score=7.947e+01,PEP=6.517e-03,intensity=3.294e+07,nspectra=6,peak_cov=0.591,intensity_cov=0.140;sequence=NCWQNYLDFHR,score=1.883e+02,PEP=2.939e-12,intensity=3.874e+09,nspectra=158,peak_cov=0.504,intensity_cov=0.172;sequence=GGDISVCEWYQR,score=1.695e+02,PEP…
ENST00000249786_chr15:44084575-44085971:+	SERF2	annotated	415.32	FPKM:adipose=1.206e+01,adrenal=1.659e+01,blood=1.172e+01,brain=9.428e+00,breast=2.102e+01,colon=2.831e+01,heart=1.337e+01,kidney=1.861e+01,liver=4.815e+00,lung=1.570e+01,lymph=1.311e+01,ovary=1.999e+01,prostate=2.657e+01,skeletal_muscle=7.790e+00,testes=2.136e+01,thyroid=2.439e+01	RPKM=5.0882e+02,ORFscore=8.4344	RPKM=5.6441e+02,ORFscore=8.0956	RPKM=1.7298e+02,ORFscore=8.3672	NA	NA	NA	NA
ENST00000369811_chr10:105151951-105152214:-	USMG5	annotated	663.84	FPKM:adipose=1.131e+02,adrenal=1.168e+02,blood=7.051e+01,brain=1.604e+02,breast=2.973e+02,colon=1.616e+02,heart=3.685e+02,kidney=1.627e+02,liver=1.735e+02,lung=1.006e+02,lymph=1.043e+02,ovary=9.689e+01,prostate=1.388e+02,skeletal_muscle=1.080e+02,testes=1.234e+02,thyroid=1.835e+02	RPKM=7.9837e+02,ORFscore=9.8780	RPKM=3.6857e+02,ORFscore=8.4445	RPKM=3.5963e+02,ORFscore=11.3703	sequence=AGPESDAQYQFTGIK,score=7.869e+01,PEP=1.742e-06,intensity=5.826e+08,nspectra=6,peak_cov=0.436,intensity_cov=0.262	sequence=AGPESDAQYQFTGIK,score=2.074e+02,PEP=2.154e-19,intensity=4.726e+07,nspectra=16,peak_cov=0.597,intensity_cov=0.396;sequence=YFNSYTLTGR,score=1.314e+02,PEP=6.138e-07,intensity=9.190e+07,nspectra=17,peak_cov=0.502,intensity_cov=0.186	sequence=AGPESDAQYQFTGIKK,score=2.502e+02,PEP=9.608e-98,intensity=7.899e+08,nspectra=7,peak_cov=0.589,intensity_cov=0.258;sequence=AGPESDAQYQFTGIK,score=2.911e+02,PEP=1.661e-183,intensity=8.668e+09,nspectra=37,peak_cov=0.644,intensity_cov=0.242;sequence=YFNSYTLTGR,score=1.650e+02,PEP=3.813e-07,intensity=2.643e+09,nspectra=10,peak_cov=0.679,intensity_cov=0.139	sequence=AGPESDAQYQFTGIKK,score=1.760e+02,PEP=2.102e-42,intensity=8.279e+07,nspectra=7,peak_cov=0.492,intensity_cov=0.196;sequence=MAGPESDAQYQFTGIK,score=1.195e+02,PEP=4.496e-19,intensity=6.108e+06,nspectra=3,peak_cov=0.417,intensity_cov=0.220;sequence=YFNSYTLTGR,score=1.791e+02,PEP=2.010e-07,intensity=1.728e+09,nspectra=79,peak_cov=0.485,intensity_cov=0.158;sequence=AGPESDAQYQFTGIK,score=2.165e+…
ENST00000441052_chr7:44079132-44079272:+	LINC00957	lincRNA	101.5	FPKM:adipose=3.875e-01,adrenal=9.484e-01,blood=3.058e+00,brain=1.923e+00,breast=1.136e+00,colon=2.402e+00,heart=2.017e+00,kidney=1.690e+00,liver=2.818e-01,lung=9.189e-01,lymph=2.453e+00,ovary=1.097e+00,prostate=2.921e+00,skeletal_muscle=1.763e+00,testes=5.140e-01,thyroid=7.534e-01	RPKM=1.2833e+00,ORFscore=NA	NA	RPKM=1.2061e+01,ORFscore=6.6582	NA	NA	NA	NA
ENST00000523377_chr6:90346992-90348435:-	LYRM2	annotated	1187.45	FPKM:adipose=1.302e+00,adrenal=3.234e+00,blood=2.729e+00,brain=4.777e+00,breast=3.646e+00,colon=3.601e+00,heart=6.161e+00,kidney=6.321e+00,liver=3.900e+00,lung=2.193e+00,lymph=2.960e+00,ovary=5.959e+00,prostate=5.931e+00,skeletal_muscle=4.107e+00,testes=4.897e+00,thyroid=5.552e+00	RPKM=1.1388e+02,ORFscore=6.9399	RPKM=4.0272e+01,ORFscore=4.0704	RPKM=2.5667e+01,ORFscore=7.9771	NA	sequence=MMITQGNMQLK,score=9.611e+01,PEP=7.611e-04,intensity=1.450e+06,nspectra=2,peak_cov=0.389,intensity_cov=0.174	sequence=MMITQGNMQLK,score=9.005e+01,PEP=5.343e-04,intensity=8.016e+07,nspectra=2,peak_cov=0.403,intensity_cov=0.096	sequence=MMITQGNMQLK,score=7.041e+01,PEP=6.955e-04,intensity=7.697e+06,nspectra=1,peak_cov=0.157,intensity_cov=0.081
ENST00000416247_chr6:11094547-11134835:+	SMIM13	annotated	250.98	FPKM:adipose=3.008e+00,adrenal=2.670e+00,blood=2.414e+00,brain=2.416e+01,breast=3.145e+00,colon=5.987e+00,heart=5.331e+00,kidney=4.253e+00,liver=5.347e+00,lung=3.567e+00,lymph=3.590e+00,ovary=3.778e+00,prostate=4.257e+00,skeletal_muscle=3.536e+00,testes=4.543e+00,thyroid=3.152e+00	RPKM=2.1076e+01,ORFscore=4.1392	RPKM=7.2942e+00,ORFscore=4.7549	RPKM=4.1572e+01,ORFscore=7.5611	NA	NA	sequence=ELVGDTGSQEGDHEPSGSETEEDTSSSPHR,score=1.624e+01,PEP=8.270e-02,intensity=9.891e+06,nspectra=1,peak_cov=0.251,intensity_cov=0.158;sequence=RAPADEGHRPLT,score=1.187e+02,PEP=5.390e-04,intensity=3.097e+08,nspectra=3,peak_cov=0.276,intensity_cov=0.224	sequence=ELVGDTGSQEGDHEPSGSETEEDTSSSPHR,score=1.492e+02,PEP=1.012e-78,intensity=2.689e+07,nspectra=4,peak_cov=0.693,intensity_cov=0.296
ENST00000354193_chr11:22844665-22851294:-	SVIP	annotated	291.64	FPKM:adipose=1.159e+00,adrenal=3.390e+00,blood=7.535e+00,brain=1.517e+01,breast=1.474e+00,colon=4.335e+00,heart=2.789e+00,kidney=8.856e+00,liver=1.429e+00,lung=4.211e+00,lymph=4.506e+00,ovary=5.574e+00,prostate=9.990e+00,skeletal_muscle=1.958e+00,testes=4.524e+00,thyroid=1.256e+01	RPKM=2.4116e+01,ORFscore=3.3363	RPKM=3.6051e+01,ORFscore=-4.5467	RPKM=1.7647e+01,ORFscore=6.2237	NA	sequence=GILDVQSVQEK,score=9.950e+01,PEP=7.258e-04,intensity=1.259e+06,nspectra=2,peak_cov=0.392,intensity_cov=0.168	sequence=GILDVQSVQEK,score=1.358e+02,PEP=6.024e-08,intensity=3.125e+08,nspectra=5,peak_cov=0.647,intensity_cov=0.182	sequence=GILDVQSVQEK,score=1.071e+02,PEP=2.988e-05,intensity=9.149e+07,nspectra=11,peak_cov=0.456,intensity_cov=0.095;sequence=QIATSGPPPEGGLR,score=5.665e+01,PEP=6.986e-04,intensity=4.084e+06,nspectra=1,peak_cov=0.235,intensity_cov=0.079
ENST00000303536_chr2:54342752-54494460:+	ACYP2	annotated	216.25	FPKM:adipose=3.814e-58,adrenal=2.998e-01,blood=6.965e-05,brain=3.373e-01,breast=2.447e-01,colon=6.827e-01,heart=2.325e-09,kidney=9.213e-10,liver=5.017e+00,lung=9.742e-01,lymph=4.587e-01,ovary=7.047e-15,prostate=2.646e-04,skeletal_muscle=2.272e-09,testes=3.518e-01,thyroid=7.471e-01	RPKM=5.6112e+00,ORFscore=2.6323	RPKM=3.3554e+00,ORFscore=-2.2370	RPKM=3.0150e+01,ORFscore=7.5648	NA	NA	NA	NA
ENST00000431388_chr17:79213164-79214816:+	C17orf89	annotated	625.41	FPKM:adipose=2.520e+00,adrenal=2.395e+00,blood=2.323e+00,brain=1.672e+00,breast=6.787e+00,colon=2.785e+00,heart=5.679e+00,kidney=7.333e+00,liver=2.735e+00,lung=1.734e+00,lymph=2.602e+00,ovary=1.369e+00,prostate=3.835e+00,skeletal_muscle=3.166e+00,testes=1.371e+00,thyroid=3.032e+00	RPKM=3.6248e+01,ORFscore=4.5763	RPKM=1.1781e+02,ORFscore=5.8422	RPKM=8.9147e+00,ORFscore=4.8934	NA	sequence=LAACGAEAAAYGR,score=9.291e+01,PEP=4.939e-04,intensity=7.595e+05,nspectra=6,peak_cov=0.454,intensity_cov=0.182	NA	sequence=LAACGAEAAAYGR,score=1.189e+02,PEP=8.068e-09,intensity=1.651e+07,nspectra=1,peak_cov=0.608,intensity_cov=0.175
ENST00000433425_chrX:134232427-134232663:-	LINC00087	lincRNA	438.62	FPKM:adipose=4.803e-01,adrenal=7.592e-01,blood=5.139e-02,brain=6.769e+00,breast=5.768e-01,colon=4.967e-01,heart=7.572e-01,kidney=6.724e-01,liver=2.262e-01,lung=5.004e-01,lymph=2.135e-01,ovary=1.702e+00,prostate=9.143e-01,skeletal_muscle=2.137e-01,testes=1.608e+00,thyroid=1.887e+00	RPKM=3.8173e+00,ORFscore=1.5850	RPKM=3.4660e-01,ORFscore=NA	RPKM=3.7851e+01,ORFscore=8.0473	NA	NA	sequence=AASAALSAAAAAAALSGLAVR,score=1.627e+02,PEP=1.462e-26,intensity=5.422e+07,nspectra=6,peak_cov=0.677,intensity_cov=0.188	sequence=AASAALSAAAAAAALSGLAVR,score=6.793e+01,PEP=2.218e-04,intensity=2.263e+05,nspectra=1,peak_cov=0.449,intensity_cov=0.173
ENST00000519948_chr12:74931893-74932186:+	ATXN7L3B	annotated	692.73	FPKM:adipose=1.900e+01,adrenal=2.247e+01,blood=5.000e+01,brain=4.515e+01,breast=1.895e+01,colon=2.301e+01,heart=2.227e+01,kidney=3.352e+01,liver=1.390e+01,lung=2.193e+01,lymph=3.196e+01,ovary=4.295e+01,prostate=3.320e+01,skeletal_muscle=1.785e+01,testes=2.282e+01,thyroid=3.657e+01	RPKM=1.2933e+02,ORFscore=6.9605	RPKM=6.9341e+01,ORFscore=5.0871	RPKM=1.6499e+02,ORFscore=9.9429	sequence=MEEISLANLDTNK,score=9.994e+01,PEP=2.315e-07,intensity=1.115e+08,nspectra=1,peak_cov=0.401,intensity_cov=0.113;sequence=LPLCSLPGEPGNGPDQQLQR,score=5.642e+01,PEP=8.550e-06,intensity=2.394e+07,nspectra=1,peak_cov=0.663,intensity_cov=0.333	sequence=DFGIQPVEDK,score=9.155e+01,PEP=2.051e-03,intensity=3.450e+07,nspectra=7,peak_cov=0.401,intensity_cov=0.153;sequence=MEEISLANLDTNK,score=9.519e+01,PEP=2.580e-04,intensity=9.930e+05,nspectra=6,peak_cov=0.380,intensity_cov=0.217;sequence=LPLCSLPGEPGNGPDQQLQR,score=1.039e+02,PEP=5.118e-07,intensity=1.208e+06,nspectra=2,peak_cov=0.402,intensity_cov=0.259	sequence=MEEISLANLDTNK,score=7.676e+01,PEP=5.745e-04,intensity=1.443e+08,nspectra=4,peak_cov=0.329,intensity_cov=0.101;sequence=DFGIQPVEDK,score=1.121e+02,PEP=4.799e-04,intensity=7.769e+08,nspectra=6,peak_cov=0.531,intensity_cov=0.076	sequence=MEEISLANLDTNK,score=1.332e+02,PEP=1.138e-11,intensity=2.671e+07,nspectra=7,peak_cov=0.339,intensity_cov=0.131;sequence=LPLCSLPGEPGNGPDQQLQR,score=1.884e+02,PEP=2.777e-68,intensity=2.429e+08,nspectra=18,peak_cov=0.669,intensity_cov=0.199;sequence=DFGIQPVEDK,score=1.121e+02,PEP=6.690e-05,intensity=1.551e+08,nspectra=19,peak_cov=0.620,intensity_cov=0.157
ENST00000318978_chr19:7990175-7990423:-	CTXN1	annotated	701.98	FPKM:adipose=1.321e-01,adrenal=3.258e-01,blood=4.360e-02,brain=1.118e+01,breast=4.924e-01,colon=7.621e+00,heart=7.640e-02,kidney=2.907e+00,liver=4.266e-02,lung=4.384e+00,lymph=3.363e-01,ovary=5.177e+00,prostate=6.699e+00,skeletal_muscle=6.799e-02,testes=7.908e+00,thyroid=4.746e-01	RPKM=1.4291e+01,ORFscore=4.1396	RPKM=1.0319e+01,ORFscore=3.4021	RPKM=1.4011e+02,ORFscore=9.6389	NA	NA	NA	NA
ENST00000248150_chr16:848719-849077:-	GNG13	annotated	1244.58	FPKM:adipose=0.000e+00,adrenal=3.031e-02,blood=0.000e+00,brain=2.974e+00,breast=0.000e+00,colon=1.238e-01,heart=0.000e+00,kidney=0.000e+00,liver=0.000e+00,lung=0.000e+00,lymph=0.000e+00,ovary=0.000e+00,prostate=1.674e-02,skeletal_muscle=0.000e+00,testes=1.584e-01,thyroid=0.000e+00	NA	NA	RPKM=8.0983e+00,ORFscore=6.7180	NA	NA	NA	NA
ENST00000485876_chr19:54606187-54610209:+	NDUFA3	annotated	478.87	FPKM:adipose=4.193e-01,adrenal=2.049e+00,blood=8.498e-01,brain=1.063e+00,breast=5.670e-01,colon=1.547e-01,heart=1.244e+00,kidney=4.238e-01,liver=2.195e-01,lung=1.135e-01,lymph=1.436e+00,ovary=9.052e-01,prostate=4.198e-01,skeletal_muscle=5.210e-01,testes=7.223e-01,thyroid=1.221e+00	RPKM=1.2199e+02,ORFscore=7.3225	RPKM=1.2107e+02,ORFscore=7.8579	RPKM=1.8606e+02,ORFscore=10.1144	NA	NA	NA	NA
ENST00000517349_chr8:30502827-30503114:+	SMIM18	annotated	941.76	FPKM:adipose=0.000e+00,adrenal=2.266e-01,blood=0.000e+00,brain=1.668e+00,breast=2.253e-01,colon=0.000e+00,heart=0.000e+00,kidney=1.288e-01,liver=2.567e-02,lung=0.000e+00,lymph=0.000e+00,ovary=8.450e-02,prostate=0.000e+00,skeletal_muscle=0.000e+00,testes=0.000e+00,thyroid=0.000e+00	RPKM=3.1414e-01,ORFscore=NA	NA	RPKM=1.2761e+01,ORFscore=6.6476	NA	NA	NA	NA
ENST00000524931_chr11:112101367-112104278:+	PTS	annotated	732.31	FPKM:adipose=9.192e-01,adrenal=1.866e+00,blood=2.418e-01,brain=1.282e+00,breast=8.382e-01,colon=5.155e-01,heart=6.747e-01,kidney=4.215e+00,liver=4.762e+00,lung=6.351e-01,lymph=3.743e+00,ovary=8.674e-01,prostate=2.213e+00,skeletal_muscle=1.873e+00,testes=1.325e+00,thyroid=4.611e+00	RPKM=5.7249e+01,ORFscore=5.9773	RPKM=6.8827e+00,ORFscore=0.8480	RPKM=1.2519e+01,ORFscore=6.5736	NA	NA	NA	NA
ENST00000370641_chr1:84967528-84971774:-	GNG5	annotated	704.62	FPKM:adipose=1.665e+01,adrenal=1.535e+01,blood=5.266e+01,brain=3.598e+00,breast=1.239e+01,colon=1.880e+01,heart=5.753e+01,kidney=1.842e+01,liver=3.441e+01,lung=6.460e+01,lymph=4.367e+01,ovary=1.226e+01,prostate=3.438e+01,skeletal_muscle=9.377e+01,testes=1.800e+01,thyroid=1.812e+01	RPKM=3.0322e+02,ORFscore=8.2119	RPKM=2.5501e+02,ORFscore=7.2738	RPKM=5.9127e+01,ORFscore=8.4972	NA	sequence=SGSSSVAAMK,score=1.203e+02,PEP=6.287e-04,intensity=8.928e+05,nspectra=3,peak_cov=0.272,intensity_cov=0.145	sequence=SGSSSVAAMK,score=4.789e+01,PEP=5.121e-02,intensity=4.949e+06,nspectra=1,peak_cov=0.189,intensity_cov=0.126;sequence=VSQAAADLK,score=7.224e+01,PEP=1.819e-02,intensity=5.533e+06,nspectra=1,peak_cov=0.506,intensity_cov=0.208	sequence=QFCLQNAQHDPLLTGVSSSTNPFRPQK,score=1.909e+02,PEP=9.062e-117,intensity=9.759e+08,nspectra=27,peak_cov=0.585,intensity_cov=0.312;sequence=QFCLQNAQHDPLLTGVSSSTNPFR,score=1.203e+02,PEP=9.291e-41,intensity=1.485e+07,nspectra=3,peak_cov=0.579,intensity_cov=0.248;sequence=VSQAAADLK,score=8.203e+01,PEP=1.866e-03,intensity=8.491e+07,nspectra=11,peak_cov=0.422,intensity_cov=0.128
ENST00000547573_chr12:110482241-110486300:-	C12orf76	annotated	401.4	FPKM:adipose=6.521e-02,adrenal=2.275e-01,blood=5.561e-01,brain=7.776e-01,breast=3.143e-01,colon=7.373e-01,heart=6.304e-02,kidney=5.028e-01,liver=7.351e-02,lung=4.513e-01,lymph=5.702e-01,ovary=5.371e-01,prostate=8.290e-02,skeletal_muscle=6.741e-01,testes=4.867e-01,thyroid=2.947e-01	RPKM=3.2592e+00,ORFscore=2.3219	RPKM=1.2192e+01,ORFscore=-3.4594	RPKM=3.7782e+01,ORFscore=8.0288	NA	NA	NA	sequence=GQNLESLSPR,score=4.600e+01,PEP=2.057e-02,intensity=1.081e+07,nspectra=6,peak_cov=0.253,intensity_cov=0.074
ENST00000546954_chr12:120882675-120884175:-	TRIAP1	annotated	1129.5	FPKM:adipose=1.259e+01,adrenal=2.059e+01,blood=1.768e+01,brain=1.319e+01,breast=2.626e+01,colon=2.005e+01,heart=8.395e+00,kidney=1.725e+01,liver=2.346e+01,lung=7.588e+00,lymph=1.192e+01,ovary=1.328e+01,prostate=1.308e+01,skeletal_muscle=1.231e+01,testes=1.828e+01,thyroid=2.057e+01	RPKM=1.7726e+02,ORFscore=6.7285	RPKM=9.3146e+01,ORFscore=6.0569	RPKM=7.2941e+00,ORFscore=-2.7425	sequence=EIPIEGLEFMGHGK,score=9.402e+01,PEP=7.870e-09,intensity=1.734e+08,nspectra=2,peak_cov=0.519,intensity_cov=0.179	sequence=MNSVGEACTDMK,score=1.244e+02,PEP=6.037e-06,intensity=1.217e+07,nspectra=6,peak_cov=0.610,intensity_cov=0.219;sequence=GDSSGDPCTDLFK,score=1.187e+02,PEP=1.455e-07,intensity=1.053e+07,nspectra=6,peak_cov=0.534,intensity_cov=0.306	sequence=EIPIEGLEFMGHGK,score=1.151e+02,PEP=5.810e-15,intensity=2.890e+08,nspectra=8,peak_cov=0.293,intensity_cov=0.081	sequence=EKEIPIEGLEFMGHGK,score=1.402e+02,PEP=8.197e-20,intensity=1.858e+07,nspectra=8,peak_cov=0.579,intensity_cov=0.178;sequence=EYDQCFNR,score=9.553e+01,PEP=4.001e-03,intensity=1.184e+07,nspectra=3,peak_cov=0.551,intensity_cov=0.280;sequence=FLKGDSSGDPCTDLFK,score=4.917e+01,PEP=7.282e-03,intensity=2.146e+06,nspectra=1,peak_cov=0.282,intensity_cov=0.119;sequence=MNSVGEACTDMKR,score=1.745e+02,PE…
ENST00000608683_chr1:149649167-149701093:-	RP11-353N4.5	lincRNA	98.47	FPKM:adipose=9.093e-02,adrenal=1.212e-20,blood=1.325e-94,brain=5.138e-04,breast=3.321e-19,colon=2.599e-08,heart=8.305e-29,kidney=1.408e-01,liver=9.286e-09,lung=5.554e-02,lymph=1.314e-55,ovary=2.912e-75,prostate=3.540e-29,skeletal_muscle=0.000e+00,testes=2.048e-01,thyroid=1.634e-16	NA	NA	NA	sequence=TFEELLQSNNFDHYMEQHYCEQLAK,score=1.213e-01,PEP=8.140e-02,intensity=2.367e+07,nspectra=1,peak_cov=0.011,intensity_cov=0.027	NA	NA	NA
ENST00000292907_chr19:36641884-36643309:-	COX7A1	annotated	561.32	FPKM:adipose=8.840e+00,adrenal=7.503e+00,blood=2.336e-02,brain=6.482e+00,breast=1.930e+01,colon=1.656e+01,heart=8.546e+00,kidney=3.919e+00,liver=5.199e-02,lung=2.995e+00,lymph=1.606e+00,ovary=4.365e+00,prostate=4.726e+00,skeletal_muscle=8.655e+00,testes=8.970e+00,thyroid=9.588e+00	NA	NA	RPKM=1.3233e+02,ORFscore=9.9615	NA	NA	NA	NA
ENST00000292169_chr1:153602998-153604317:+	S100A1	annotated	1155.16	FPKM:adipose=9.339e+00,adrenal=7.309e-01,blood=0.000e+00,brain=1.014e+02,breast=1.153e+02,colon=4.222e+00,heart=4.500e+02,kidney=3.455e+01,liver=9.508e-01,lung=3.802e+00,lymph=2.100e+00,ovary=3.761e+00,prostate=4.805e+00,skeletal_muscle=2.535e+02,testes=7.506e+00,thyroid=1.367e+02	RPKM=9.0349e-01,ORFscore=0.0000	NA	RPKM=1.6222e+02,ORFscore=10.7310	NA	NA	NA	NA
ENST00000557098_chr14:94582141-94582864:+	IFI27	annotated	185.78	FPKM:adipose=1.181e+02,adrenal=2.968e+01,blood=1.327e-02,brain=1.149e+01,breast=4.451e+01,colon=3.764e+01,heart=4.114e+01,kidney=1.518e+01,liver=1.369e+01,lung=1.690e+02,lymph=3.521e+01,ovary=2.219e+01,prostate=2.971e+01,skeletal_muscle=1.340e+01,testes=6.339e+01,thyroid=1.927e+01	RPKM=1.6084e+00,ORFscore=2.8074	RPKM=1.4603e+00,ORFscore=0.0000	RPKM=4.4642e+01,ORFscore=8.7912	NA	NA	NA	NA
ENST00000314392_chr9:130698001-130700099:-	DPM2	annotated	738.65	FPKM:adipose=2.569e-01,adrenal=2.414e+00,blood=1.750e-01,brain=3.989e-01,breast=6.615e-01,colon=1.021e-01,heart=1.734e-75,kidney=1.918e+00,liver=3.212e+00,lung=1.157e-106,lymph=1.747e-01,ovary=5.390e-01,prostate=2.594e-01,skeletal_muscle=1.251e-19,testes=9.303e-02,thyroid=6.180e-01	RPKM=4.0394e+01,ORFscore=5.8502	RPKM=4.2093e+01,ORFscore=5.9464	RPKM=2.5767e+01,ORFscore=8.1439	NA	NA	NA	NA
ENST00000464121_chr1:237167487-237167672:-	MT1HL1	annotated	26.71	FPKM:adipose=4.232e+00,adrenal=5.827e+00,blood=5.471e-01,brain=4.838e+00,breast=1.664e+00,colon=4.435e+00,heart=1.332e+00,kidney=6.666e+01,liver=1.721e+02,lung=2.732e+00,lymph=1.118e+00,ovary=0.000e+00,prostate=1.381e+00,skeletal_muscle=5.857e-01,testes=1.151e+00,thyroid=7.192e+01	RPKM=1.4418e+00,ORFscore=1.0000	NA	RPKM=1.0640e+01,ORFscore=7.5925	NA	NA	NA	NA
ENST00000330233_chr14:105953597-105954848:+	CRIP1	annotated	1063.88	FPKM:adipose=2.109e+01,adrenal=3.758e+01,blood=7.042e+01,brain=6.607e-01,breast=7.151e+01,colon=2.087e+01,heart=8.812e+00,kidney=8.298e+00,liver=8.815e-01,lung=8.769e+01,lymph=3.471e+01,ovary=1.453e+01,prostate=1.563e+01,skeletal_muscle=7.135e+00,testes=2.149e+01,thyroid=8.718e+00	NA	RPKM=5.3614e+01,ORFscore=5.7872	RPKM=6.0018e+00,ORFscore=-2.3219	sequence=EVYFAER,score=9.416e+01,PEP=2.714e-02,intensity=8.189e+08,nspectra=2,peak_cov=0.332,intensity_cov=0.065	NA	NA	sequence=CNKEVYFAER,score=1.130e+02,PEP=5.743e-05,intensity=7.766e+07,nspectra=5,peak_cov=0.459,intensity_cov=0.198;sequence=EVYFAER,score=1.163e+02,PEP=6.972e-03,intensity=5.015e+08,nspectra=28,peak_cov=0.532,intensity_cov=0.155
ENST00000200453_chr19:49375811-49375891:+	PPP1R15A	utr5	31.48	FPKM:adipose=3.746e+01,adrenal=3.495e+01,blood=3.104e+01,brain=1.232e+01,breast=4.065e+01,colon=4.350e+01,heart=2.847e+01,kidney=1.084e+01,liver=3.867e+00,lung=9.164e+01,lymph=4.633e+01,ovary=1.838e+01,prostate=5.291e+01,skeletal_muscle=4.246e+01,testes=2.651e+01,thyroid=2.413e+01	RPKM=9.1932e+00,ORFscore=1.0000	RPKM=1.3082e+01,ORFscore=-2.2370	RPKM=5.6115e+01,ORFscore=6.4273	NA	NA	NA	NA
ENST00000607357_chr2:241070468-241075701:-	MYEOV2	annotated	821.81	FPKM:adipose=3.751e+01,adrenal=5.386e+01,blood=6.129e+01,brain=9.771e+01,breast=6.840e+01,colon=6.910e+01,heart=7.848e+01,kidney=9.621e+01,liver=4.055e+01,lung=5.014e+01,lymph=8.555e+01,ovary=4.614e+01,prostate=9.567e+01,skeletal_muscle=3.768e+01,testes=8.887e+01,thyroid=6.038e+01	RPKM=2.3169e+02,ORFscore=7.7450	RPKM=1.6437e+02,ORFscore=7.4271	RPKM=1.2860e+02,ORFscore=9.9930	NA	NA	NA	NA
ENST00000219162_chr16:56599041-56602844:+	MT4	annotated	373.31	FPKM:adipose=0.000e+00,adrenal=0.000e+00,blood=0.000e+00,brain=0.000e+00,breast=0.000e+00,colon=0.000e+00,heart=0.000e+00,kidney=0.000e+00,liver=0.000e+00,lung=0.000e+00,lymph=0.000e+00,ovary=0.000e+00,prostate=0.000e+00,skeletal_muscle=0.000e+00,testes=0.000e+00,thyroid=0.000e+00	NA	NA	NA	NA	NA	NA	sequence=MDPRECVCMSGGICMCGDNCK,score=2.343e-02,PEP=9.873e-02,intensity=0.000e+00,nspectra=2,peak_cov=0.026,intensity_cov=0.016;sequence=ECVCMSGGICMCGDNCKCTTCNCK,score=6.193e-02,PEP=9.287e-02,intensity=0.000e+00,nspectra=1,peak_cov=0.045,intensity_cov=0.029
ENST00000296102_chr2:27994645-28002349:+	MRPL33	annotated	617.73	FPKM:adipose=2.190e+01,adrenal=2.259e+01,blood=9.755e+00,brain=1.781e+01,breast=2.971e+01,colon=3.499e+01,heart=5.020e+01,kidney=4.741e+01,liver=1.761e+01,lung=3.466e+01,lymph=1.669e+01,ovary=2.141e+01,prostate=3.368e+01,skeletal_muscle=3.079e+01,testes=4.066e+01,thyroid=4.668e+01	RPKM=1.0504e+02,ORFscore=5.2288	RPKM=1.2485e+02,ORFscore=6.8219	RPKM=7.1054e+01,ORFscore=9.1424	sequence=LTLLHYDPVVK,score=1.020e+02,PEP=1.568e-05,intensity=4.816e+08,nspectra=7,peak_cov=0.454,intensity_cov=0.150	sequence=LTLLHYDPVVK,score=5.723e+01,PEP=2.427e-02,intensity=2.534e+07,nspectra=5,peak_cov=0.307,intensity_cov=0.111	sequence=LTLLHYDPVVK,score=1.933e+02,PEP=5.059e-20,intensity=4.132e+09,nspectra=18,peak_cov=0.709,intensity_cov=0.223	sequence=MVSEAGTGFCFNTK,score=1.330e+02,PEP=1.940e-16,intensity=3.518e+07,nspectra=7,peak_cov=0.490,intensity_cov=0.209;sequence=LTLLHYDPVVK,score=1.017e+02,PEP=1.538e-05,intensity=9.153e+08,nspectra=60,peak_cov=0.336,intensity_cov=0.109
ENST00000510796_chr5:180683810-180687205:-	TRIM52	other	92.77	FPKM:adipose=4.827e-01,adrenal=6.353e-01,blood=1.585e+00,brain=4.764e-01,breast=5.127e-01,colon=5.227e-01,heart=4.588e-01,kidney=6.532e-01,liver=8.573e-02,lung=9.276e-248,lymph=1.311e+00,ovary=4.669e-01,prostate=1.204e-01,skeletal_muscle=6.172e-73,testes=1.118e-01,thyroid=5.484e-01	RPKM=3.8781e+00,ORFscore=-1.0000	RPKM=2.0594e+00,ORFscore=-1.5850	RPKM=6.8110e+00,ORFscore=6.3399	NA	NA	NA	NA
TCONS_l2_00003387_chr10:6335621-6335662:-	TCONS_l2_00003387	lincRNA	56.02	FPKM:adipose=1.191e-08,adrenal=0.000e+00,blood=1.091e+00,brain=1.396e-05,breast=5.056e-08,colon=4.990e-08,heart=3.180e+00,kidney=1.301e+00,liver=1.598e+00,lung=3.061e-08,lymph=4.456e-06,ovary=6.018e-08,prostate=4.661e-07,skeletal_muscle=0.000e+00,testes=7.072e-09,thyroid=1.157e-07	RPKM=8.4834e+01,ORFscore=4.8580	RPKM=7.8233e+00,ORFscore=0.0000	RPKM=5.6583e+01,ORFscore=7.7144	NA	NA	NA	NA
ENST00000357156_chr20:33104264-33128428:+	DYNLRB1	annotated	1214.27	FPKM:adipose=8.903e+01,adrenal=1.040e+02,blood=6.270e+01,brain=1.634e+02,breast=9.022e+01,colon=1.194e+02,heart=8.368e+01,kidney=1.296e+02,liver=3.921e+01,lung=9.633e+01,lymph=8.396e+01,ovary=9.995e+01,prostate=1.212e+02,skeletal_muscle=8.774e+01,testes=8.187e+01,thyroid=9.427e+01	RPKM=2.1364e+02,ORFscore=8.2253	RPKM=1.7178e+02,ORFscore=8.0263	RPKM=3.3644e+02,ORFscore=11.4429	NA	NA	NA	NA
ENST00000536870_chr11:69482287-69490007:-	ORAOV1	annotated	441.48	FPKM:adipose=5.564e-01,adrenal=2.894e+00,blood=2.516e-01,brain=7.494e-02,breast=1.771e+00,colon=8.751e-01,heart=6.460e-01,kidney=1.972e+00,liver=9.933e-01,lung=7.158e-01,lymph=1.678e+00,ovary=2.722e-05,prostate=2.376e+00,skeletal_muscle=7.783e-01,testes=2.458e-01,thyroid=1.482e+00	RPKM=1.4780e+01,ORFscore=2.5025	RPKM=1.3832e+01,ORFscore=2.6224	RPKM=6.1618e+00,ORFscore=6.2668	NA	NA	NA	NA
ENST00000423313_chr1:175129850-175130149:-	KIAA0040	annotated	796.74	FPKM:adipose=1.935e+01,adrenal=1.150e+01,blood=4.470e+01,brain=5.043e+00,breast=1.376e+01,colon=7.190e+00,heart=6.633e+00,kidney=2.095e+01,liver=8.218e+00,lung=4.020e+01,lymph=2.632e+01,ovary=4.674e+00,prostate=6.537e+00,skeletal_muscle=2.754e+00,testes=4.111e+00,thyroid=8.055e+00	RPKM=2.2919e+00,ORFscore=1.5850	RPKM=2.7854e+00,ORFscore=2.8074	NA	NA	NA	sequence=ISAFFSSIWDTILTK,score=5.578e+01,PEP=2.293e-03,intensity=4.985e+06,nspectra=1,peak_cov=0.252,intensity_cov=0.087;sequence=KKDEEDLWISAQPK,score=8.055e+01,PEP=1.006e-02,intensity=0.000e+00,nspectra=1,peak_cov=0.254,intensity_cov=0.152	sequence=KDEEDLWISAQPK,score=4.457e+01,PEP=3.968e-03,intensity=8.419e+05,nspectra=1,peak_cov=0.232,intensity_cov=0.106
ENST00000368656_chr6:112420487-112421990:+	FAM229B	annotated	256.37	FPKM:adipose=2.155e+01,adrenal=9.572e+00,blood=6.641e-02,brain=3.526e+01,breast=1.038e+01,colon=1.276e+01,heart=2.678e+01,kidney=1.557e+01,liver=7.999e+00,lung=1.618e+01,lymph=5.491e+00,ovary=2.422e+01,prostate=1.855e+01,skeletal_muscle=2.688e+00,testes=2.655e+02,thyroid=2.005e+01	RPKM=2.0316e+01,ORFscore=3.1509	RPKM=2.7043e+00,ORFscore=1.5850	RPKM=7.9668e+01,ORFscore=8.2538	NA	NA	NA	NA
ENST00000507606_chr7:135347328-135358913:+	C7orf73	annotated	228.39	FPKM:adipose=2.203e+01,adrenal=2.164e+01,blood=5.174e+01,brain=2.233e+01,breast=3.167e+01,colon=1.835e+01,heart=3.828e+01,kidney=3.426e+01,liver=2.299e+01,lung=2.113e+01,lymph=1.921e+01,ovary=2.615e+01,prostate=3.301e+01,skeletal_muscle=2.619e+01,testes=4.524e+01,thyroid=4.192e+01	RPKM=1.3662e+02,ORFscore=7.2254	RPKM=1.2639e+02,ORFscore=6.9332	RPKM=3.3114e+01,ORFscore=7.2437	NA	NA	NA	NA
ENST00000518171_chr8:100899733-100904249:-	COX6C	annotated	405.33	FPKM:adipose=6.829e+01,adrenal=1.255e+02,blood=1.233e+02,brain=2.350e+02,breast=1.262e+02,colon=2.229e+02,heart=5.965e+02,kidney=2.231e+02,liver=2.464e+02,lung=1.507e+02,lymph=1.329e+02,ovary=1.106e+02,prostate=2.710e+02,skeletal_muscle=1.388e+02,testes=2.042e+02,thyroid=1.183e+02	RPKM=5.8640e+02,ORFscore=9.3037	RPKM=9.6927e+02,ORFscore=9.8688	RPKM=7.1867e+02,ORFscore=12.5914	NA	NA	NA	NA
ENST00000324348_chr17:7818840-7819234:-	AC025335.1	lincRNA	346.48	FPKM:adipose=1.869e+00,adrenal=1.560e+00,blood=1.535e+00,brain=2.314e+00,breast=1.514e+00,colon=2.101e+00,heart=5.499e-01,kidney=1.764e+00,liver=1.112e-01,lung=1.849e+00,lymph=1.900e+00,ovary=3.112e+00,prostate=2.628e+00,skeletal_muscle=1.468e+00,testes=3.201e+00,thyroid=1.537e+00	RPKM=5.3123e+00,ORFscore=3.0704	RPKM=1.7246e+00,ORFscore=1.0000	RPKM=6.8263e+00,ORFscore=-6.5401	NA	NA	sequence=PLPSNVLYCAEIK,score=3.714e+01,PEP=4.716e-02,intensity=9.234e+07,nspectra=1,peak_cov=0.222,intensity_cov=0.057	NA
ENST00000502938_chr4:20706105-20728964:+	PACRGL	annotated	206.85	FPKM:adipose=1.869e-278,adrenal=6.814e-02,blood=5.420e-56,brain=3.851e-101,breast=7.241e-02,colon=1.192e-129,heart=4.351e-39,kidney=1.862e-172,liver=1.056e-83,lung=4.831e-12,lymph=4.113e-01,ovary=5.143e-02,prostate=2.640e-266,skeletal_muscle=4.184e-01,testes=9.177e-02,thyroid=1.894e-143	RPKM=1.5823e+01,ORFscore=4.3646	RPKM=5.0493e+00,ORFscore=3.0000	RPKM=8.0512e+00,ORFscore=7.0507	NA	NA	sequence=TINPGSLSIIK,score=6.040e+01,PEP=2.689e-02,intensity=2.711e+07,nspectra=1,peak_cov=0.359,intensity_cov=0.126	NA
ENST00000450593_chr1:235715409-235747138:-	GNG4	annotated	1524.8	FPKM:adipose=3.126e-01,adrenal=1.158e-01,blood=1.735e-01,brain=4.977e+00,breast=2.640e-01,colon=3.573e+00,heart=1.793e-01,kidney=1.540e+00,liver=4.612e-02,lung=1.712e-01,lymph=9.630e-01,ovary=2.666e+01,prostate=2.418e+00,skeletal_muscle=5.836e-02,testes=1.765e+00,thyroid=3.987e-01	RPKM=1.1973e+01,ORFscore=4.5502	RPKM=4.9024e+00,ORFscore=1.5850	RPKM=1.7882e+01,ORFscore=6.9808	NA	NA	NA	NA
ENST00000422211_chr17:34624259-34625646:-	CCL3L1	annotated	97.39	FPKM:adipose=1.068e-01,adrenal=4.037e-01,blood=2.777e+00,brain=7.236e-01,breast=1.867e-01,colon=0.000e+00,heart=0.000e+00,kidney=0.000e+00,liver=0.000e+00,lung=1.171e+00,lymph=1.549e+00,ovary=5.181e-08,prostate=8.052e-08,skeletal_muscle=0.000e+00,testes=3.551e-01,thyroid=0.000e+00	NA	NA	RPKM=8.0823e+00,ORFscore=6.3135	NA	NA	NA	NA
ENST00000546540_chr12:104350376-104350516:-	C12orf73	annotated	386.69	FPKM:adipose=0.000e+00,adrenal=5.851e-01,blood=0.000e+00,brain=2.086e-01,breast=1.225e-01,colon=7.154e-02,heart=1.433e-01,kidney=4.078e-177,liver=1.166e-01,lung=1.070e-01,lymph=3.752e-01,ovary=1.824e-01,prostate=6.315e-02,skeletal_muscle=5.209e-04,testes=7.711e-02,thyroid=7.430e-01	RPKM=4.5980e+01,ORFscore=3.2558	RPKM=1.3238e+01,ORFscore=4.8754	RPKM=1.0928e+01,ORFscore=6.5801	NA	NA	NA	NA
ENST00000328619_chr21:41239428-41301036:+	PCP4	annotated	590.69	FPKM:adipose=3.720e-06,adrenal=3.439e-06,blood=0.000e+00,brain=3.807e+01,breast=4.562e-06,colon=2.365e+01,heart=1.295e+00,kidney=9.184e+00,liver=0.000e+00,lung=5.034e-06,lymph=6.777e-01,ovary=1.303e+00,prostate=1.477e+02,skeletal_muscle=2.731e-01,testes=1.172e+01,thyroid=8.259e+01	NA	NA	RPKM=3.8293e+01,ORFscore=8.2893	NA	sequence=AAVAIQSQFR,score=7.766e+01,PEP=6.212e-03,intensity=7.998e+05,nspectra=1,peak_cov=0.266,intensity_cov=0.142	NA	NA
ENST00000406915_chr22:50989674-50994834:-	SYCE3	annotated	708.67	FPKM:adipose=1.588e-01,adrenal=7.644e-02,blood=7.342e-01,brain=7.432e-01,breast=9.763e-01,colon=0.000e+00,heart=2.075e-01,kidney=7.495e-01,liver=3.399e-01,lung=4.879e-01,lymph=0.000e+00,ovary=1.430e-01,prostate=1.755e-01,skeletal_muscle=0.000e+00,testes=5.929e+01,thyroid=6.640e-01	RPKM=3.3884e-01,ORFscore=NA	NA	RPKM=1.9464e+00,ORFscore=NA	NA	NA	NA	sequence=LEDAFVNCK,score=3.875e+01,PEP=5.427e-02,intensity=1.165e+07,nspectra=1,peak_cov=0.142,intensity_cov=0.061
ENST00000529594_chr11:118209877-118213322:-	CD3D	annotated	131.71	FPKM:adipose=2.512e-07,adrenal=2.222e+01,blood=2.239e+00,brain=4.387e-39,breast=7.125e-05,colon=3.209e-01,heart=4.552e-02,kidney=3.222e-01,liver=6.377e-04,lung=3.491e+00,lymph=2.900e+00,ovary=1.838e-04,prostate=3.762e-01,skeletal_muscle=0.000e+00,testes=6.589e-01,thyroid=3.698e-01	RPKM=7.0296e-02,ORFscore=NA	RPKM=8.4773e+02,ORFscore=8.8284	RPKM=3.8348e-02,ORFscore=0.0000	NA	NA	NA	NA
ENST00000294117_chr11:62475768-62476278:+	GNG3	annotated	1243.63	FPKM:adipose=3.776e-02,adrenal=2.584e-01,blood=1.646e-01,brain=1.030e+02,breast=2.459e-02,colon=4.337e+00,heart=6.538e-02,kidney=3.391e-01,liver=1.325e-02,lung=1.959e-01,lymph=8.313e-01,ovary=1.440e-01,prostate=1.000e+00,skeletal_muscle=9.374e-02,testes=2.533e+00,thyroid=2.493e-01	NA	NA	RPKM=6.0537e+02,ORFscore=12.3329	NA	NA	NA	NA
ENST00000351325_chr19:35630984-35633646:+	FXYD1	annotated	422.2	FPKM:adipose=5.994e+00,adrenal=5.097e-01,blood=0.000e+00,brain=2.347e+00,breast=5.421e+00,colon=4.426e+00,heart=5.823e-01,kidney=1.512e-01,liver=1.585e+00,lung=1.398e+00,lymph=7.664e-01,ovary=2.657e+00,prostate=1.362e+00,skeletal_muscle=3.548e+00,testes=3.137e+00,thyroid=1.253e+00	RPKM=3.1309e-01,ORFscore=NA	NA	RPKM=1.0759e+02,ORFscore=9.5594	NA	NA	NA	NA
ENST00000381026_chr13:28519397-28519552:+	ATP5EP2	annotated	45.39	FPKM:adipose=1.381e+02,adrenal=2.419e+02,blood=3.004e+02,brain=6.990e+01,breast=2.426e+02,colon=1.670e+02,heart=2.278e+02,kidney=1.620e+02,liver=1.943e+02,lung=2.426e+02,lymph=2.322e+02,ovary=1.059e+02,prostate=2.083e+02,skeletal_muscle=1.643e+02,testes=1.482e+02,thyroid=1.321e+02	RPKM=6.5060e+02,ORFscore=8.6290	RPKM=4.1527e+02,ORFscore=7.6038	RPKM=2.0866e+02,ORFscore=9.4066	NA	NA	NA	NA
ENST00000379818_chr16:56666644-56667754:+	MT1M	annotated	109.6	FPKM:adipose=1.321e+01,adrenal=2.118e+01,blood=5.238e-02,brain=1.018e+01,breast=2.485e+00,colon=5.285e+00,heart=9.003e+00,kidney=6.954e+01,liver=5.165e+02,lung=2.135e+01,lymph=2.329e+01,ovary=5.141e-01,prostate=4.136e+00,skeletal_muscle=2.977e+00,testes=1.878e+00,thyroid=1.060e+01	NA	RPKM=1.6571e+00,ORFscore=NA	RPKM=3.2470e+01,ORFscore=7.6344	NA	NA	NA	NA
ENST00000417443_chrX:134556057-134556293:+	LINC00086	lincRNA	450.47	FPKM:adipose=2.610e-01,adrenal=3.085e-01,blood=3.611e-02,brain=6.917e+00,breast=1.251e+00,colon=2.360e-01,heart=3.873e-01,kidney=1.985e+00,liver=1.109e-01,lung=1.553e-01,lymph=2.721e-01,ovary=1.336e+00,prostate=3.613e-01,skeletal_muscle=4.051e-03,testes=1.524e+00,thyroid=7.064e-01	RPKM=4.1991e+00,ORFscore=1.5850	NA	RPKM=3.1208e+01,ORFscore=7.3653	NA	NA	NA	NA
ENST00000432901_chr20:18118600-18123001:+	PET117	annotated	203.14	FPKM:adipose=7.519e+00,adrenal=1.187e+01,blood=7.571e+00,brain=1.659e+01,breast=7.818e+00,colon=1.303e+01,heart=6.426e+00,kidney=1.042e+01,liver=6.016e+00,lung=4.842e+00,lymph=3.978e+00,ovary=9.316e+00,prostate=6.725e+00,skeletal_muscle=8.567e+00,testes=8.997e+00,thyroid=1.389e+01	RPKM=7.5476e+00,ORFscore=3.3012	RPKM=3.7459e+01,ORFscore=3.5729	RPKM=1.3427e+01,ORFscore=6.8510	NA	NA	NA	NA
TCONS_l2_00027400_chr7:66019109-66019195:-	TCONS_l2_00027400	lincRNA	194.4	FPKM:adipose=1.249e+01,adrenal=1.603e+01,blood=9.958e+00,brain=1.693e+01,breast=1.571e+01,colon=1.966e+01,heart=8.086e+00,kidney=9.445e+00,liver=4.793e+00,lung=1.520e+01,lymph=8.045e+00,ovary=1.357e+01,prostate=2.210e+01,skeletal_muscle=5.635e+00,testes=1.710e+01,thyroid=1.877e+01	RPKM=3.9516e+01,ORFscore=-3.7105	RPKM=1.8884e+00,ORFscore=NA	RPKM=4.1915e+01,ORFscore=6.1303	NA	NA	NA	NA
ENST00000367569_chr6:144416374-144416634:-	SF3B5	annotated	1973.17	FPKM:adipose=5.347e+01,adrenal=5.495e+01,blood=6.106e+01,brain=2.379e+01,breast=4.467e+01,colon=4.541e+01,heart=3.266e+01,kidney=6.225e+01,liver=5.154e+01,lung=4.999e+01,lymph=4.548e+01,ovary=4.604e+01,prostate=5.590e+01,skeletal_muscle=5.829e+01,testes=5.275e+01,thyroid=5.475e+01	RPKM=3.8860e+02,ORFscore=9.1445	RPKM=2.6940e+02,ORFscore=8.5212	RPKM=1.1585e+02,ORFscore=10.1960	sequence=MLQPCGPPADKPEEN,score=1.257e+02,PEP=6.735e-13,intensity=1.102e+09,nspectra=8,peak_cov=0.580,intensity_cov=0.145;sequence=YIGTGHADTTK,score=7.890e+01,PEP=4.603e-05,intensity=1.468e+08,nspectra=4,peak_cov=0.514,intensity_cov=0.241;sequence=WEWLVNQHR,score=1.179e+02,PEP=4.222e-04,intensity=2.379e+09,nspectra=11,peak_cov=0.478,intensity_cov=0.084;sequence=TDRYTIHSQLEHLQSK,score=1.471e+02,PEP…	sequence=WEWLVNQHR,score=6.116e+01,PEP=2.127e-02,intensity=3.750e+07,nspectra=4,peak_cov=0.345,intensity_cov=0.099;sequence=MLQPCGPPADKPEEN,score=1.684e+02,PEP=2.026e-06,intensity=3.165e+06,nspectra=8,peak_cov=0.497,intensity_cov=0.321;sequence=YTIHSQLEHLQSK,score=1.084e+02,PEP=2.266e-05,intensity=7.182e+07,nspectra=8,peak_cov=0.440,intensity_cov=0.254;sequence=TDRYTIHSQLEHLQSK,score=1.036e+02,PE…	sequence=TDRYTIHSQLEHLQSK,score=1.124e+02,PEP=3.467e-06,intensity=6.045e+07,nspectra=1,peak_cov=0.268,intensity_cov=0.150;sequence=YIGTGHADTTK,score=1.097e+02,PEP=1.744e-04,intensity=6.288e+07,nspectra=2,peak_cov=0.606,intensity_cov=0.183;sequence=WEWLVNQHR,score=1.308e+02,PEP=1.765e-04,intensity=4.655e+08,nspectra=7,peak_cov=0.389,intensity_cov=0.059;sequence=YTIHSQLEHLQSK,score=2.292e+02,PEP=7.…	sequence=MLQPCGPPADKPEEN,score=1.306e+02,PEP=2.202e-11,intensity=3.935e+08,nspectra=26,peak_cov=0.442,intensity_cov=0.175;sequence=YTIHSQLEHLQSK,score=2.037e+02,PEP=2.304e-25,intensity=2.063e+09,nspectra=88,peak_cov=0.341,intensity_cov=0.183;sequence=YIGTGHADTTK,score=1.109e+02,PEP=1.919e-05,intensity=9.315e+07,nspectra=39,peak_cov=0.482,intensity_cov=0.214;sequence=TDRYTIHSQLEHLQSK,score=9.709e+…
ENST00000518091_chr8:86126795-86129728:-	C8orf59	annotated	126.2	FPKM:adipose=1.621e+01,adrenal=2.431e+01,blood=1.767e+01,brain=1.162e+01,breast=1.965e+01,colon=2.495e+01,heart=1.802e+01,kidney=1.053e+01,liver=1.963e+01,lung=9.930e+00,lymph=1.318e+01,ovary=2.242e+01,prostate=2.644e+01,skeletal_muscle=7.677e+00,testes=1.837e+01,thyroid=2.058e+01	RPKM=1.5186e+02,ORFscore=6.8257	RPKM=8.8854e+01,ORFscore=6.1784	RPKM=4.5301e+01,ORFscore=9.0126	NA	NA	NA	NA
ENST00000453498_chr13:25144745-25155816:+	RP11-556N21.1	lincRNA	46.37	FPKM:adipose=1.136e-02,adrenal=6.087e-02,blood=3.649e-02,brain=5.253e-02,breast=4.244e-02,colon=2.715e-02,heart=9.364e-03,kidney=7.280e-02,liver=3.401e-03,lung=2.533e-03,lymph=9.842e-02,ovary=1.040e-01,prostate=3.787e-02,skeletal_muscle=5.952e-02,testes=3.991e-01,thyroid=8.333e-02	RPKM=1.7569e+01,ORFscore=4.7748	NA	RPKM=2.6541e+01,ORFscore=7.8774	NA	NA	NA	NA
ENST00000477703_chr3:52570772-52574501:+	SMIM4	annotated	217.79	FPKM:adipose=5.444e-01,adrenal=6.953e-01,blood=5.555e-01,brain=3.765e-01,breast=6.879e-01,colon=6.540e-01,heart=1.827e+00,kidney=2.363e+00,liver=5.055e-01,lung=7.574e-01,lymph=1.029e+00,ovary=7.651e-01,prostate=4.354e-01,skeletal_muscle=9.782e-01,testes=6.274e-01,thyroid=2.025e+00	RPKM=7.8174e+01,ORFscore=5.6292	RPKM=3.1752e+01,ORFscore=4.9961	RPKM=1.5305e+01,ORFscore=6.1553	NA	NA	sequence=VGQETFYDVYR,score=1.599e+02,PEP=1.840e-26,intensity=5.286e+07,nspectra=2,peak_cov=0.670,intensity_cov=0.167	sequence=VGQETFYDVYR,score=1.722e+02,PEP=9.029e-12,intensity=5.473e+08,nspectra=70,peak_cov=0.592,intensity_cov=0.162
ENST00000322028_chr11:840372-842508:-	POLR2L	annotated	1444.14	FPKM:adipose=8.161e+01,adrenal=6.479e+01,blood=4.108e+01,brain=1.452e+01,breast=1.227e+02,colon=6.007e+01,heart=8.728e+01,kidney=7.089e+01,liver=6.340e+01,lung=6.760e+01,lymph=6.730e+01,ovary=3.629e+01,prostate=6.327e+01,skeletal_muscle=5.447e+01,testes=5.331e+01,thyroid=5.931e+01	RPKM=3.4665e+02,ORFscore=7.9950	RPKM=6.3480e+02,ORFscore=9.1218	RPKM=2.0754e+02,ORFscore=10.0495	sequence=MLLAHVDLIEK,score=2.450e+01,PEP=4.879e-02,intensity=2.246e+07,nspectra=1,peak_cov=0.107,intensity_cov=0.069;sequence=LLNYAPLEK,score=7.810e+01,PEP=3.362e-03,intensity=5.245e+07,nspectra=2,peak_cov=0.445,intensity_cov=0.134	sequence=MLLAHVDLIEK,score=4.828e+01,PEP=4.986e-02,intensity=1.850e+05,nspectra=1,peak_cov=0.162,intensity_cov=0.091;sequence=LLNYAPLEK,score=9.187e+01,PEP=5.046e-03,intensity=4.716e+06,nspectra=4,peak_cov=0.353,intensity_cov=0.094	sequence=MLLAHVDLIEK,score=1.695e+02,PEP=4.976e-11,intensity=3.779e+09,nspectra=54,peak_cov=0.477,intensity_cov=0.110;sequence=LLNYAPLEK,score=1.187e+02,PEP=1.005e-03,intensity=8.846e+09,nspectra=10,peak_cov=0.605,intensity_cov=0.117	sequence=MLLAHVDLIEK,score=1.149e+02,PEP=4.301e-06,intensity=3.158e+08,nspectra=86,peak_cov=0.416,intensity_cov=0.177;sequence=LLNYAPLEK,score=9.981e+01,PEP=1.131e-03,intensity=8.593e+08,nspectra=64,peak_cov=0.464,intensity_cov=0.102
TCONS_l2_00008925_chr15:23157870-23158157:-	TCONS_l2_00008925	lincRNA	246.04	FPKM:adipose=1.488e+00,adrenal=1.225e+00,blood=4.254e-01,brain=6.089e-01,breast=1.397e+00,colon=1.256e+00,heart=1.886e+00,kidney=1.003e+00,liver=1.070e+00,lung=8.011e-01,lymph=9.759e-01,ovary=2.031e+00,prostate=9.227e-01,skeletal_muscle=1.675e+00,testes=1.502e+00,thyroid=1.602e+00	RPKM=3.4097e+00,ORFscore=3.4594	RPKM=5.2541e-01,ORFscore=NA	RPKM=6.1517e+00,ORFscore=6.9837	NA	NA	NA	NA
ENST00000377575_chr6:26545435-26545707:+	HMGN4	annotated	293.14	FPKM:adipose=2.435e+01,adrenal=3.546e+01,blood=6.861e+01,brain=1.422e+01,breast=2.149e+01,colon=4.626e+01,heart=1.937e+01,kidney=3.349e+01,liver=6.098e+00,lung=3.038e+01,lymph=3.761e+01,ovary=4.984e+01,prostate=4.357e+01,skeletal_muscle=1.182e+01,testes=2.606e+01,thyroid=4.055e+01	RPKM=9.2861e+01,ORFscore=6.9730	RPKM=4.4250e+01,ORFscore=5.4799	RPKM=1.5344e+01,ORFscore=6.9559	NA	NA	NA	NA
ENST00000439590_chr17:72200095-72205968:+	RPL38	annotated	1265.76	FPKM:adipose=3.933e+01,adrenal=4.046e+01,blood=1.044e+02,brain=2.137e+01,breast=2.672e+01,colon=5.622e+01,heart=1.550e+01,kidney=2.365e+01,liver=1.845e+01,lung=1.146e+02,lymph=1.007e+02,ovary=4.933e+01,prostate=1.533e+02,skeletal_muscle=2.071e+02,testes=4.014e+01,thyroid=3.140e+01	RPKM=3.6620e+03,ORFscore=11.2281	RPKM=1.9271e+03,ORFscore=9.9085	RPKM=3.5368e+02,ORFscore=11.2549	NA	NA	NA	NA
ENST00000397134_chr20:36147313-36147576:-	BLCAP	annotated	1429.28	FPKM:adipose=3.843e+01,adrenal=3.404e+01,blood=3.272e+01,brain=5.455e+01,breast=5.676e+01,colon=2.436e+01,heart=2.816e+01,kidney=4.252e+01,liver=2.762e+01,lung=2.126e+01,lymph=3.033e+01,ovary=3.324e+01,prostate=4.324e+01,skeletal_muscle=1.451e+02,testes=3.226e+01,thyroid=3.742e+01	RPKM=9.5882e+00,ORFscore=2.9069	RPKM=2.7349e+01,ORFscore=2.3093	RPKM=1.9861e+02,ORFscore=10.9456	NA	NA	NA	NA
ENST00000433214_chr10:88753297-88760109:+	RP11-96C23.5	lincRNA	672.39	FPKM:adipose=1.295e+00,adrenal=9.824e-01,blood=1.058e-09,brain=4.874e-01,breast=1.942e+00,colon=4.096e-01,heart=6.265e-01,kidney=6.481e-01,liver=1.716e-01,lung=6.686e-01,lymph=4.426e-01,ovary=1.971e+00,prostate=1.806e+00,skeletal_muscle=2.276e-01,testes=1.445e+00,thyroid=5.490e-01	RPKM=6.7016e+00,ORFscore=1.0000	RPKM=3.0424e-01,ORFscore=NA	RPKM=4.5933e+00,ORFscore=6.0551	NA	NA	NA	NA
ENST00000328709_chr2:99217215-99224868:-	COA5	annotated	385.04	FPKM:adipose=4.156e+00,adrenal=7.748e+00,blood=7.766e+00,brain=1.496e+01,breast=8.546e+00,colon=7.334e+00,heart=7.582e+00,kidney=1.675e+01,liver=5.716e+00,lung=4.872e+00,lymph=8.489e+00,ovary=1.141e+01,prostate=1.307e+01,skeletal_muscle=4.012e+00,testes=1.047e+01,thyroid=1.367e+01	RPKM=2.5280e+01,ORFscore=2.5025	RPKM=4.3023e+01,ORFscore=5.8950	RPKM=2.9023e+01,ORFscore=8.2954	NA	NA	NA	NA
ENST00000339600_chr7:10973263-10979684:-	NDUFA4	annotated	315.92	FPKM:adipose=1.323e+01,adrenal=1.885e+01,blood=1.207e+01,brain=5.674e+01,breast=2.036e+01,colon=2.094e+01,heart=1.097e+02,kidney=3.419e+01,liver=2.366e+01,lung=1.609e+01,lymph=1.374e+01,ovary=1.534e+01,prostate=1.854e+01,skeletal_muscle=2.152e+01,testes=1.992e+01,thyroid=2.701e+01	RPKM=3.5000e+02,ORFscore=8.0260	RPKM=5.0430e+02,ORFscore=7.9538	RPKM=1.8931e+03,ORFscore=13.6366	NA	NA	NA	NA
ENST00000438607_chr3:48481707-48485290:+	TMA7	annotated	834.62	FPKM:adipose=3.969e+01,adrenal=6.383e+01,blood=9.314e+01,brain=1.097e+02,breast=7.303e+01,colon=6.515e+01,heart=5.159e+01,kidney=7.924e+01,liver=4.942e+01,lung=6.995e+01,lymph=7.815e+01,ovary=7.337e+01,prostate=7.125e+01,skeletal_muscle=4.378e+01,testes=1.090e+02,thyroid=7.572e+01	RPKM=2.5336e+02,ORFscore=6.0152	RPKM=4.8894e+02,ORFscore=8.5842	RPKM=1.0220e+02,ORFscore=9.4648	sequence=GPLATGGIKK,score=1.105e+02,PEP=5.346e-04,intensity=2.802e+09,nspectra=11,peak_cov=0.586,intensity_cov=0.096;sequence=GPLATGGIK,score=9.550e+01,PEP=1.523e-03,intensity=2.012e+09,nspectra=8,peak_cov=0.664,intensity_cov=0.086	sequence=GPLATGGIK,score=1.017e+02,PEP=3.916e-03,intensity=3.874e+06,nspectra=1,peak_cov=0.490,intensity_cov=0.138	sequence=GPLATGGIK,score=7.492e+01,PEP=1.712e-02,intensity=1.646e+08,nspectra=3,peak_cov=0.659,intensity_cov=0.188	sequence=GPLATGGIK,score=9.944e+01,PEP=1.142e-03,intensity=1.855e+09,nspectra=23,peak_cov=0.445,intensity_cov=0.101;sequence=EMDEEDKAFK,score=1.671e+02,PEP=1.316e-07,intensity=1.247e+09,nspectra=150,peak_cov=0.405,intensity_cov=0.163
ENST00000368699_chr1:153591371-153598948:-	S100A13	annotated	800.49	FPKM:adipose=1.184e+02,adrenal=8.064e+01,blood=1.105e+00,brain=6.708e+01,breast=1.612e+02,colon=1.247e+02,heart=7.290e+01,kidney=8.252e+01,liver=1.865e+01,lung=8.951e+01,lymph=6.314e+01,ovary=8.433e+01,prostate=9.973e+01,skeletal_muscle=5.021e+01,testes=7.068e+01,thyroid=2.573e+02	RPKM=7.6400e+01,ORFscore=6.7246	RPKM=1.3829e+00,ORFscore=NA	RPKM=6.8237e+01,ORFscore=9.7469	sequence=DSLSVNEFK,score=4.112e+01,PEP=5.353e-02,intensity=1.745e+08,nspectra=1,peak_cov=0.190,intensity_cov=0.036;sequence=ELVTQQLPHLLK,score=1.134e+02,PEP=2.331e-07,intensity=4.199e+08,nspectra=5,peak_cov=0.444,intensity_cov=0.122;sequence=SLDVNQDSELK,score=1.280e+02,PEP=6.597e-07,intensity=8.970e+07,nspectra=1,peak_cov=0.679,intensity_cov=0.159	sequence=SLDVNQDSELK,score=1.428e+02,PEP=1.988e-08,intensity=1.191e+08,nspectra=16,peak_cov=0.479,intensity_cov=0.189;sequence=ELVTQQLPHLLK,score=1.971e+02,PEP=4.325e-20,intensity=3.859e+08,nspectra=24,peak_cov=0.497,intensity_cov=0.254;sequence=DSLSVNEFK,score=1.402e+02,PEP=9.173e-04,intensity=4.640e+07,nspectra=8,peak_cov=0.305,intensity_cov=0.189;sequence=DVGSLDEK,score=8.818e+01,PEP=2.318e-02…	sequence=KDSLSVNEFK,score=7.496e+01,PEP=4.988e-04,intensity=5.044e+07,nspectra=2,peak_cov=0.337,intensity_cov=0.122;sequence=ELVTQQLPHLLK,score=2.643e+02,PEP=4.097e-108,intensity=1.591e+10,nspectra=48,peak_cov=0.622,intensity_cov=0.151;sequence=SLDVNQDSELK,score=1.311e+02,PEP=6.940e-07,intensity=5.722e+09,nspectra=15,peak_cov=0.806,intensity_cov=0.203;sequence=AAEPLTELEESIETVVTTFFTFAR,score=6.047…	sequence=LIGELAKEIR,score=6.178e+01,PEP=1.848e-02,intensity=1.859e+07,nspectra=3,peak_cov=0.349,intensity_cov=0.142;sequence=DVGSLDEK,score=1.097e+02,PEP=3.749e-03,intensity=9.314e+07,nspectra=50,peak_cov=0.557,intensity_cov=0.104;sequence=KDSLSVNEFK,score=2.040e+02,PEP=9.089e-08,intensity=1.668e+09,nspectra=58,peak_cov=0.547,intensity_cov=0.213;sequence=SLDVNQDSELK,score=1.280e+02,PEP=1.948e-08,…
ENST00000372054_chrX:109589931-109590137:-	GNG5P2	annotated	59.88	FPKM:adipose=1.988e+01,adrenal=1.681e+01,blood=5.621e+01,brain=7.664e+00,breast=1.511e+01,colon=3.209e+01,heart=6.342e+01,kidney=4.398e+01,liver=3.583e+01,lung=5.984e+01,lymph=4.343e+01,ovary=1.664e+01,prostate=3.956e+01,skeletal_muscle=8.480e+01,testes=2.763e+01,thyroid=1.739e+01	RPKM=1.3104e+02,ORFscore=6.8598	RPKM=1.8254e+01,ORFscore=-3.3637	RPKM=3.3494e+01,ORFscore=7.8114	NA	NA	NA	NA
ENST00000356170_chr6:63921462-63921788:+	FKBP1C	annotated	180.91	FPKM:adipose=1.009e+01,adrenal=2.355e-04,blood=9.689e+01,brain=2.119e+01,breast=2.224e-05,colon=5.242e+01,heart=3.931e+01,kidney=2.829e+01,liver=2.177e+01,lung=1.180e+02,lymph=5.866e+01,ovary=2.309e-01,prostate=4.739e+01,skeletal_muscle=2.871e+01,testes=1.321e+01,thyroid=4.397e-05	RPKM=5.7725e+02,ORFscore=9.6206	RPKM=1.0687e+02,ORFscore=6.3107	RPKM=3.1518e+02,ORFscore=10.8456	NA	NA	NA	NA
ENST00000373408_chr6:37450962-37467639:-	CCDC167	annotated	763.44	FPKM:adipose=4.972e+00,adrenal=1.045e+01,blood=5.958e+00,brain=4.211e+00,breast=4.600e+00,colon=1.003e+01,heart=4.546e+00,kidney=7.651e+00,liver=1.839e+01,lung=3.248e+00,lymph=7.966e+00,ovary=5.761e+00,prostate=6.373e+00,skeletal_muscle=1.790e+00,testes=2.468e+01,thyroid=3.130e+00	RPKM=4.2713e+01,ORFscore=5.7792	RPKM=1.0299e+02,ORFscore=7.1943	RPKM=8.8964e+00,ORFscore=5.4041	NA	NA	NA	NA
ENST00000495566_chr3:73046189-73064997:+	PPP4R2	annotated	238.15	FPKM:adipose=0.000e+00,adrenal=1.615e-01,blood=0.000e+00,brain=2.886e-02,breast=1.787e-01,colon=5.059e-83,heart=4.951e-02,kidney=2.396e-02,liver=0.000e+00,lung=5.089e-316,lymph=0.000e+00,ovary=2.752e-02,prostate=6.076e-251,skeletal_muscle=0.000e+00,testes=2.478e-02,thyroid=6.138e-249	RPKM=1.5356e+01,ORFscore=3.7370	RPKM=2.5875e+01,ORFscore=3.6617	RPKM=1.4105e+01,ORFscore=7.3966	NA	NA	NA	NA
ENST00000394465_chr17:34640110-34641537:+	CCL4L2	annotated	195.32	FPKM:adipose=9.714e-02,adrenal=8.337e-01,blood=7.314e+00,brain=1.173e-01,breast=1.366e-01,colon=3.256e-09,heart=1.337e-04,kidney=8.451e-38,liver=1.934e-01,lung=4.665e+00,lymph=2.826e+00,ovary=1.639e-01,prostate=5.300e-01,skeletal_muscle=0.000e+00,testes=9.120e-02,thyroid=7.474e-02	NA	NA	RPKM=1.6293e+01,ORFscore=6.5327	NA	NA	NA	NA
ENST00000568282_chr16:29819981-29821063:+	MAZ	annotated	200.56	FPKM:adipose=1.145e+01,adrenal=6.203e+00,blood=1.505e+01,brain=5.061e+00,breast=7.292e+00,colon=1.794e+01,heart=2.440e+00,kidney=6.469e+00,liver=4.568e+00,lung=8.403e+00,lymph=1.112e+01,ovary=1.505e+01,prostate=1.092e+01,skeletal_muscle=1.011e+01,testes=1.036e+01,thyroid=8.287e+00	RPKM=1.4975e+02,ORFscore=6.2748	RPKM=4.3385e+01,ORFscore=5.6080	RPKM=1.7378e+01,ORFscore=4.8835	NA	NA	NA	NA
ENST00000392145_chr6:160874572-160874622:+	SLC22A3	utr3	106.96	FPKM:adipose=4.008e-01,adrenal=3.452e+00,blood=2.403e-57,brain=2.229e-01,breast=6.155e-01,colon=1.227e+00,heart=2.855e-01,kidney=3.720e+00,liver=4.658e+01,lung=5.617e-01,lymph=3.908e+00,ovary=2.766e+00,prostate=2.025e+00,skeletal_muscle=1.767e+00,testes=3.098e+00,thyroid=6.470e-01	NA	NA	NA	NA	sequence=MYLSFSK,score=1.042e+02,PEP=3.011e-02,intensity=4.320e+08,nspectra=4,peak_cov=0.586,intensity_cov=0.160	NA	NA
ENST00000311672_chr1:46769439-46782256:+	UQCRH	annotated	948.86	FPKM:adipose=3.713e+01,adrenal=5.527e+01,blood=6.187e+01,brain=5.693e+01,breast=4.429e+01,colon=1.442e+01,heart=3.287e+02,kidney=4.699e+01,liver=2.850e+01,lung=6.494e+01,lymph=2.690e+01,ovary=3.024e+01,prostate=4.430e+01,skeletal_muscle=2.174e+01,testes=3.320e+01,thyroid=4.613e+01	RPKM=8.2017e+02,ORFscore=10.0128	RPKM=6.1580e+01,ORFscore=6.1543	RPKM=2.0589e+02,ORFscore=10.2363	sequence=MLTESGDPEEEEEEEEELVDPLTTVR,score=1.531e+02,PEP=2.979e-46,intensity=1.807e+09,nspectra=9,peak_cov=0.558,intensity_cov=0.206	NA	NA	NA
ENST00000472215_chr3:111439619-111439729:+	PLCXD2	other	488.96	FPKM:adipose=1.346e-01,adrenal=5.057e-01,blood=6.316e-01,brain=1.414e+00,breast=0.000e+00,colon=3.533e-02,heart=5.336e-02,kidney=0.000e+00,liver=3.709e-02,lung=2.966e-01,lymph=6.380e-01,ovary=1.521e-132,prostate=0.000e+00,skeletal_muscle=0.000e+00,testes=2.707e-01,thyroid=0.000e+00	RPKM=1.6301e+00,ORFscore=NA	NA	RPKM=1.3286e+01,ORFscore=6.0260	NA	NA	NA	NA
ENST00000430633_chr9:136891870-136892124:+	LINC00094	lincRNA	1039	FPKM:adipose=4.415e+00,adrenal=5.397e+00,blood=5.920e+00,brain=1.099e+01,breast=5.329e+00,colon=4.724e+00,heart=2.434e+00,kidney=7.414e+00,liver=1.433e+00,lung=5.096e+00,lymph=4.381e+00,ovary=1.033e+01,prostate=7.548e+00,skeletal_muscle=1.944e+00,testes=7.731e+00,thyroid=8.806e+00	RPKM=3.6335e+00,ORFscore=0.5850	RPKM=1.2885e+00,ORFscore=0.0000	RPKM=6.0104e+00,ORFscore=6.1085	NA	NA	NA	NA
ENST00000291527_chr21:43782588-43786604:-	TFF1	annotated	101.98	FPKM:adipose=7.962e-02,adrenal=0.000e+00,blood=0.000e+00,brain=0.000e+00,breast=3.052e+00,colon=1.175e+00,heart=0.000e+00,kidney=0.000e+00,liver=7.496e-02,lung=2.546e+00,lymph=0.000e+00,ovary=9.298e-02,prostate=4.024e+00,skeletal_muscle=0.000e+00,testes=4.551e-02,thyroid=7.706e-01	NA	NA	NA	NA	sequence=QNCGFPGVTPSQCANK,score=9.401e+01,PEP=3.291e-04,intensity=3.430e+06,nspectra=3,peak_cov=0.489,intensity_cov=0.250;sequence=GCCFDDTVR,score=7.915e+01,PEP=1.108e-02,intensity=1.193e+07,nspectra=1,peak_cov=0.436,intensity_cov=0.122	NA	sequence=QNCGFPGVTPSQCANK,score=5.103e+01,PEP=2.672e-04,intensity=5.447e+07,nspectra=1,peak_cov=0.238,intensity_cov=0.194;sequence=GCCFDDTVR,score=1.183e+02,PEP=2.478e-04,intensity=8.523e+07,nspectra=3,peak_cov=0.513,intensity_cov=0.140
ENST00000514612_chr3:134197432-134201746:-	ANAPC13	annotated	1608.3	FPKM:adipose=3.380e+01,adrenal=4.304e+01,blood=3.878e+01,brain=4.384e+01,breast=6.224e+01,colon=4.246e+01,heart=5.785e+01,kidney=6.900e+01,liver=4.395e+01,lung=3.267e+01,lymph=3.087e+01,ovary=5.276e+01,prostate=3.802e+01,skeletal_muscle=3.278e+01,testes=4.006e+01,thyroid=6.886e+01	RPKM=8.3499e+01,ORFscore=5.1085	RPKM=4.9113e+01,ORFscore=5.2546	RPKM=4.9152e+01,ORFscore=8.1732	NA	NA	NA	NA
ENST00000381213_chr5:56218114-56218146:-	MIER3	utr3	22.52	FPKM:adipose=3.439e+00,adrenal=4.737e+00,blood=6.242e+00,brain=4.857e+00,breast=4.359e+00,colon=6.705e+00,heart=4.265e+00,kidney=7.981e+00,liver=3.845e+00,lung=5.307e+00,lymph=7.999e+00,ovary=1.021e+01,prostate=6.987e+00,skeletal_muscle=4.373e+00,testes=1.303e+01,thyroid=5.645e+00	NA	NA	NA	NA	NA	NA	sequence=MGFCPPLSR,score=3.930e+01,PEP=5.603e-02,intensity=9.223e+05,nspectra=1,peak_cov=0.136,intensity_cov=0.066
ENST00000252102_chr5:140025172-140027168:-	NDUFA2	annotated	1433.67	FPKM:adipose=1.621e+01,adrenal=1.963e+01,blood=8.300e+00,brain=1.522e+01,breast=2.422e+01,colon=2.054e+01,heart=8.154e+00,kidney=1.639e+01,liver=1.042e+01,lung=5.579e+00,lymph=6.488e+00,ovary=1.515e+01,prostate=9.217e+00,skeletal_muscle=6.366e+00,testes=3.489e+01,thyroid=2.432e+01	RPKM=2.5180e+02,ORFscore=7.9948	RPKM=1.5235e+02,ORFscore=7.1231	RPKM=1.4303e+02,ORFscore=10.2365	sequence=YAFGQETNVPLNNFSADQVTR,score=5.599e+01,PEP=3.406e-06,intensity=1.186e+08,nspectra=2,peak_cov=0.418,intensity_cov=0.163;sequence=ALENVLSGK,score=5.991e+01,PEP=1.312e-02,intensity=3.184e+08,nspectra=4,peak_cov=0.471,intensity_cov=0.101	sequence=YAFGQETNVPLNNFSADQVTR,score=6.758e+01,PEP=1.639e-05,intensity=1.427e+06,nspectra=2,peak_cov=0.410,intensity_cov=0.200;sequence=ALENVLSGK,score=9.957e+01,PEP=3.825e-03,intensity=4.142e+07,nspectra=12,peak_cov=0.479,intensity_cov=0.124;sequence=ALENVLSGKA,score=9.611e+01,PEP=1.455e-02,intensity=3.146e+06,nspectra=1,peak_cov=0.363,intensity_cov=0.146	sequence=YAFGQETNVPLNNFSADQVTR,score=2.037e+02,PEP=2.788e-101,intensity=1.088e+09,nspectra=15,peak_cov=0.717,intensity_cov=0.214;sequence=ALENVLSGKA,score=7.907e+01,PEP=1.468e-02,intensity=1.652e+08,nspectra=2,peak_cov=0.503,intensity_cov=0.079;sequence=ALENVLSGK,score=1.044e+02,PEP=2.799e-03,intensity=4.327e+09,nspectra=8,peak_cov=0.749,intensity_cov=0.183	sequence=YAFGQETNVPLNNFSADQVTR,score=2.085e+02,PEP=6.810e-74,intensity=9.702e+08,nspectra=66,peak_cov=0.649,intensity_cov=0.202;sequence=ALENVLSGKA,score=7.834e+01,PEP=1.565e-03,intensity=2.866e+06,nspectra=1,peak_cov=0.305,intensity_cov=0.080;sequence=ALENVLSGK,score=1.017e+02,PEP=1.133e-03,intensity=4.192e+08,nspectra=19,peak_cov=0.548,intensity_cov=0.122
ENST00000551397_chr12:62981825-62986529:+	MON2	annotated	367.35	FPKM:adipose=8.382e-02,adrenal=2.004e+00,blood=1.651e+00,brain=1.209e+00,breast=1.346e+00,colon=6.999e-01,heart=8.419e-01,kidney=1.726e+00,liver=4.409e+00,lung=1.562e+00,lymph=2.047e-05,ovary=5.474e-01,prostate=7.688e+00,skeletal_muscle=2.267e+00,testes=9.305e-01,thyroid=1.088e+00	RPKM=9.8338e-01,ORFscore=1.0000	RPKM=2.2537e+00,ORFscore=-0.5850	RPKM=1.9562e+01,ORFscore=7.9733	NA	NA	NA	NA
ENST00000382159_chr19:2515020-2520686:-	GNG7	annotated	1455.25	FPKM:adipose=1.585e+00,adrenal=9.519e+00,blood=3.450e+00,brain=2.416e+01,breast=2.862e+00,colon=2.808e+00,heart=8.074e+00,kidney=3.505e+00,liver=8.181e-01,lung=1.298e+00,lymph=7.067e+00,ovary=1.066e+01,prostate=4.706e+00,skeletal_muscle=7.646e-01,testes=3.295e+00,thyroid=3.647e+00	RPKM=2.4711e+00,ORFscore=0.0000	NA	RPKM=6.7780e+01,ORFscore=8.5112	NA	NA	sequence=NDPLLVGVPASENPFK,score=1.500e+02,PEP=1.442e-15,intensity=2.513e+08,nspectra=9,peak_cov=0.705,intensity_cov=0.238	sequence=AASDLMSYCEQHAR,score=7.393e+01,PEP=1.358e-06,intensity=1.061e+07,nspectra=2,peak_cov=0.448,intensity_cov=0.227;sequence=NDPLLVGVPASENPFK,score=1.450e+02,PEP=5.457e-29,intensity=1.257e+08,nspectra=11,peak_cov=0.546,intensity_cov=0.190
ENST00000270792_chr1:26606647-26607614:+	SH3BGRL3	annotated	1522.65	FPKM:adipose=3.903e+01,adrenal=5.819e+01,blood=2.013e+02,brain=1.055e+01,breast=2.774e+01,colon=2.643e+01,heart=8.255e+00,kidney=1.829e+01,liver=1.781e+01,lung=6.036e+01,lymph=7.258e+01,ovary=1.632e+01,prostate=2.613e+01,skeletal_muscle=7.237e+00,testes=1.871e+01,thyroid=1.068e+01	RPKM=7.1075e+01,ORFscore=6.7809	RPKM=3.0433e+02,ORFscore=8.6285	RPKM=2.2066e+02,ORFscore=10.5184	NA	NA	NA	NA
ENST00000518467_chr8:79510620-79514056:+	PKIA	annotated	757.38	FPKM:adipose=2.501e-01,adrenal=2.071e+00,blood=7.614e+00,brain=3.191e+01,breast=9.817e+00,colon=3.733e+00,heart=1.274e+02,kidney=4.643e+00,liver=9.587e-02,lung=7.772e+00,lymph=3.988e+00,ovary=3.842e+00,prostate=1.505e+01,skeletal_muscle=4.455e+01,testes=3.822e+00,thyroid=7.676e+01	RPKM=7.3108e+00,ORFscore=-2.6067	RPKM=1.3553e+01,ORFscore=3.5236	RPKM=7.0898e+01,ORFscore=8.5544	NA	NA	NA	NA
ENST00000471760_chr7:7713003-7728979:+	RPA3-AS1	other	201.34	FPKM:adipose=1.640e-01,adrenal=2.031e-01,blood=5.406e-01,brain=3.804e-71,breast=4.879e-02,colon=6.132e-55,heart=1.217e+00,kidney=3.418e-01,liver=1.029e-47,lung=1.709e-277,lymph=6.004e-53,ovary=8.238e-136,prostate=3.593e-68,skeletal_muscle=1.281e+00,testes=1.235e-158,thyroid=1.507e-54	RPKM=5.7448e+01,ORFscore=5.9350	RPKM=3.9615e+01,ORFscore=1.9720	RPKM=2.2808e+01,ORFscore=7.5539	NA	NA	NA	NA
TCONS_l2_00005685_chr12:53548245-53548274:+	TCONS_l2_00005685	lincRNA	73.1	FPKM:adipose=7.490e-01,adrenal=2.533e+00,blood=5.500e-05,brain=9.931e-01,breast=1.394e+00,colon=2.727e+00,heart=1.352e+00,kidney=2.673e+00,liver=6.723e-05,lung=8.076e+00,lymph=3.335e-05,ovary=6.698e-01,prostate=2.801e-05,skeletal_muscle=1.558e-04,testes=3.405e+00,thyroid=1.378e-01	RPKM=4.7681e+02,ORFscore=7.2047	NA	RPKM=1.1801e+02,ORFscore=6.5646	sequence=PLNVADLI,score=9.163e+01,PEP=4.097e-03,intensity=1.654e+07,nspectra=2,peak_cov=0.456,intensity_cov=0.224	NA	sequence=PLNVADLI,score=8.955e+01,PEP=1.326e-02,intensity=5.127e+07,nspectra=4,peak_cov=0.472,intensity_cov=0.099	NA
ENST00000242152_chr7:24324860-24331306:+	NPY	annotated	1211.5	FPKM:adipose=0.000e+00,adrenal=1.340e-01,blood=0.000e+00,brain=2.201e+01,breast=0.000e+00,colon=1.244e+00,heart=0.000e+00,kidney=4.576e-02,liver=2.408e-02,lung=0.000e+00,lymph=8.582e+00,ovary=2.084e-02,prostate=4.832e+01,skeletal_muscle=0.000e+00,testes=7.821e-01,thyroid=2.299e-01	RPKM=6.1545e-01,ORFscore=0.0000	NA	RPKM=2.0998e+02,ORFscore=10.4952	NA	NA	NA	NA
ENST00000430431_chr10:61496818-61496958:-	LINC00948	lincRNA	258.17	FPKM:adipose=0.000e+00,adrenal=0.000e+00,blood=3.533e-52,brain=9.282e-01,breast=3.376e+00,colon=0.000e+00,heart=0.000e+00,kidney=0.000e+00,liver=0.000e+00,lung=1.200e+00,lymph=0.000e+00,ovary=1.477e+00,prostate=0.000e+00,skeletal_muscle=2.206e+01,testes=1.291e+00,thyroid=1.080e+01	NA	NA	NA	NA	NA	NA	sequence=NWILISTTTPK,score=3.962e+01,PEP=6.665e-03,intensity=2.051e+07,nspectra=3,peak_cov=0.131,intensity_cov=0.042
ENST00000371437_chrX:119005875-119010497:+	NDUFA1	annotated	304.07	FPKM:adipose=4.882e+01,adrenal=7.284e+01,blood=4.873e+01,brain=6.971e+01,breast=7.798e+01,colon=9.895e+01,heart=2.501e+02,kidney=7.735e+01,liver=7.609e+01,lung=4.298e+01,lymph=4.520e+01,ovary=5.518e+01,prostate=5.778e+01,skeletal_muscle=5.484e+01,testes=6.953e+01,thyroid=8.867e+01	RPKM=4.7816e+02,ORFscore=8.9704	RPKM=3.6522e+02,ORFscore=7.7630	RPKM=3.0452e+02,ORFscore=10.9651	NA	NA	NA	NA
ENST00000314355_chr9:91926208-91931340:+	CKS2	annotated	957.38	FPKM:adipose=2.066e+00,adrenal=4.055e+00,blood=8.410e+00,brain=2.504e+00,breast=3.061e+00,colon=1.925e+01,heart=2.793e+00,kidney=2.085e+01,liver=4.158e+00,lung=1.027e+01,lymph=2.544e+01,ovary=5.051e+00,prostate=4.458e+00,skeletal_muscle=2.212e+00,testes=1.832e+02,thyroid=5.112e+00	RPKM=5.9372e+02,ORFscore=8.7723	RPKM=2.8297e+02,ORFscore=7.8996	RPKM=1.1824e+01,ORFscore=6.8628	sequence=YFDEHYEYR,score=7.766e+01,PEP=1.150e-03,intensity=7.096e+08,nspectra=7,peak_cov=0.271,intensity_cov=0.059;sequence=LGVQQSLGWVHYMIHEPEPHILLFR,score=3.092e+01,PEP=2.445e-03,intensity=1.315e+08,nspectra=3,peak_cov=0.274,intensity_cov=0.143	sequence=YFDEHYEYR,score=5.546e+01,PEP=2.568e-02,intensity=1.354e+06,nspectra=2,peak_cov=0.259,intensity_cov=0.076	sequence=YFDEHYEYR,score=1.726e+02,PEP=4.119e-07,intensity=4.712e+09,nspectra=17,peak_cov=0.546,intensity_cov=0.104;sequence=LGVQQSLGWVHYMIHEPEPHILLFR,score=1.303e+02,PEP=6.740e-46,intensity=2.541e+09,nspectra=23,peak_cov=0.467,intensity_cov=0.124;sequence=RLGVQQSLGWVHYMIHEPEPHILLFR,score=9.849e+01,PEP=2.023e-32,intensity=4.254e+07,nspectra=3,peak_cov=0.363,intensity_cov=0.121;sequence=THLMSEEEWR…	sequence=QIYYSDKYFDEHYEYR,score=1.328e+02,PEP=4.528e-20,intensity=1.090e+07,nspectra=2,peak_cov=0.459,intensity_cov=0.123;sequence=YFDEHYEYR,score=2.281e+02,PEP=3.480e-17,intensity=1.067e+09,nspectra=80,peak_cov=0.498,intensity_cov=0.197
TCONS_l2_00023029_chr5:96392091-96392428:-	TCONS_l2_00023029	lincRNA	105.99	FPKM:adipose=2.165e+00,adrenal=2.184e+00,blood=7.784e-01,brain=4.684e-01,breast=4.023e-01,colon=2.791e+00,heart=9.070e-02,kidney=7.951e-01,liver=4.094e-02,lung=1.859e-01,lymph=3.691e-03,ovary=2.969e+00,prostate=5.508e-02,skeletal_muscle=0.000e+00,testes=1.583e+00,thyroid=2.180e+00	RPKM=1.8730e+02,ORFscore=8.3293	RPKM=8.5509e+00,ORFscore=2.3219	RPKM=5.2891e+01,ORFscore=8.0612	NA	NA	NA	NA
ENST00000330288_chrX:134125126-134125377:+	SMIM10	annotated	127.25	FPKM:adipose=9.776e+00,adrenal=1.748e+01,blood=3.969e-01,brain=4.219e+00,breast=6.342e+00,colon=1.539e+01,heart=6.719e+00,kidney=4.178e+00,liver=1.198e+00,lung=3.884e+00,lymph=6.222e+00,ovary=1.340e+01,prostate=2.025e+01,skeletal_muscle=2.854e+00,testes=2.733e+01,thyroid=1.145e+01	RPKM=3.9022e+01,ORFscore=4.9047	NA	RPKM=1.1906e+01,ORFscore=6.0700	NA	NA	NA	NA
ENST00000602845_chr3:196669588-196669887:+	NCBP2-AS2	lincRNA	743.55	FPKM:adipose=6.763e+00,adrenal=1.374e+01,blood=1.294e+01,brain=1.207e+01,breast=9.731e+00,colon=8.257e+00,heart=9.365e+00,kidney=1.140e+01,liver=5.523e+00,lung=5.677e+00,lymph=9.869e+00,ovary=4.152e+00,prostate=1.179e+01,skeletal_muscle=7.092e+00,testes=5.846e+00,thyroid=1.211e+01	RPKM=1.5082e+01,ORFscore=3.8791	RPKM=3.3749e+01,ORFscore=5.8619	RPKM=1.8592e+01,ORFscore=7.6068	NA	sequence=LLAALLHSPQLVER,score=5.207e+01,PEP=1.846e-02,intensity=2.776e+06,nspectra=1,peak_cov=0.272,intensity_cov=0.106;sequence=DAFTQELR,score=8.153e+01,PEP=2.617e-02,intensity=5.770e+05,nspectra=1,peak_cov=0.386,intensity_cov=0.142	sequence=AAQLTAFALLQAQLR,score=5.741e+01,PEP=2.531e-03,intensity=1.573e+07,nspectra=1,peak_cov=0.626,intensity_cov=0.298;sequence=LLAALLHSPQLVER,score=1.119e+02,PEP=6.666e-06,intensity=4.875e+08,nspectra=9,peak_cov=0.551,intensity_cov=0.247	sequence=DAFTQELR,score=8.770e+01,PEP=4.216e-03,intensity=2.558e+07,nspectra=3,peak_cov=0.351,intensity_cov=0.124;sequence=LLAALLHSPQLVER,score=1.001e+02,PEP=1.155e-08,intensity=1.065e+08,nspectra=15,peak_cov=0.566,intensity_cov=0.156;sequence=LQDLAAGPVGSLCR,score=1.508e+02,PEP=4.404e-22,intensity=1.525e+08,nspectra=8,peak_cov=0.593,intensity_cov=0.160
ENST00000433898_chr2:201943606-201950338:+	NDUFB3	annotated	320.56	FPKM:adipose=3.537e+01,adrenal=6.932e+01,blood=5.565e+01,brain=1.278e+02,breast=9.249e+01,colon=8.882e+01,heart=2.730e+02,kidney=1.320e+02,liver=5.862e+01,lung=3.276e+01,lymph=5.049e+01,ovary=5.667e+01,prostate=5.026e+01,skeletal_muscle=3.189e+01,testes=1.146e+02,thyroid=1.066e+02	RPKM=1.8034e+02,ORFscore=7.9214	RPKM=2.1741e+02,ORFscore=7.8766	RPKM=1.0331e+02,ORFscore=9.9177	NA	NA	NA	NA
ENST00000548753_chr12:54739247-54744307:+	COPZ1	annotated	682.32	FPKM:adipose=2.053e-21,adrenal=2.227e-02,blood=6.645e-80,brain=1.227e-280,breast=6.253e-21,colon=9.957e-111,heart=3.659e-44,kidney=1.148e-41,liver=1.822e-59,lung=1.548e-01,lymph=4.775e-45,ovary=3.776e-56,prostate=2.542e-58,skeletal_muscle=1.150e-44,testes=4.653e-42,thyroid=1.812e-26	RPKM=2.1307e+02,ORFscore=7.9148	RPKM=6.0342e+01,ORFscore=5.7575	RPKM=6.6003e+01,ORFscore=8.7096	NA	NA	NA	NA
ENST00000253401_chrX:62974365-62974544:-	ARHGEF9	utr5	359	FPKM:adipose=2.029e+00,adrenal=2.549e+00,blood=3.507e+00,brain=1.787e+01,breast=1.843e+00,colon=2.843e+00,heart=4.600e+00,kidney=2.515e+00,liver=7.912e-01,lung=1.940e+00,lymph=9.258e-01,ovary=3.427e+00,prostate=4.849e+00,skeletal_muscle=5.977e-01,testes=1.843e+00,thyroid=3.549e+00	RPKM=5.9132e+00,ORFscore=2.8074	RPKM=5.7862e+00,ORFscore=2.3219	RPKM=7.4672e+01,ORFscore=8.4085	NA	NA	NA	NA
ENST00000532570_chr11:10830254-10830451:-	EIF4G2	utr5	50.06	FPKM:adipose=0.000e+00,adrenal=0.000e+00,blood=0.000e+00,brain=0.000e+00,breast=0.000e+00,colon=0.000e+00,heart=0.000e+00,kidney=0.000e+00,liver=0.000e+00,lung=0.000e+00,lymph=0.000e+00,ovary=0.000e+00,prostate=0.000e+00,skeletal_muscle=0.000e+00,testes=0.000e+00,thyroid=0.000e+00	RPKM=2.6932e+02,ORFscore=6.9495	RPKM=5.9609e+02,ORFscore=7.7259	RPKM=3.6772e+01,ORFscore=4.2559	NA	NA	NA	NA
ENST00000270310_chr19:35634238-35644819:+	FXYD7	annotated	412.94	FPKM:adipose=8.621e-02,adrenal=3.176e-01,blood=5.102e-01,brain=1.294e+01,breast=3.357e-02,colon=2.697e-01,heart=7.711e-39,kidney=3.126e-02,liver=6.986e-02,lung=3.861e-01,lymph=6.006e-01,ovary=5.113e-01,prostate=1.897e-01,skeletal_muscle=1.542e-01,testes=5.223e-01,thyroid=3.113e-02	NA	NA	RPKM=3.0659e+02,ORFscore=11.7542	NA	NA	NA	NA
TCONS_l2_00030931_chrY:13309531-13309647:-	TCONS_l2_00030931	lincRNA	149.07	FPKM:adipose=1.569e-01,adrenal=3.996e-02,blood=7.577e-02,brain=0.000e+00,breast=2.370e-01,colon=1.401e-02,heart=8.741e-02,kidney=9.725e-02,liver=2.369e-01,lung=1.093e-02,lymph=2.065e-01,ovary=1.000e-01,prostate=2.143e-02,skeletal_muscle=0.000e+00,testes=2.629e-01,thyroid=6.427e-02	NA	NA	NA	NA	NA	NA	sequence=QNCMAHHTCYPTILQLAGYQ,score=8.284e+00,PEP=8.713e-02,intensity=2.680e+06,nspectra=1,peak_cov=0.123,intensity_cov=0.030
ENST00000272348_chr2:70508766-70520781:-	SNRPG	annotated	823.68	FPKM:adipose=3.244e+00,adrenal=1.132e+01,blood=8.605e+00,brain=1.078e+01,breast=5.430e+00,colon=4.742e+00,heart=2.050e+00,kidney=2.187e+01,liver=9.329e+00,lung=1.326e-04,lymph=2.504e-05,ovary=7.982e+00,prostate=8.212e-05,skeletal_muscle=1.027e-03,testes=2.022e+01,thyroid=1.819e+01	RPKM=3.6337e+02,ORFscore=7.8572	RPKM=5.4983e+01,ORFscore=5.9910	RPKM=3.5733e+01,ORFscore=8.0613	NA	NA	NA	NA
ENST00000462430_chr15:63446231-63448774:-	RPS27L	annotated	549.63	FPKM:adipose=1.240e+00,adrenal=1.328e-01,blood=2.195e+00,brain=3.617e-04,breast=3.619e-01,colon=6.615e-01,heart=4.578e+00,kidney=2.322e+00,liver=1.215e-06,lung=2.090e+00,lymph=2.039e+00,ovary=1.157e+00,prostate=2.370e+00,skeletal_muscle=4.067e+00,testes=2.212e-05,thyroid=5.045e-05	RPKM=3.0400e+02,ORFscore=7.6316	RPKM=7.2736e+01,ORFscore=5.1725	RPKM=3.9564e+01,ORFscore=8.8975	NA	NA	NA	NA
ENST00000250495_chr14:24686333-24701473:-	NEDD8	annotated	1242.43	FPKM:adipose=3.599e+01,adrenal=3.934e+01,blood=4.179e+01,brain=5.126e+01,breast=4.767e+01,colon=4.021e+01,heart=3.128e+01,kidney=4.008e+01,liver=2.139e+01,lung=2.581e+01,lymph=3.100e+01,ovary=3.755e+01,prostate=4.013e+01,skeletal_muscle=1.861e+01,testes=3.038e+01,thyroid=3.911e+01	RPKM=1.7567e+02,ORFscore=7.3128	RPKM=1.2102e+02,ORFscore=6.8661	RPKM=1.7427e+02,ORFscore=10.4944	sequence=ILGGSVLHLVLALR,score=8.320e+01,PEP=1.471e-06,intensity=1.596e+08,nspectra=9,peak_cov=0.647,intensity_cov=0.281	sequence=ILGGSVLHLVLALR,score=5.614e+01,PEP=2.132e-02,intensity=7.630e+06,nspectra=2,peak_cov=0.561,intensity_cov=0.099	sequence=ILGGSVLHLVLALR,score=2.085e+02,PEP=3.225e-47,intensity=2.444e+09,nspectra=69,peak_cov=0.747,intensity_cov=0.292	NA
TCONS_l2_00007785_chr14:69328765-69329242:+	TCONS_l2_00007785	lincRNA	81.62	FPKM:adipose=5.532e-01,adrenal=7.535e-01,blood=3.125e+00,brain=4.899e-01,breast=6.876e-01,colon=2.968e+00,heart=1.747e-01,kidney=3.787e+00,liver=4.486e+00,lung=1.111e-01,lymph=2.790e+00,ovary=2.302e+00,prostate=3.742e+00,skeletal_muscle=1.146e+00,testes=7.143e-01,thyroid=3.603e+00	RPKM=5.3519e+01,ORFscore=4.3363	RPKM=1.9342e+01,ORFscore=2.6224	RPKM=5.2577e+00,ORFscore=6.2660	NA	NA	NA	NA
ENST00000559205_chr15:78441746-78461347:+	IDH3A	annotated	2037.73	FPKM:adipose=3.955e-31,adrenal=2.735e-22,blood=8.870e-05,brain=1.435e-76,breast=3.692e-14,colon=4.533e-17,heart=1.091e-07,kidney=1.911e-13,liver=1.067e-05,lung=8.975e-08,lymph=5.958e-03,ovary=3.828e-16,prostate=1.346e-07,skeletal_muscle=2.728e-09,testes=1.866e-10,thyroid=2.202e-09	RPKM=7.4822e+01,ORFscore=6.7105	RPKM=4.0382e+01,ORFscore=5.5168	RPKM=9.8015e+01,ORFscore=9.8141	NA	NA	NA	NA
ENST00000586035_chr19:33075866-33078206:+	PDCD5	annotated	792.63	FPKM:adipose=4.565e-01,adrenal=5.578e-01,blood=1.007e+00,brain=6.123e-02,breast=6.163e-01,colon=1.499e+00,heart=2.812e-01,kidney=1.851e+00,liver=1.573e-01,lung=6.850e-01,lymph=7.881e-01,ovary=1.699e-01,prostate=6.941e-01,skeletal_muscle=5.054e-01,testes=4.913e+00,thyroid=5.525e-01	RPKM=5.9707e+02,ORFscore=8.9085	RPKM=5.6874e+01,ORFscore=5.0022	RPKM=4.5872e+01,ORFscore=8.9016	NA	NA	NA	NA
ENST00000443585_chr12:105724670-105761254:+	C12orf75	annotated	267.58	FPKM:adipose=4.251e+00,adrenal=1.239e+01,blood=8.279e+00,brain=1.776e+00,breast=6.847e+00,colon=2.472e+00,heart=7.583e-01,kidney=2.913e+01,liver=8.244e-01,lung=1.137e+01,lymph=6.826e+00,ovary=7.060e+00,prostate=9.899e+00,skeletal_muscle=7.981e+00,testes=1.309e+01,thyroid=2.545e+00	RPKM=1.9276e+01,ORFscore=3.1699	RPKM=1.8387e+02,ORFscore=7.3429	NA	NA	NA	NA	NA
ENST00000458412_chr15:44092797-44093778:+	HYPK	annotated	459.86	FPKM:adipose=1.689e+00,adrenal=1.812e+00,blood=1.509e+00,brain=1.420e+00,breast=2.074e+00,colon=1.491e+00,heart=1.699e+00,kidney=1.366e+00,liver=2.092e+00,lung=2.062e+00,lymph=2.201e+00,ovary=2.402e+00,prostate=1.864e+00,skeletal_muscle=2.242e+00,testes=1.315e+00,thyroid=2.177e+00	RPKM=2.0258e+02,ORFscore=6.5055	RPKM=1.1634e+02,ORFscore=6.4277	RPKM=2.6761e+01,ORFscore=6.8121	NA	NA	NA	NA
ENST00000296506_chr4:174309492-174312565:-	SCRG1	annotated	297.45	FPKM:adipose=3.726e-02,adrenal=1.263e+00,blood=1.284e-02,brain=1.148e+01,breast=2.764e-02,colon=1.217e+00,heart=1.145e-01,kidney=2.492e-01,liver=3.373e-02,lung=1.727e-01,lymph=4.351e-01,ovary=2.458e-01,prostate=1.001e+00,skeletal_muscle=0.000e+00,testes=3.286e+00,thyroid=1.629e-01	NA	NA	RPKM=2.5007e+02,ORFscore=10.9255	NA	NA	NA	NA
ENST00000399292_chr21:35751804-35757940:+	SMIM11	annotated	499.62	FPKM:adipose=6.014e+00,adrenal=7.740e+00,blood=1.380e+01,brain=1.064e+01,breast=8.857e+00,colon=1.331e+01,heart=1.537e+01,kidney=1.627e+01,liver=8.498e+00,lung=8.356e+00,lymph=1.772e+01,ovary=1.099e+01,prostate=2.499e+01,skeletal_muscle=6.903e+00,testes=1.085e+01,thyroid=1.584e+01	RPKM=4.6296e+01,ORFscore=5.1215	RPKM=2.8750e+01,ORFscore=3.3049	RPKM=2.6995e+01,ORFscore=6.4421	NA	NA	NA	NA
ENST00000378354_chr17:34522685-34524072:-	CCL3L3	annotated	85.2	FPKM:adipose=1.342e-01,adrenal=6.284e-01,blood=5.457e+00,brain=8.299e-01,breast=8.163e-01,colon=0.000e+00,heart=0.000e+00,kidney=1.938e-10,liver=0.000e+00,lung=1.455e+00,lymph=2.090e+00,ovary=3.755e-04,prostate=2.309e-10,skeletal_muscle=0.000e+00,testes=8.528e-01,thyroid=2.618e-06	NA	NA	RPKM=8.0823e+00,ORFscore=6.3135	NA	NA	NA	NA
ENST00000554875_chr14:52380935-52418616:+	GNG2	annotated	165.19	FPKM:adipose=0.000e+00,adrenal=2.301e-01,blood=1.417e-207,brain=2.534e-01,breast=4.497e-240,colon=1.676e-73,heart=1.847e-175,kidney=4.292e-237,liver=3.709e-84,lung=0.000e+00,lymph=3.074e-151,ovary=6.461e-140,prostate=2.534e-76,skeletal_muscle=3.659e-17,testes=4.614e-61,thyroid=0.000e+00	RPKM=6.3232e+00,ORFscore=2.3219	RPKM=1.4139e+02,ORFscore=5.9833	RPKM=1.1454e+02,ORFscore=9.7292	NA	NA	NA	NA
ENST00000425626_chr7:93625481-93633528:-	BET1	annotated	149.44	FPKM:adipose=3.156e-01,adrenal=9.392e-107,blood=1.921e-214,brain=4.013e-131,breast=2.541e-01,colon=1.067e+00,heart=1.703e-01,kidney=2.912e-01,liver=7.369e-02,lung=5.062e-02,lymph=3.377e-01,ovary=2.116e-01,prostate=1.813e-01,skeletal_muscle=2.212e-57,testes=1.101e-01,thyroid=1.542e-01	RPKM=4.5209e+01,ORFscore=5.0023	RPKM=7.8100e+00,ORFscore=3.0704	RPKM=9.3804e+00,ORFscore=7.2676	NA	NA	sequence=ISTFIHFEIQR,score=4.828e+01,PEP=3.075e-02,intensity=2.787e+08,nspectra=3,peak_cov=0.166,intensity_cov=0.042	NA
ENST00000552321_chr17:6916764-6917605:+	RNASEK	annotated	234.16	FPKM:adipose=2.096e+00,adrenal=4.883e+00,blood=4.156e+00,brain=1.606e+00,breast=1.904e+00,colon=1.052e+00,heart=4.756e-01,kidney=2.047e+00,liver=1.055e+00,lung=2.742e+00,lymph=7.240e-01,ovary=1.518e+00,prostate=2.139e+00,skeletal_muscle=2.171e-27,testes=8.976e-01,thyroid=1.625e+00	RPKM=1.2917e+02,ORFscore=7.5364	RPKM=1.2929e+02,ORFscore=7.2553	RPKM=3.1624e+02,ORFscore=11.5263	NA	NA	NA	NA
ENST00000424358_chr20:33865517-33865732:-	MMP24-AS1	lincRNA	313.59	FPKM:adipose=2.693e+01,adrenal=2.036e+01,blood=2.310e+01,brain=1.602e+01,breast=5.269e+01,colon=1.758e+01,heart=1.197e+01,kidney=4.286e+01,liver=1.014e+01,lung=2.733e+01,lymph=1.232e+01,ovary=1.241e+01,prostate=2.656e+01,skeletal_muscle=8.095e+00,testes=1.509e+01,thyroid=2.385e+01	RPKM=9.0328e+00,ORFscore=2.6323	RPKM=6.8571e+00,ORFscore=1.5850	RPKM=3.9023e+01,ORFscore=1.3576	NA	sequence=FLIACTSWY,score=1.016e+02,PEP=2.863e-03,intensity=4.077e+05,nspectra=3,peak_cov=0.396,intensity_cov=0.122;sequence=GAPEPAQTQPQPQPQPAAPEGPEQPR,score=1.045e+02,PEP=1.823e-24,intensity=6.378e+05,nspectra=2,peak_cov=0.461,intensity_cov=0.278	NA	sequence=GAPEPAQTQPQPQPQPAAPEGPEQPR,score=1.632e+02,PEP=1.466e-81,intensity=5.112e+06,nspectra=1,peak_cov=0.745,intensity_cov=0.310;sequence=HPPQPQPQPQPQPQPEPSPWGPLDDVR,score=9.794e+01,PEP=8.787e-30,intensity=7.228e+07,nspectra=4,peak_cov=0.560,intensity_cov=0.265
ENST00000521264_chr5:151125886-151131877:-	ATOX1	annotated	397.22	FPKM:adipose=7.077e-01,adrenal=1.305e+00,blood=1.279e+00,brain=6.938e-01,breast=5.840e-01,colon=2.458e-01,heart=3.308e-01,kidney=4.768e-01,liver=4.890e-01,lung=3.929e-01,lymph=5.307e-01,ovary=5.101e-01,prostate=4.913e-01,skeletal_muscle=1.098e-01,testes=5.659e-01,thyroid=5.966e-01	RPKM=1.4257e+02,ORFscore=6.7193	RPKM=6.3094e+01,ORFscore=6.1730	RPKM=1.5698e+02,ORFscore=9.8006	NA	NA	NA	NA
TCONS_l2_00029361_chr9:68430148-68438623:-	TCONS_l2_00029361	lincRNA	110.84	FPKM:adipose=3.931e-02,adrenal=1.196e-225,blood=2.383e-160,brain=3.612e-01,breast=7.545e-01,colon=2.376e-37,heart=4.075e-01,kidney=1.769e-01,liver=3.311e-01,lung=2.575e-01,lymph=3.707e-01,ovary=7.623e-01,prostate=1.189e-01,skeletal_muscle=1.203e-177,testes=5.981e-01,thyroid=2.010e-01	RPKM=2.1566e+01,ORFscore=-0.5850	RPKM=3.0618e+01,ORFscore=3.8315	RPKM=1.7052e+01,ORFscore=6.0542	NA	NA	NA	NA
ENST00000377818_chr13:73284460-73301740:-	MZT1	annotated	1100.59	FPKM:adipose=6.029e+00,adrenal=6.652e+00,blood=8.083e+00,brain=2.195e+01,breast=7.701e+00,colon=8.562e+00,heart=7.303e+00,kidney=9.059e+00,liver=2.994e+00,lung=7.542e+00,lymph=6.920e+00,ovary=5.358e+00,prostate=1.011e+01,skeletal_muscle=8.359e+00,testes=8.539e+00,thyroid=7.044e+00	RPKM=1.0936e+02,ORFscore=6.9690	RPKM=1.1455e+02,ORFscore=6.9627	RPKM=4.5560e+01,ORFscore=7.5067	NA	sequence=ILNTGLDMETLSICVR,score=5.410e+01,PEP=3.646e-02,intensity=3.604e+05,nspectra=1,peak_cov=0.306,intensity_cov=0.174;sequence=ASSSGAGAAAAAAAANLNAVR,score=1.340e+02,PEP=2.772e-09,intensity=1.205e+07,nspectra=9,peak_cov=0.572,intensity_cov=0.310	NA	sequence=ILNTGLDMETLSICVR,score=7.895e+01,PEP=1.152e-08,intensity=1.567e+07,nspectra=8,peak_cov=0.509,intensity_cov=0.164;sequence=ETMDVLLEISR,score=1.323e+02,PEP=7.366e-09,intensity=6.779e+06,nspectra=7,peak_cov=0.452,intensity_cov=0.157;sequence=LCEQGINPEALSSVIK,score=1.069e+02,PEP=9.534e-17,intensity=7.386e+07,nspectra=11,peak_cov=0.413,intensity_cov=0.157
ENST00000377439_chr9:69259214-69262487:-	CBWD6	annotated	328.04	FPKM:adipose=4.375e-01,adrenal=9.853e-01,blood=6.442e-01,brain=5.512e-01,breast=5.995e-01,colon=2.408e-01,heart=3.908e-01,kidney=3.704e-01,liver=6.782e-01,lung=5.122e-01,lymph=2.463e-01,ovary=3.580e-01,prostate=8.398e-01,skeletal_muscle=1.921e-01,testes=4.649e-01,thyroid=8.089e-01	RPKM=1.0520e+02,ORFscore=5.5560	RPKM=8.0510e+01,ORFscore=6.1951	RPKM=2.9225e+01,ORFscore=7.6827	NA	NA	NA	NA
ENST00000292079_chr11:117691387-117695393:-	FXYD2	annotated	458.08	FPKM:adipose=1.332e-01,adrenal=1.082e+00,blood=5.085e-52,brain=2.643e-25,breast=3.021e-36,colon=5.195e-02,heart=7.917e-17,kidney=2.505e+02,liver=4.035e+00,lung=9.392e-39,lymph=1.984e+00,ovary=2.746e-01,prostate=2.198e-01,skeletal_muscle=0.000e+00,testes=3.556e-01,thyroid=1.184e-01	RPKM=4.2010e-01,ORFscore=NA	RPKM=1.4788e+02,ORFscore=6.6985	RPKM=1.7629e-01,ORFscore=NA	NA	NA	NA	NA
ENST00000296238_chr3:183977945-183979073:-	CAMK2N2	annotated	739.29	FPKM:adipose=7.875e-03,adrenal=1.434e-19,blood=0.000e+00,brain=1.735e+01,breast=2.126e-02,colon=2.823e-01,heart=1.544e-80,kidney=6.136e-02,liver=2.397e-02,lung=9.289e-02,lymph=1.801e-01,ovary=1.921e-02,prostate=1.414e-01,skeletal_muscle=0.000e+00,testes=1.088e-01,thyroid=1.292e-02	RPKM=1.9354e+00,ORFscore=-1.5850	NA	RPKM=3.1079e+01,ORFscore=8.6682	NA	NA	NA	NA
ENST00000542341_chr11:69486513-69490007:-	ORAOV1	annotated	489.42	FPKM:adipose=6.800e-01,adrenal=2.388e+00,blood=6.155e-01,brain=9.691e-01,breast=2.146e+00,colon=8.577e-01,heart=1.792e-01,kidney=1.521e+00,liver=2.182e-01,lung=1.497e-01,lymph=1.046e+00,ovary=1.139e+00,prostate=7.013e-01,skeletal_muscle=2.328e-43,testes=1.714e+00,thyroid=3.489e+00	RPKM=1.1739e+01,ORFscore=2.5850	RPKM=7.3959e+00,ORFscore=-2.7225	RPKM=9.6107e+00,ORFscore=6.1319	NA	NA	NA	NA
ENST00000583195_chr17:37081947-37082024:+	LINC00672	lincRNA	239.83	FPKM:adipose=1.984e-02,adrenal=4.824e-01,blood=5.121e-08,brain=2.201e+00,breast=2.794e-01,colon=6.541e-01,heart=1.067e-01,kidney=1.209e-01,liver=8.395e-07,lung=1.815e-01,lymph=1.276e-06,ovary=6.160e-01,prostate=1.316e+00,skeletal_muscle=0.000e+00,testes=1.495e-01,thyroid=6.155e-02	RPKM=2.1998e+00,ORFscore=NA	RPKM=2.9569e+00,ORFscore=0.0000	RPKM=1.1502e+02,ORFscore=8.4942	NA	NA	NA	NA
ENST00000328848_chr15:34634169-34635274:-	NOP10	annotated	1215.87	FPKM:adipose=5.603e+01,adrenal=6.851e+01,blood=1.480e+02,brain=2.406e+01,breast=5.363e+01,colon=7.447e+01,heart=7.081e+01,kidney=9.468e+01,liver=8.682e+01,lung=1.099e+02,lymph=1.197e+02,ovary=3.245e+01,prostate=8.270e+01,skeletal_muscle=1.010e+02,testes=4.349e+01,thyroid=4.286e+01	RPKM=4.1850e+02,ORFscore=8.4489	RPKM=3.5076e+02,ORFscore=-5.9685	RPKM=9.2020e+01,ORFscore=9.1193	sequence=KFDPMGQQTCSAHPAR,score=4.151e+01,PEP=7.829e-03,intensity=2.224e+08,nspectra=2,peak_cov=0.215,intensity_cov=0.185;sequence=VLMTQQPR,score=1.085e+02,PEP=5.845e-03,intensity=3.437e+08,nspectra=2,peak_cov=0.633,intensity_cov=0.070;sequence=VLMTQQPRPVL,score=8.634e+01,PEP=1.512e-03,intensity=2.897e+08,nspectra=1,peak_cov=0.536,intensity_cov=0.124	sequence=KFDPMGQQTCSAHPAR,score=4.962e+01,PEP=3.374e-02,intensity=4.237e+05,nspectra=1,peak_cov=0.243,intensity_cov=0.135;sequence=VLMTQQPR,score=8.667e+01,PEP=2.230e-02,intensity=7.925e+05,nspectra=2,peak_cov=0.462,intensity_cov=0.126;sequence=VLMTQQPRPVL,score=1.299e+02,PEP=3.228e-03,intensity=2.167e+07,nspectra=7,peak_cov=0.485,intensity_cov=0.204	sequence=VLMTQQPR,score=1.508e+02,PEP=3.804e-04,intensity=4.033e+07,nspectra=5,peak_cov=0.675,intensity_cov=0.270	sequence=FDPMGQQTCSAHPAR,score=1.146e+02,PEP=5.704e-15,intensity=9.130e+07,nspectra=5,peak_cov=0.404,intensity_cov=0.139;sequence=FSPDDKYSR,score=1.437e+02,PEP=1.097e-04,intensity=1.210e+08,nspectra=6,peak_cov=0.649,intensity_cov=0.140;sequence=VLMTQQPR,score=1.326e+02,PEP=5.725e-04,intensity=6.131e+08,nspectra=15,peak_cov=0.723,intensity_cov=0.140;sequence=KFDPMGQQTCSAHPAR,score=2.233e+02,PEP=1.…
ENST00000391588_chr17:39165030-39165326:-	KRTAP3-1	annotated	762.29	FPKM:adipose=0.000e+00,adrenal=0.000e+00,blood=0.000e+00,brain=0.000e+00,breast=0.000e+00,colon=0.000e+00,heart=0.000e+00,kidney=0.000e+00,liver=0.000e+00,lung=0.000e+00,lymph=0.000e+00,ovary=0.000e+00,prostate=0.000e+00,skeletal_muscle=0.000e+00,testes=0.000e+00,thyroid=0.000e+00	RPKM=1.1967e-01,ORFscore=NA	NA	NA	NA	NA	NA	sequence=YCCALRSCSVPTGPATTFCSFDKSCR,score=5.034e-01,PEP=5.858e-02,intensity=6.811e+06,nspectra=1,peak_cov=0.059,intensity_cov=0.022
ENST00000551926_chr12:56112891-56113085:+	BLOC1S1	annotated	196.82	FPKM:adipose=6.644e-01,adrenal=1.039e-01,blood=1.213e-01,brain=1.654e-317,breast=2.750e-01,colon=3.526e-02,heart=1.336e-155,kidney=2.733e-216,liver=6.522e-02,lung=8.031e-01,lymph=3.215e-59,ovary=6.780e-02,prostate=4.343e-02,skeletal_muscle=3.604e-01,testes=4.604e-01,thyroid=1.073e+00	RPKM=3.5475e+01,ORFscore=4.8833	RPKM=3.6603e+01,ORFscore=4.9841	RPKM=6.2797e+01,ORFscore=9.2067	NA	NA	NA	NA
ENST00000332431_chrX:102586332-102586634:+	TCEAL7	annotated	197.21	FPKM:adipose=2.648e+00,adrenal=4.249e+00,blood=0.000e+00,brain=1.024e+02,breast=3.610e+00,colon=1.623e+01,heart=2.334e+00,kidney=2.316e+00,liver=1.661e-01,lung=6.053e+00,lymph=3.041e+00,ovary=1.415e+01,prostate=1.098e+01,skeletal_muscle=1.101e+00,testes=6.631e+00,thyroid=1.449e+01	NA	NA	RPKM=1.0926e+02,ORFscore=9.9677	NA	NA	NA	sequence=LLQSLEEFKEDIDYR,score=6.714e+01,PEP=9.779e-05,intensity=6.643e+05,nspectra=1,peak_cov=0.214,intensity_cov=0.079
ENST00000397226_chr2:37426848-37428867:+	CEBPZ-AS1	annotated	93.39	FPKM:adipose=1.169e+01,adrenal=1.541e+01,blood=1.260e+01,brain=2.212e+01,breast=2.141e+01,colon=2.281e+01,heart=2.870e+01,kidney=1.871e+01,liver=1.209e+01,lung=1.309e+01,lymph=1.624e+01,ovary=2.175e+01,prostate=2.228e+01,skeletal_muscle=1.734e+01,testes=2.109e+01,thyroid=1.943e+01	RPKM=1.2549e+02,ORFscore=6.3211	RPKM=6.1122e+01,ORFscore=6.6337	RPKM=8.8689e+01,ORFscore=9.7290	NA	NA	sequence=KYPFILEVYYK,score=8.305e+01,PEP=2.360e-04,intensity=1.718e+08,nspectra=5,peak_cov=0.426,intensity_cov=0.138;sequence=MHTSQDFR,score=5.080e+01,PEP=3.503e-02,intensity=1.235e+07,nspectra=1,peak_cov=0.393,intensity_cov=0.186	sequence=MHTSQDFR,score=5.568e+01,PEP=8.547e-02,intensity=7.724e+04,nspectra=1,peak_cov=0.450,intensity_cov=0.060
ENST00000391763_chr19:54609285-54610209:+	NDUFA3	annotated	344.15	FPKM:adipose=7.541e+01,adrenal=1.338e+02,blood=4.209e+01,brain=5.560e+01,breast=1.114e+02,colon=5.845e+01,heart=6.239e+01,kidney=6.128e+01,liver=3.604e+01,lung=3.295e+01,lymph=3.619e+01,ovary=6.031e+01,prostate=3.756e+01,skeletal_muscle=1.097e+02,testes=8.911e+01,thyroid=1.063e+02	RPKM=9.7232e+01,ORFscore=6.7029	RPKM=6.6847e+01,ORFscore=5.9330	RPKM=2.0448e+02,ORFscore=8.9068	NA	NA	NA	NA
ENST00000298130_chr14:34904407-34931413:-	SPTSSA	annotated	793.48	FPKM:adipose=1.598e+01,adrenal=1.430e+01,blood=1.972e+01,brain=1.817e+01,breast=2.164e+01,colon=3.468e+01,heart=1.272e+01,kidney=2.512e+01,liver=2.381e+01,lung=3.335e+01,lymph=1.456e+01,ovary=2.893e+01,prostate=2.636e+01,skeletal_muscle=7.184e+00,testes=1.815e+01,thyroid=4.009e+01	RPKM=8.1440e+01,ORFscore=6.7611	RPKM=3.0621e+01,ORFscore=5.6214	RPKM=3.3923e+01,ORFscore=7.8556	sequence=QMSWFYYQYLLVTALYMLEPWER,score=1.690e-01,PEP=7.797e-02,intensity=1.397e+07,nspectra=1,peak_cov=0.122,intensity_cov=0.045	NA	NA	NA
TCONS_l2_00000851_chr1:224180697-224197058:+	TCONS_l2_00000851	lincRNA	367.77	FPKM:adipose=1.815e-01,adrenal=3.134e-01,blood=4.378e-01,brain=2.710e+00,breast=3.490e-01,colon=3.301e-01,heart=5.974e-01,kidney=2.079e-01,liver=1.827e-289,lung=9.116e-01,lymph=0.000e+00,ovary=2.115e-01,prostate=8.186e-01,skeletal_muscle=1.054e+00,testes=2.307e-01,thyroid=1.914e-01	RPKM=2.9105e+01,ORFscore=3.7530	RPKM=1.7010e+00,ORFscore=-2.8074	RPKM=5.4530e+01,ORFscore=8.9766	NA	NA	NA	NA
ENST00000378352_chr17:34538544-34539971:+	CCL4L1	annotated	117.52	FPKM:adipose=3.394e-188,adrenal=1.971e-79,blood=8.844e-06,brain=2.654e+00,breast=1.300e+00,colon=0.000e+00,heart=0.000e+00,kidney=5.875e-02,liver=5.753e-01,lung=6.995e+00,lymph=1.866e-02,ovary=1.856e-09,prostate=2.491e-06,skeletal_muscle=2.755e-01,testes=3.119e-01,thyroid=8.020e-02	NA	NA	RPKM=1.3543e+01,ORFscore=6.1346	NA	NA	NA	NA
ENST00000395663_chr20:57605361-57607306:-	ATP5E	annotated	470.76	FPKM:adipose=1.768e+01,adrenal=3.037e+01,blood=1.948e+02,brain=1.527e+01,breast=3.307e+01,colon=2.404e+01,heart=8.990e+01,kidney=3.322e+01,liver=7.094e+01,lung=8.931e+01,lymph=7.059e+01,ovary=1.561e+01,prostate=6.444e+01,skeletal_muscle=5.202e+01,testes=2.458e+01,thyroid=1.923e+01	RPKM=1.0599e+03,ORFscore=9.4091	RPKM=3.2849e+02,ORFscore=6.9378	RPKM=5.8021e+02,ORFscore=11.5138	sequence=QAGLSYIR,score=9.863e+01,PEP=4.169e-03,intensity=1.579e+08,nspectra=2,peak_cov=0.587,intensity_cov=0.153	sequence=QAGLSYIR,score=9.316e+01,PEP=1.820e-02,intensity=1.559e+07,nspectra=2,peak_cov=0.386,intensity_cov=0.147	sequence=QAGLSYIR,score=8.940e+01,PEP=1.497e-02,intensity=1.707e+08,nspectra=2,peak_cov=0.613,intensity_cov=0.229	sequence=YSQICAK,score=1.041e+02,PEP=1.052e-02,intensity=1.937e+08,nspectra=19,peak_cov=0.286,intensity_cov=0.100;sequence=QAGLSYIR,score=1.333e+02,PEP=5.851e-04,intensity=2.139e+09,nspectra=27,peak_cov=0.557,intensity_cov=0.168;sequence=DALKTEFK,score=1.489e+02,PEP=5.173e-04,intensity=4.179e+07,nspectra=14,peak_cov=0.453,intensity_cov=0.130
ENST00000538645_chr7:42961453-42966151:-	PSMA2	annotated	1719.5	FPKM:adipose=5.060e-01,adrenal=7.969e-01,blood=6.386e-01,brain=5.461e-01,breast=5.729e-01,colon=3.225e-01,heart=2.304e-01,kidney=7.354e-01,liver=8.454e-01,lung=6.778e-01,lymph=9.088e-01,ovary=7.536e-01,prostate=3.739e-01,skeletal_muscle=6.300e-01,testes=5.210e-01,thyroid=6.936e-01	RPKM=3.8039e+02,ORFscore=8.8611	RPKM=2.3147e+02,ORFscore=8.1277	RPKM=8.7052e+01,ORFscore=9.8644	NA	NA	NA	NA
ENST00000266735_chr12:96252852-96259849:+	SNRPF	annotated	923.83	FPKM:adipose=8.109e+00,adrenal=1.385e+01,blood=5.920e+00,brain=6.727e+00,breast=7.561e+00,colon=1.109e+01,heart=2.114e+00,kidney=9.200e+00,liver=7.935e+00,lung=5.014e+00,lymph=5.397e+00,ovary=1.036e+01,prostate=5.904e+00,skeletal_muscle=1.467e+00,testes=1.266e+01,thyroid=7.901e+00	RPKM=6.0336e+02,ORFscore=9.4269	RPKM=3.8618e+02,ORFscore=8.1896	RPKM=3.8527e+01,ORFscore=8.0165	sequence=GVEEEEEDGEMRE,score=1.179e+02,PEP=2.354e-10,intensity=6.044e+08,nspectra=8,peak_cov=0.589,intensity_cov=0.222;sequence=CNNVLYIR,score=1.361e+02,PEP=2.081e-03,intensity=1.457e+09,nspectra=5,peak_cov=0.446,intensity_cov=0.065	sequence=GVEEEEEDGEMRE,score=2.586e+02,PEP=8.001e-88,intensity=2.147e+08,nspectra=39,peak_cov=0.649,intensity_cov=0.447;sequence=CNNVLYIR,score=1.401e+02,PEP=4.469e-03,intensity=9.603e+07,nspectra=16,peak_cov=0.395,intensity_cov=0.146	sequence=GVEEEEEDGEMR,score=1.276e+02,PEP=2.631e-05,intensity=4.039e+07,nspectra=3,peak_cov=0.614,intensity_cov=0.252;sequence=GYLVSVDGYMNMQLANTEEYIDGALSGHLGEVLIR,score=1.204e+02,PEP=6.359e-60,intensity=1.477e+08,nspectra=8,peak_cov=0.654,intensity_cov=0.304;sequence=GVEEEEEDGEMRE,score=2.287e+02,PEP=6.282e-58,intensity=9.252e+09,nspectra=47,peak_cov=0.759,intensity_cov=0.247	sequence=GVEEEEEDGEMRE,score=1.637e+02,PEP=2.384e-17,intensity=1.341e+08,nspectra=13,peak_cov=0.588,intensity_cov=0.199;sequence=CNNVLYIR,score=1.513e+02,PEP=4.696e-04,intensity=2.832e+09,nspectra=28,peak_cov=0.389,intensity_cov=0.132;sequence=GVEEEEEDGEMR,score=1.365e+02,PEP=1.396e-13,intensity=1.137e+07,nspectra=7,peak_cov=0.670,intensity_cov=0.276
ENST00000317943_chr12:50513827-50514000:+	COX14	annotated	559.9	FPKM:adipose=2.721e+01,adrenal=2.884e+01,blood=2.666e+01,brain=2.617e+01,breast=3.234e+01,colon=4.252e+01,heart=7.973e+01,kidney=5.956e+01,liver=4.745e+01,lung=3.835e+01,lymph=4.748e+01,ovary=1.809e+01,prostate=4.954e+01,skeletal_muscle=3.815e+01,testes=2.706e+01,thyroid=3.343e+01	RPKM=1.4635e+02,ORFscore=4.7094	RPKM=8.5822e+01,ORFscore=5.3462	RPKM=7.6635e+01,ORFscore=8.0787	NA	sequence=VYHYFQWR,score=6.076e+01,PEP=2.915e-02,intensity=1.737e+05,nspectra=1,peak_cov=0.084,intensity_cov=0.064	NA	sequence=QLADIGYK,score=8.245e+01,PEP=4.474e-03,intensity=9.435e+07,nspectra=13,peak_cov=0.338,intensity_cov=0.082;sequence=VYHYFQWR,score=1.469e+02,PEP=1.657e-04,intensity=3.740e+08,nspectra=26,peak_cov=0.427,intensity_cov=0.165
ENST00000372902_chrX:100601487-100603652:-	TIMM8A	annotated	918.74	FPKM:adipose=1.715e+00,adrenal=2.712e+00,blood=1.808e+00,brain=3.349e+00,breast=2.569e+00,colon=2.841e+00,heart=4.097e+00,kidney=5.680e+00,liver=7.710e+00,lung=1.395e+00,lymph=2.088e+00,ovary=3.616e+00,prostate=1.598e+00,skeletal_muscle=1.987e+00,testes=2.060e+00,thyroid=3.899e+00	RPKM=1.0686e+02,ORFscore=6.2027	RPKM=1.7367e+01,ORFscore=4.3350	RPKM=1.0922e+01,ORFscore=6.9814	sequence=AEACFVNCVER,score=6.412e+01,PEP=1.428e-03,intensity=2.120e+08,nspectra=3,peak_cov=0.442,intensity_cov=0.147;sequence=FIDTSQFILNRLEQTQK,score=5.651e+01,PEP=3.322e-04,intensity=3.155e+07,nspectra=1,peak_cov=0.293,intensity_cov=0.200;sequence=MDSSSSSSAAGLGAVDPQLQHFIEVETQK,score=7.003e+01,PEP=3.758e-06,intensity=1.389e+08,nspectra=2,peak_cov=0.528,intensity_cov=0.272;sequence=FIDTSQFILNR,sco…	sequence=FQQLVHQMTELCWEK,score=7.939e+01,PEP=3.288e-04,intensity=4.380e+07,nspectra=6,peak_cov=0.246,intensity_cov=0.158;sequence=MDSSSSSSAAGLGAVDPQLQHFIEVETQK,score=8.331e+01,PEP=1.703e-18,intensity=5.619e+07,nspectra=4,peak_cov=0.430,intensity_cov=0.221;sequence=FIDTSQFILNR,score=1.768e+02,PEP=2.189e-18,intensity=1.833e+08,nspectra=15,peak_cov=0.628,intensity_cov=0.326;sequence=AEACFVNCVER,scor…	sequence=FIDTSQFILNR,score=1.830e+02,PEP=2.357e-18,intensity=4.074e+08,nspectra=7,peak_cov=0.628,intensity_cov=0.114;sequence=MDSSSSSSAAGLGAVDPQLQHFIEVETQK,score=9.108e+01,PEP=6.132e-15,intensity=1.808e+07,nspectra=1,peak_cov=0.430,intensity_cov=0.128	sequence=FQQLVHQMTELCWEK,score=1.886e+02,PEP=4.889e-33,intensity=6.858e+08,nspectra=68,peak_cov=0.444,intensity_cov=0.157;sequence=SKPVFSESLSD,score=7.712e+01,PEP=1.884e-03,intensity=1.943e+08,nspectra=9,peak_cov=0.321,intensity_cov=0.126;sequence=FIDTSQFILNR,score=1.752e+02,PEP=4.150e-12,intensity=1.281e+09,nspectra=63,peak_cov=0.386,intensity_cov=0.149;sequence=MDSSSSSSAAGLGAVDPQLQHFIEVETQK,sco…
ENST00000329565_chr16:11769916-11770182:+	SNN	annotated	1590.91	FPKM:adipose=3.008e+01,adrenal=1.630e+01,blood=6.639e+01,brain=5.413e+01,breast=3.168e+01,colon=1.269e+01,heart=1.086e+01,kidney=9.579e+00,liver=2.977e+00,lung=2.276e+01,lymph=1.690e+01,ovary=1.259e+01,prostate=1.687e+01,skeletal_muscle=2.858e+01,testes=7.933e+00,thyroid=4.462e+01	NA	RPKM=4.0126e+00,ORFscore=3.1699	RPKM=4.5400e+01,ORFscore=6.9444	NA	NA	NA	NA
ENST00000559019_chr14:24710058-24711538:-	TINF2	annotated	521.74	FPKM:adipose=1.086e-01,adrenal=1.262e-01,blood=0.000e+00,brain=7.624e-02,breast=1.409e-313,colon=3.230e-02,heart=1.246e-01,kidney=3.477e-288,liver=1.623e-01,lung=1.102e-283,lymph=4.822e-153,ovary=0.000e+00,prostate=7.279e-151,skeletal_muscle=1.764e-12,testes=9.123e-157,thyroid=3.885e-02	RPKM=6.4698e+00,ORFscore=2.8074	RPKM=9.5580e+00,ORFscore=3.5546	RPKM=1.0094e+01,ORFscore=7.0091	NA	NA	NA	NA
ENST00000274242_chr5:40832606-40835287:-	RPL37	annotated	1561	FPKM:adipose=4.595e+00,adrenal=4.549e+00,blood=4.716e+00,brain=1.445e+01,breast=5.252e+00,colon=8.478e+00,heart=3.356e+00,kidney=4.754e+00,liver=1.329e+00,lung=7.591e+00,lymph=7.713e+00,ovary=1.388e+01,prostate=9.988e+00,skeletal_muscle=8.567e+00,testes=6.472e+00,thyroid=1.061e+01	RPKM=4.4716e+03,ORFscore=12.4429	RPKM=1.1082e+03,ORFscore=10.9376	RPKM=1.3042e+02,ORFscore=10.5879	NA	NA	NA	sequence=RAAVAASSSS,score=9.254e+01,PEP=5.573e-04,intensity=9.809e+07,nspectra=7,peak_cov=0.558,intensity_cov=0.182
ENST00000527348_chr11:65770722-65771243:+	BANF1	annotated	1292.97	FPKM:adipose=2.474e+01,adrenal=4.472e+01,blood=2.381e+01,brain=1.803e+01,breast=2.754e+01,colon=4.504e+01,heart=1.701e+01,kidney=2.821e+01,liver=1.650e+01,lung=1.772e+01,lymph=2.751e+01,ovary=5.684e+01,prostate=3.597e+01,skeletal_muscle=2.575e+01,testes=5.724e+01,thyroid=5.294e+01	RPKM=3.0584e+02,ORFscore=8.5493	RPKM=1.3795e+02,ORFscore=6.6858	RPKM=7.8871e+01,ORFscore=9.1902	NA	NA	NA	NA
TCONS_l2_00005005_chr11:50239253-50252726:-	TCONS_l2_00005005	lincRNA	497.92	FPKM:adipose=0.000e+00,adrenal=0.000e+00,blood=0.000e+00,brain=1.697e-08,breast=2.967e-08,colon=1.297e-80,heart=7.482e-09,kidney=5.637e-163,liver=0.000e+00,lung=0.000e+00,lymph=4.418e-08,ovary=0.000e+00,prostate=4.529e-11,skeletal_muscle=3.975e-08,testes=4.496e+00,thyroid=1.834e-08	RPKM=1.3563e+01,ORFscore=4.1997	RPKM=1.2478e+01,ORFscore=2.5025	RPKM=1.2394e+02,ORFscore=9.7740	NA	NA	NA	NA
ENST00000537328_chr11:61557267-61560030:-	TMEM258	annotated	1862.48	FPKM:adipose=2.540e+01,adrenal=2.418e+01,blood=3.602e+01,brain=2.136e+01,breast=1.823e+01,colon=6.203e+01,heart=3.218e+01,kidney=5.029e+01,liver=3.407e+01,lung=2.045e+01,lymph=3.918e+01,ovary=2.982e+01,prostate=2.676e+01,skeletal_muscle=3.207e+01,testes=4.989e+01,thyroid=2.046e+01	RPKM=1.1502e+02,ORFscore=7.2045	RPKM=2.7007e+02,ORFscore=8.5002	RPKM=1.0860e+02,ORFscore=10.0631	NA	NA	sequence=YTSPVNPAVFPHLTVVLLAIGMFFTAWFFVYEVTSTK,score=5.019e+01,PEP=6.915e-10,intensity=2.846e+07,nspectra=2,peak_cov=0.529,intensity_cov=0.151	NA
ENST00000597711_chr19:16758044-16770921:-	SMIM7	annotated	438.81	FPKM:adipose=1.759e+01,adrenal=1.794e+01,blood=6.998e+00,brain=1.199e+01,breast=2.375e+01,colon=1.799e+01,heart=7.785e+00,kidney=3.254e+01,liver=9.308e+00,lung=1.341e+01,lymph=1.572e+01,ovary=1.786e+01,prostate=1.658e+01,skeletal_muscle=5.867e+00,testes=2.380e+01,thyroid=2.401e+01	RPKM=4.5138e+01,ORFscore=4.0875	RPKM=1.0030e+02,ORFscore=6.2010	RPKM=5.9618e+01,ORFscore=6.4703	NA	NA	NA	NA
ENST00000541231_chr11:111956019-111957492:-	TIMM8B	annotated	483.26	FPKM:adipose=1.767e+01,adrenal=2.686e+01,blood=9.729e+00,brain=1.437e+01,breast=2.684e+01,colon=2.065e+01,heart=3.429e+01,kidney=2.420e+01,liver=2.041e+01,lung=4.195e+00,lymph=7.179e+00,ovary=1.796e+01,prostate=1.035e+01,skeletal_muscle=8.526e+00,testes=3.877e+01,thyroid=2.260e+01	RPKM=1.4471e+02,ORFscore=7.1758	RPKM=9.0815e+01,ORFscore=7.6127	RPKM=1.8695e+01,ORFscore=7.8363	sequence=FIDTTLAITSR,score=5.620e+01,PEP=3.774e-03,intensity=1.150e+08,nspectra=1,peak_cov=0.479,intensity_cov=0.208	sequence=TENCLSSCVDR,score=1.769e+02,PEP=2.419e-18,intensity=2.148e+06,nspectra=6,peak_cov=0.646,intensity_cov=0.283;sequence=FIDTTLAITSR,score=1.560e+02,PEP=1.067e-09,intensity=4.558e+06,nspectra=5,peak_cov=0.533,intensity_cov=0.197	sequence=FIDTTLAITSR,score=9.196e+01,PEP=5.440e-04,intensity=5.023e+07,nspectra=2,peak_cov=0.596,intensity_cov=0.139	sequence=TENCLSSCVDR,score=1.840e+02,PEP=3.932e-11,intensity=2.984e+08,nspectra=11,peak_cov=0.714,intensity_cov=0.284;sequence=FIDTTLAITSR,score=1.116e+02,PEP=8.887e-06,intensity=2.476e+08,nspectra=49,peak_cov=0.615,intensity_cov=0.196;sequence=AQFTAQVHHFMELCWDK,score=1.010e+02,PEP=2.704e-13,intensity=1.944e+06,nspectra=3,peak_cov=0.457,intensity_cov=0.172
ENST00000454645_chr9:41962553-41963937:-	RP11-204M4.2	lincRNA	275.11	FPKM:adipose=1.050e+00,adrenal=1.454e+00,blood=4.655e-01,brain=5.653e+00,breast=1.102e+00,colon=3.629e+00,heart=1.195e+00,kidney=3.463e+00,liver=6.817e-01,lung=5.138e+00,lymph=2.812e+00,ovary=2.160e+00,prostate=3.531e+00,skeletal_muscle=1.933e-01,testes=1.153e+00,thyroid=4.716e+00	RPKM=3.5980e+00,ORFscore=1.0000	NA	RPKM=1.4585e+01,ORFscore=6.2730	NA	NA	NA	NA
ENST00000225245_chr17:34416018-34417404:-	CCL3	annotated	168.09	FPKM:adipose=1.301e+00,adrenal=6.850e+00,blood=6.238e+00,brain=5.227e+00,breast=4.040e+00,colon=7.397e-02,heart=1.396e-01,kidney=4.416e-01,liver=9.026e-01,lung=2.806e+01,lymph=2.990e+00,ovary=1.845e+00,prostate=8.238e-01,skeletal_muscle=2.473e-01,testes=8.118e-01,thyroid=2.311e-01	NA	NA	RPKM=1.2321e+01,ORFscore=7.7879	NA	NA	NA	NA
ENST00000374922_chrX:56755787-56755993:+	RP11-622K12.1	lincRNA	97.07	FPKM:adipose=1.741e+01,adrenal=2.017e+01,blood=2.183e+01,brain=1.773e+01,breast=9.433e+00,colon=2.192e+01,heart=1.391e+01,kidney=1.985e+01,liver=3.284e+00,lung=3.056e+01,lymph=2.782e+01,ovary=2.194e+01,prostate=3.431e+01,skeletal_muscle=9.435e+00,testes=1.809e+01,thyroid=2.382e+01	RPKM=1.7484e+02,ORFscore=6.4802	RPKM=3.9186e+01,ORFscore=5.5699	RPKM=7.6084e+01,ORFscore=8.3590	NA	sequence=GDQPCASGR,score=8.581e+01,PEP=6.096e-03,intensity=5.530e+06,nspectra=3,peak_cov=0.422,intensity_cov=0.126	NA	sequence=WDYPEGTPNGGSTTLPSAPPPASAGLK,score=6.149e+01,PEP=4.718e-07,intensity=1.108e+06,nspectra=2,peak_cov=0.637,intensity_cov=0.199
ENST00000284856_chrY:15816216-15817139:+	TMSB4Y	annotated	183.57	FPKM:adipose=6.154e-02,adrenal=1.755e+00,blood=1.809e+00,brain=5.871e-03,breast=1.634e-02,colon=3.347e-02,heart=4.817e-01,kidney=0.000e+00,liver=6.074e-01,lung=6.695e-01,lymph=2.418e-02,ovary=1.940e-02,prostate=1.433e+00,skeletal_muscle=0.000e+00,testes=1.587e+00,thyroid=1.004e-02	RPKM=8.0419e+00,ORFscore=2.1699	RPKM=1.1230e+03,ORFscore=10.5549	RPKM=2.9731e+02,ORFscore=10.8975	NA	NA	NA	NA
ENST00000372522_chr1:43273085-43282215:-	CCDC23	annotated	429.47	FPKM:adipose=1.180e+01,adrenal=1.321e+01,blood=1.361e+01,brain=1.566e+01,breast=1.476e+01,colon=1.832e+01,heart=9.841e+00,kidney=1.300e+01,liver=1.321e+01,lung=1.032e+01,lymph=1.029e+01,ovary=9.639e+00,prostate=2.181e+01,skeletal_muscle=1.204e+01,testes=4.706e+01,thyroid=1.464e+01	RPKM=2.5932e+01,ORFscore=3.7004	RPKM=3.3431e+01,ORFscore=5.2159	RPKM=1.1239e+01,ORFscore=5.2761	NA	NA	sequence=AEIYALNR,score=1.237e+02,PEP=4.010e-03,intensity=9.896e+07,nspectra=1,peak_cov=0.552,intensity_cov=0.059	sequence=VMTELEQQQFDEFCK,score=2.304e+02,PEP=2.577e-46,intensity=4.505e+07,nspectra=10,peak_cov=0.494,intensity_cov=0.198
ENST00000397648_chr21:48019276-48022328:-	S100B	annotated	1209.82	FPKM:adipose=3.552e+01,adrenal=7.060e+00,blood=4.112e+00,brain=5.854e+02,breast=5.262e+01,colon=5.368e+01,heart=2.475e+00,kidney=2.001e+00,liver=1.054e+00,lung=3.551e+00,lymph=1.553e+01,ovary=4.331e+00,prostate=1.799e+01,skeletal_muscle=9.323e-01,testes=7.484e+00,thyroid=3.146e+00	RPKM=9.7281e-01,ORFscore=1.0000	NA	RPKM=2.3657e+02,ORFscore=11.0333	NA	NA	NA	NA
ENST00000357116_chr12:88898973-88900867:-	KITLG	annotated	70.61	FPKM:adipose=1.249e-15,adrenal=1.365e-01,blood=0.000e+00,brain=5.954e-35,breast=6.439e-05,colon=3.488e-20,heart=2.356e-15,kidney=5.281e-09,liver=3.499e-04,lung=2.936e-13,lymph=7.294e-224,ovary=5.457e-10,prostate=5.402e-16,skeletal_muscle=0.000e+00,testes=1.637e-13,thyroid=3.967e-05	RPKM=9.7042e+00,ORFscore=2.0000	NA	RPKM=8.1831e+00,ORFscore=6.4757	NA	NA	NA	NA
ENST00000553548_chr14:70234874-70235843:+	SRSF5	annotated	1593.23	FPKM:adipose=0.000e+00,adrenal=0.000e+00,blood=0.000e+00,brain=0.000e+00,breast=0.000e+00,colon=0.000e+00,heart=0.000e+00,kidney=0.000e+00,liver=0.000e+00,lung=0.000e+00,lymph=0.000e+00,ovary=0.000e+00,prostate=0.000e+00,skeletal_muscle=0.000e+00,testes=0.000e+00,thyroid=0.000e+00	RPKM=1.1608e+02,ORFscore=7.0580	RPKM=2.2413e+02,ORFscore=6.9866	RPKM=1.3683e+02,ORFscore=10.3347	NA	NA	NA	NA
ENST00000296581_chr4:147104074-147110808:+	LSM6	annotated	1529.84	FPKM:adipose=2.059e+01,adrenal=1.784e+01,blood=2.352e+01,brain=9.482e+00,breast=1.856e+01,colon=2.191e+01,heart=5.747e+00,kidney=1.183e+01,liver=7.820e+00,lung=1.552e+01,lymph=1.171e+01,ovary=1.673e+01,prostate=1.404e+01,skeletal_muscle=5.904e+00,testes=3.451e+01,thyroid=1.079e+01	RPKM=1.0486e+02,ORFscore=7.3887	RPKM=1.7273e+02,ORFscore=8.0400	RPKM=1.4390e+01,ORFscore=5.7773	sequence=GNNVLYISTQK,score=6.412e+01,PEP=2.047e-03,intensity=2.567e+08,nspectra=3,peak_cov=0.374,intensity_cov=0.183	sequence=GNNVLYISTQK,score=1.197e+02,PEP=9.829e-06,intensity=4.621e+07,nspectra=14,peak_cov=0.548,intensity_cov=0.219;sequence=QTPSDFLK,score=8.264e+01,PEP=2.611e-02,intensity=2.172e+06,nspectra=3,peak_cov=0.452,intensity_cov=0.116	sequence=LNSGVDYR,score=8.970e+01,PEP=1.464e-02,intensity=1.363e+08,nspectra=4,peak_cov=0.322,intensity_cov=0.082;sequence=GNNVLYISTQK,score=1.290e+02,PEP=1.079e-06,intensity=7.357e+08,nspectra=6,peak_cov=0.598,intensity_cov=0.180;sequence=QTPSDFLK,score=6.160e+01,PEP=5.990e-02,intensity=1.192e+08,nspectra=1,peak_cov=0.319,intensity_cov=0.047;sequence=GVLACLDGYMNIALEQTEEYVNGQLK,score=3.326e+01,PE…	sequence=QTPSDFLK,score=8.243e+01,PEP=4.405e-03,intensity=2.578e+08,nspectra=9,peak_cov=0.261,intensity_cov=0.082;sequence=LNSGVDYR,score=1.276e+02,PEP=8.611e-04,intensity=2.430e+08,nspectra=19,peak_cov=0.691,intensity_cov=0.160;sequence=GNNVLYISTQK,score=1.314e+02,PEP=1.281e-08,intensity=5.272e+08,nspectra=23,peak_cov=0.510,intensity_cov=0.190
ENST00000379786_chr12:53836499-53839843:+	PRR13	annotated	90.47	FPKM:adipose=2.340e+01,adrenal=1.731e+01,blood=1.247e+02,brain=1.580e+01,breast=1.591e+01,colon=4.827e+00,heart=1.628e+01,kidney=3.012e+01,liver=3.227e+01,lung=4.534e+01,lymph=2.977e+01,ovary=1.813e+01,prostate=3.186e+01,skeletal_muscle=3.116e+01,testes=7.672e+00,thyroid=3.383e+01	RPKM=1.9910e+02,ORFscore=7.7807	RPKM=7.5040e+01,ORFscore=6.0409	RPKM=7.5849e+01,ORFscore=9.3304	NA	NA	NA	NA
ENST00000344726_chr6:79911405-79944277:-	HMGN3	annotated	262.59	FPKM:adipose=1.102e+01,adrenal=2.720e+01,blood=1.743e+01,brain=2.650e+01,breast=3.763e+01,colon=2.396e+01,heart=5.772e+01,kidney=5.084e+01,liver=1.498e+01,lung=2.015e+01,lymph=1.526e+01,ovary=4.918e+01,prostate=2.450e+01,skeletal_muscle=1.385e+01,testes=4.505e+01,thyroid=4.479e+01	RPKM=2.3688e+02,ORFscore=8.1933	RPKM=1.5341e+02,ORFscore=8.3267	RPKM=3.7395e+01,ORFscore=7.1670	NA	NA	NA	sequence=EGTAPSENGETKAEEAQKTESVDNEGE,score=9.679e+01,PEP=5.773e-08,intensity=1.521e+06,nspectra=1,peak_cov=0.533,intensity_cov=0.196;sequence=AEEAQKTESVDNEGE,score=1.171e+02,PEP=6.267e-11,intensity=4.158e+06,nspectra=5,peak_cov=0.531,intensity_cov=0.235
ENST00000578372_chr7:6370846-6388389:-	FAM220A	annotated	610.82	FPKM:adipose=4.347e+00,adrenal=4.397e+00,blood=8.414e+00,brain=1.614e+01,breast=7.858e+00,colon=8.983e+00,heart=1.214e+01,kidney=5.702e+00,liver=2.665e+00,lung=4.214e+00,lymph=7.383e+00,ovary=1.084e+01,prostate=9.875e+00,skeletal_muscle=2.373e+01,testes=3.368e+01,thyroid=1.023e+01	RPKM=7.9041e+00,ORFscore=1.5850	RPKM=6.3493e+00,ORFscore=2.2370	RPKM=2.2619e+01,ORFscore=6.8361	NA	NA	NA	NA
ENST00000394501_chr16:56691971-56693076:+	MT1F	annotated	136.64	FPKM:adipose=1.103e+01,adrenal=1.071e+01,blood=5.908e+00,brain=1.325e+01,breast=1.600e+00,colon=4.511e+00,heart=6.751e-01,kidney=8.021e+01,liver=1.447e+02,lung=1.080e+01,lymph=1.153e+01,ovary=1.342e+00,prostate=5.183e+00,skeletal_muscle=1.852e-01,testes=2.317e+00,thyroid=1.005e+02	RPKM=8.7559e+00,ORFscore=2.8074	NA	RPKM=3.9929e+01,ORFscore=6.0928	NA	NA	NA	NA
ENST00000377619_chr13:76100725-76111616:-	COMMD6	annotated	459.29	FPKM:adipose=2.494e-01,adrenal=3.632e-01,blood=5.418e-42,brain=4.104e-01,breast=8.658e-01,colon=6.322e-02,heart=1.289e+00,kidney=3.138e-49,liver=2.162e-01,lung=1.575e+00,lymph=1.024e-01,ovary=4.130e-01,prostate=3.735e+00,skeletal_muscle=1.067e+00,testes=1.172e+00,thyroid=1.880e+00	RPKM=2.7636e+01,ORFscore=5.0509	RPKM=3.9659e+01,ORFscore=6.4185	RPKM=2.9435e+01,ORFscore=7.5717	NA	NA	NA	NA
ENST00000361575_chrX:118920647-118925539:-	RPL39	annotated	660.65	FPKM:adipose=1.014e+03,adrenal=1.485e+03,blood=9.313e+02,brain=1.130e+02,breast=6.952e+02,colon=7.023e+02,heart=2.118e+02,kidney=2.250e+02,liver=4.977e+02,lung=5.857e+02,lymph=7.475e+02,ovary=1.213e+03,prostate=5.839e+02,skeletal_muscle=4.796e+02,testes=3.748e+02,thyroid=6.766e+02	RPKM=2.0414e+03,ORFscore=9.2298	RPKM=1.4974e+02,ORFscore=6.0690	RPKM=5.0198e+01,ORFscore=6.3295	NA	NA	NA	NA
ENST00000414487_chr1:203830788-203839060:+	SNRPE	annotated	794.64	FPKM:adipose=1.126e+00,adrenal=2.831e+00,blood=1.813e+00,brain=2.900e+00,breast=1.488e+00,colon=4.352e+00,heart=1.210e+00,kidney=3.932e+00,liver=2.471e-01,lung=7.322e-01,lymph=4.659e+00,ovary=5.451e+00,prostate=4.438e+00,skeletal_muscle=6.696e-01,testes=3.994e+00,thyroid=3.154e+00	RPKM=5.9253e+02,ORFscore=9.2968	RPKM=1.6772e+02,ORFscore=7.8255	RPKM=5.2891e+01,ORFscore=8.8929	sequence=IEGCIIGFDEYMNLVLDDAEEIHSK,score=9.960e+01,PEP=2.543e-27,intensity=5.723e+08,nspectra=7,peak_cov=0.626,intensity_cov=0.242;sequence=VMVQPINLIFR,score=1.298e+02,PEP=6.284e-08,intensity=3.219e+09,nspectra=15,peak_cov=0.704,intensity_cov=0.125;sequence=GDNITLLQSVSN,score=4.451e+01,PEP=1.114e-02,intensity=8.022e+07,nspectra=1,peak_cov=0.207,intensity_cov=0.115	sequence=VMVQPINLIFR,score=1.238e+02,PEP=1.603e-07,intensity=1.346e+09,nspectra=36,peak_cov=0.575,intensity_cov=0.306;sequence=GDNITLLQSVSN,score=1.505e+02,PEP=7.852e-13,intensity=2.796e+08,nspectra=31,peak_cov=0.621,intensity_cov=0.298;sequence=IEGCIIGFDEYMNLVLDDAEEIHSK,score=4.167e+01,PEP=8.297e-04,intensity=1.096e+06,nspectra=2,peak_cov=0.302,intensity_cov=0.212	sequence=IQVWLYEQVNMR,score=1.634e+02,PEP=2.561e-15,intensity=8.848e+08,nspectra=48,peak_cov=0.419,intensity_cov=0.128;sequence=GDNITLLQSVSN,score=1.745e+02,PEP=1.026e-16,intensity=4.910e+09,nspectra=18,peak_cov=0.469,intensity_cov=0.157;sequence=VMVQPINLIFR,score=1.530e+02,PEP=4.406e-10,intensity=1.290e+10,nspectra=37,peak_cov=0.754,intensity_cov=0.213	sequence=GDNITLLQSVSN,score=1.213e+02,PEP=1.458e-04,intensity=5.828e+08,nspectra=14,peak_cov=0.470,intensity_cov=0.184;sequence=VMVQPINLIFR,score=1.636e+02,PEP=3.818e-12,intensity=4.858e+09,nspectra=301,peak_cov=0.574,intensity_cov=0.198;sequence=IMLKGDNITLLQSVSN,score=9.524e+01,PEP=1.098e-06,intensity=2.446e+06,nspectra=1,peak_cov=0.389,intensity_cov=0.122;sequence=IQVWLYEQVNMR,score=1.627e+02,P…
ENST00000256433_chr18:44682548-44702648:-	IER3IP1	annotated	804.69	FPKM:adipose=2.734e+01,adrenal=2.385e+01,blood=2.628e+01,brain=2.121e+01,breast=2.605e+01,colon=3.162e+01,heart=2.668e+01,kidney=5.110e+01,liver=3.565e+01,lung=2.767e+01,lymph=2.827e+01,ovary=2.448e+01,prostate=2.539e+01,skeletal_muscle=2.183e+01,testes=3.972e+01,thyroid=2.792e+01	RPKM=4.9021e+01,ORFscore=5.9971	RPKM=8.5384e+01,ORFscore=6.6177	RPKM=2.6720e+01,ORFscore=7.2479	NA	sequence=SQLMNLIR,score=7.323e+01,PEP=3.741e-02,intensity=2.326e+06,nspectra=4,peak_cov=0.471,intensity_cov=0.113;sequence=NIGWGTDQGIGGFGEEPGIK,score=1.346e+02,PEP=4.866e-11,intensity=1.249e+07,nspectra=17,peak_cov=0.485,intensity_cov=0.315	sequence=NIGWGTDQGIGGFGEEPGIK,score=1.652e+02,PEP=2.925e-38,intensity=3.141e+08,nspectra=5,peak_cov=0.558,intensity_cov=0.133;sequence=SQLMNLIR,score=6.044e+01,PEP=2.051e-02,intensity=4.994e+07,nspectra=2,peak_cov=0.342,intensity_cov=0.127	sequence=NIGWGTDQGIGGFGEEPGIK,score=1.761e+02,PEP=2.179e-67,intensity=9.669e+08,nspectra=96,peak_cov=0.618,intensity_cov=0.234;sequence=SQLMNLIR,score=1.134e+02,PEP=2.394e-03,intensity=3.515e+08,nspectra=8,peak_cov=0.450,intensity_cov=0.124
ENST00000451882_chr18:77724736-77730451:+	HSBP1L1	annotated	289.93	FPKM:adipose=3.616e+00,adrenal=1.179e+00,blood=2.933e-01,brain=1.644e+00,breast=2.286e+00,colon=3.779e+00,heart=8.755e-01,kidney=2.534e+00,liver=2.960e+00,lung=2.623e+00,lymph=9.722e-01,ovary=1.558e+00,prostate=3.484e+00,skeletal_muscle=5.704e-01,testes=1.286e+00,thyroid=3.971e+00	RPKM=1.6491e+01,ORFscore=1.4594	NA	RPKM=4.2096e+00,ORFscore=6.1898	NA	NA	NA	NA
ENST00000513438_chr7:102209909-102212968:-	POLR2J3	annotated	324.13	FPKM:adipose=5.291e-02,adrenal=6.982e-01,blood=0.000e+00,brain=2.232e-01,breast=2.726e-73,colon=4.578e-210,heart=1.070e-01,kidney=9.754e-02,liver=1.212e-01,lung=6.598e-02,lymph=3.229e-01,ovary=2.920e-01,prostate=2.961e-01,skeletal_muscle=0.000e+00,testes=3.105e-01,thyroid=3.696e-01	RPKM=1.7108e+02,ORFscore=7.3471	RPKM=1.2654e+02,ORFscore=4.8796	RPKM=5.9178e+01,ORFscore=7.8157	NA	NA	NA	NA
ENST00000307484_chrX:128782603-128788607:-	APLN	annotated	248.74	FPKM:adipose=4.620e-01,adrenal=3.103e-01,blood=0.000e+00,brain=9.365e+00,breast=1.317e+00,colon=1.424e+00,heart=3.397e+00,kidney=1.135e+00,liver=3.991e-02,lung=4.915e+00,lymph=7.920e-01,ovary=1.623e+01,prostate=1.226e+00,skeletal_muscle=9.693e-02,testes=7.110e-01,thyroid=7.260e-01	RPKM=7.7326e-01,ORFscore=1.0000	RPKM=1.6176e+01,ORFscore=4.5502	RPKM=9.2547e+00,ORFscore=7.4495	NA	NA	NA	NA
ENST00000602318_chr1:110944145-110950242:-	LAMTOR5	annotated	1225.83	FPKM:adipose=5.541e+01,adrenal=7.068e+01,blood=5.226e+01,brain=7.278e+01,breast=8.916e+01,colon=9.280e+01,heart=5.139e+01,kidney=1.066e+02,liver=4.248e+01,lung=4.947e+01,lymph=4.246e+01,ovary=6.993e+01,prostate=5.397e+01,skeletal_muscle=5.177e+01,testes=1.447e+02,thyroid=8.719e+01	RPKM=1.6973e+02,ORFscore=7.8237	RPKM=1.1955e+02,ORFscore=6.9290	RPKM=1.0716e+02,ORFscore=10.1170	sequence=HDGITVAVHK,score=1.489e+02,PEP=1.476e-05,intensity=3.463e+09,nspectra=36,peak_cov=0.586,intensity_cov=0.148;sequence=MEATLEQHLEDTMK,score=2.302e+02,PEP=3.818e-43,intensity=8.865e+09,nspectra=18,peak_cov=0.652,intensity_cov=0.214;sequence=GTLSDEHAGVISVLAQQAAK,score=2.363e+02,PEP=2.287e-75,intensity=6.470e+09,nspectra=9,peak_cov=0.535,intensity_cov=0.207;sequence=LTSDPTDIPVVCLESDNGNIMIQK,s…	sequence=GTLSDEHAGVISVLAQQAAK,score=1.138e+02,PEP=8.558e-08,intensity=2.473e+07,nspectra=8,peak_cov=0.414,intensity_cov=0.276;sequence=NPSIVGVLCTDSQGLNLGCR,score=2.092e+02,PEP=1.546e-34,intensity=9.371e+07,nspectra=10,peak_cov=0.562,intensity_cov=0.400;sequence=LTSDPTDIPVVCLESDNGNIMIQK,score=7.090e+01,PEP=4.848e-09,intensity=1.768e+07,nspectra=2,peak_cov=0.282,intensity_cov=0.212;sequence=MEATLEQ…	sequence=MEATLEQHLEDTMK,score=1.845e+02,PEP=3.304e-31,intensity=6.755e+08,nspectra=15,peak_cov=0.335,intensity_cov=0.168;sequence=HDGITVAVHK,score=1.551e+02,PEP=1.412e-06,intensity=5.990e+08,nspectra=9,peak_cov=0.481,intensity_cov=0.168;sequence=GTLSDEHAGVISVLAQQAAK,score=1.531e+02,PEP=3.636e-31,intensity=3.938e+08,nspectra=7,peak_cov=0.469,intensity_cov=0.120	sequence=NPSIVGVLCTDSQGLNLGCR,score=2.235e+02,PEP=1.490e-78,intensity=2.080e+08,nspectra=32,peak_cov=0.707,intensity_cov=0.285;sequence=GTLSDEHAGVISVLAQQAAK,score=2.250e+02,PEP=3.266e-78,intensity=4.924e+08,nspectra=31,peak_cov=0.579,intensity_cov=0.268;sequence=LTSDPTDIPVVCLESDNGNIMIQK,score=2.061e+02,PEP=1.801e-108,intensity=5.723e+07,nspectra=22,peak_cov=0.657,intensity_cov=0.259;sequence=MEAT…
ENST00000569021_chr16:82197683-82203780:-	MPHOSPH6	annotated	608.85	FPKM:adipose=2.398e+00,adrenal=1.891e+00,blood=3.532e-01,brain=2.097e+00,breast=1.776e+00,colon=1.014e+00,heart=3.074e-01,kidney=1.264e+00,liver=5.699e-01,lung=7.149e-01,lymph=5.575e-01,ovary=3.893e+00,prostate=6.010e-01,skeletal_muscle=4.158e-01,testes=4.995e+00,thyroid=2.886e+00	RPKM=2.7094e+01,ORFscore=5.3817	RPKM=5.0303e+01,ORFscore=5.4084	RPKM=2.1606e+01,ORFscore=6.7270	NA	NA	NA	NA
TCONS_l2_00002653_chr1:143719823-143744288:-	TCONS_l2_00002653	lincRNA	80.61	FPKM:adipose=7.495e-01,adrenal=5.354e-01,blood=6.906e-01,brain=3.078e-01,breast=3.435e-01,colon=9.066e-01,heart=1.450e-01,kidney=2.652e-01,liver=1.869e-33,lung=5.790e-01,lymph=1.137e+00,ovary=1.433e-01,prostate=5.149e-01,skeletal_muscle=4.153e-02,testes=1.317e-01,thyroid=1.821e+00	RPKM=7.1332e+01,ORFscore=5.6798	RPKM=2.3616e+00,ORFscore=NA	RPKM=1.1733e+01,ORFscore=6.2883	NA	NA	NA	NA
ENST00000403251_chr22:38061639-38061878:+	PDXP	annotated	1293.68	FPKM:adipose=1.333e+00,adrenal=4.447e+00,blood=6.002e+00,brain=4.096e+01,breast=2.607e+00,colon=6.474e+00,heart=5.785e+00,kidney=3.363e+00,liver=2.445e+01,lung=2.345e+00,lymph=6.704e+00,ovary=5.298e+00,prostate=4.354e+00,skeletal_muscle=5.143e+00,testes=1.213e+01,thyroid=1.644e+00	RPKM=3.0604e+01,ORFscore=5.1847	RPKM=1.4263e+01,ORFscore=4.5754	RPKM=6.9073e+01,ORFscore=7.2643	NA	NA	NA	NA
ENST00000398884_chr6:41755436-41757066:+	TOMM6	annotated	611.88	FPKM:adipose=8.286e+01,adrenal=1.399e+02,blood=1.536e+02,brain=8.810e+01,breast=9.234e+01,colon=1.055e+02,heart=1.144e+02,kidney=1.309e+02,liver=1.010e+02,lung=9.948e+01,lymph=9.117e+01,ovary=1.282e+02,prostate=1.095e+02,skeletal_muscle=7.496e+01,testes=1.357e+02,thyroid=1.715e+02	RPKM=6.8529e+02,ORFscore=8.5133	RPKM=3.4297e+02,ORFscore=8.7242	RPKM=8.8222e+01,ORFscore=8.0060	sequence=ASSTVPVSAAGSANETPEIPDNVGDWLR,score=4.460e+01,PEP=3.983e-03,intensity=7.068e+07,nspectra=1,peak_cov=0.487,intensity_cov=0.174;sequence=NLSDIDLMAPQPGV,score=5.916e+01,PEP=5.594e-04,intensity=2.141e+08,nspectra=3,peak_cov=0.562,intensity_cov=0.226	sequence=NLSDIDLMAPQPGV,score=1.117e+02,PEP=9.101e-05,intensity=1.147e+08,nspectra=21,peak_cov=0.571,intensity_cov=0.239;sequence=ASSTVPVSAAGSANETPEIPDNVGDWLR,score=8.660e+01,PEP=2.315e-13,intensity=1.380e+08,nspectra=6,peak_cov=0.451,intensity_cov=0.254	sequence=NLILNLGLFAAGVWLAR,score=4.170e+01,PEP=7.085e-03,intensity=1.651e+07,nspectra=2,peak_cov=0.587,intensity_cov=0.286;sequence=ASSTVPVSAAGSANETPEIPDNVGDWLR,score=1.433e+02,PEP=1.302e-55,intensity=4.476e+08,nspectra=9,peak_cov=0.624,intensity_cov=0.192;sequence=FATDRNDFR,score=8.850e+01,PEP=1.004e-03,intensity=3.125e+08,nspectra=6,peak_cov=0.328,intensity_cov=0.064;sequence=NLSDIDLMAPQPGV,sco…	sequence=ASSTVPVSAAGSANETPEIPDNVGDWLR,score=1.038e+02,PEP=1.649e-21,intensity=2.037e+08,nspectra=8,peak_cov=0.656,intensity_cov=0.280;sequence=FATDRNDFR,score=4.308e+01,PEP=5.030e-02,intensity=1.035e+07,nspectra=1,peak_cov=0.180,intensity_cov=0.050;sequence=NLSDIDLMAPQPGV,score=1.580e+02,PEP=2.002e-23,intensity=7.590e+08,nspectra=40,peak_cov=0.508,intensity_cov=0.195
TCONS_l2_00001296_chr1:79520703-79520992:-	TCONS_l2_00001296	lincRNA	69.95	FPKM:adipose=8.510e-02,adrenal=1.052e-05,blood=9.759e-24,brain=2.838e+00,breast=3.226e-01,colon=1.829e-77,heart=0.000e+00,kidney=8.511e-01,liver=1.541e+00,lung=2.341e-01,lymph=1.314e+00,ovary=3.621e-01,prostate=1.227e-13,skeletal_muscle=0.000e+00,testes=2.792e-02,thyroid=4.105e-01	RPKM=8.8940e+01,ORFscore=5.7694	RPKM=1.0140e+00,ORFscore=0.0000	RPKM=1.5953e+01,ORFscore=1.4245	sequence=GLVLEWIK,score=5.705e+01,PEP=2.227e-02,intensity=3.825e+07,nspectra=2,peak_cov=0.434,intensity_cov=0.077	sequence=GLVLEWIK,score=9.337e+01,PEP=1.697e-02,intensity=6.132e+07,nspectra=6,peak_cov=0.580,intensity_cov=0.156	sequence=GLVLEWIK,score=9.591e+01,PEP=1.154e-02,intensity=7.140e+08,nspectra=4,peak_cov=0.510,intensity_cov=0.056	sequence=GLVLEWIK,score=6.427e+01,PEP=1.274e-02,intensity=5.160e+06,nspectra=4,peak_cov=0.522,intensity_cov=0.183
ENST00000309092_chr1:150266787-150280662:+	MRPS21	annotated	1401.34	FPKM:adipose=1.884e+01,adrenal=2.709e+01,blood=1.532e+01,brain=3.030e+01,breast=2.048e+01,colon=2.360e+01,heart=2.508e+01,kidney=3.544e+01,liver=2.636e+01,lung=2.456e+01,lymph=2.579e+01,ovary=2.252e+01,prostate=3.767e+01,skeletal_muscle=1.761e+01,testes=3.073e+01,thyroid=2.644e+01	RPKM=3.4595e+02,ORFscore=8.9735	RPKM=3.1973e+01,ORFscore=6.0758	RPKM=9.4230e+01,ORFscore=9.9376	NA	NA	NA	sequence=YYEKPCR,score=9.707e+01,PEP=4.159e-03,intensity=2.342e+07,nspectra=16,peak_cov=0.364,intensity_cov=0.119
ENST00000248566_chr7:96318236-96339075:-	SHFM1	annotated	842.5	FPKM:adipose=8.587e+01,adrenal=6.858e+01,blood=9.587e+00,brain=2.777e+01,breast=6.535e+01,colon=5.244e+01,heart=1.457e+01,kidney=1.943e+01,liver=4.247e+01,lung=1.717e+01,lymph=1.107e+01,ovary=8.714e+01,prostate=2.394e+01,skeletal_muscle=1.874e+01,testes=8.450e+01,thyroid=6.768e+01	RPKM=3.7280e+02,ORFscore=7.0741	RPKM=3.1913e+02,ORFscore=7.8952	RPKM=4.9917e+01,ORFscore=8.5980	NA	NA	NA	NA
ENST00000368921_chr1:151039701-151039973:+	MLLT11	annotated	461.82	FPKM:adipose=3.677e-01,adrenal=1.828e+00,blood=2.138e+00,brain=4.585e+01,breast=5.620e-01,colon=3.297e+00,heart=1.833e+01,kidney=1.643e+00,liver=7.566e-01,lung=1.593e+00,lymph=2.472e+00,ovary=3.677e+00,prostate=2.340e+00,skeletal_muscle=4.270e-01,testes=1.965e+00,thyroid=1.456e+00	RPKM=7.2452e+01,ORFscore=6.7924	RPKM=8.5739e+01,ORFscore=6.2965	RPKM=8.8072e+02,ORFscore=12.5529	NA	NA	NA	NA
ENST00000395453_chr12:46355091-46357950:-	SCAF11	annotated	64.14	FPKM:adipose=6.586e-01,adrenal=2.660e+00,blood=1.361e+00,brain=7.088e+00,breast=1.759e+00,colon=8.817e-01,heart=2.920e+00,kidney=1.729e+00,liver=2.856e+00,lung=8.189e-01,lymph=8.871e-01,ovary=4.994e+00,prostate=2.348e+00,skeletal_muscle=1.863e+00,testes=6.516e+00,thyroid=5.008e+00	RPKM=4.3491e+01,ORFscore=5.3613	RPKM=2.9137e+01,ORFscore=3.0456	RPKM=1.2326e+01,ORFscore=6.8958	NA	NA	NA	NA
ENST00000511313_chr7:102207440-102212968:-	POLR2J3	annotated	338.4	FPKM:adipose=1.692e-01,adrenal=4.287e+00,blood=2.138e-01,brain=6.024e-01,breast=3.650e-01,colon=1.583e-01,heart=6.169e-01,kidney=6.810e-01,liver=1.149e-01,lung=0.000e+00,lymph=5.672e-01,ovary=4.735e-01,prostate=5.342e-02,skeletal_muscle=8.181e-01,testes=1.504e-01,thyroid=6.241e-01	RPKM=1.9557e+02,ORFscore=7.3209	RPKM=1.2562e+02,ORFscore=4.9471	RPKM=6.2780e+01,ORFscore=8.0353	NA	NA	NA	NA
ENST00000356189_chr10:15120529-15130727:-	ACBD7	annotated	907.63	FPKM:adipose=1.260e-01,adrenal=5.214e-02,blood=0.000e+00,brain=2.878e+01,breast=3.899e-01,colon=1.031e-01,heart=2.437e-02,kidney=1.538e-01,liver=1.632e-02,lung=7.987e-01,lymph=2.396e-01,ovary=4.501e-01,prostate=1.473e-01,skeletal_muscle=0.000e+00,testes=1.019e+00,thyroid=3.326e-01	RPKM=5.1461e+01,ORFscore=4.4948	RPKM=1.3932e+01,ORFscore=4.6496	RPKM=4.7247e+01,ORFscore=9.3680	NA	sequence=ALQADFDR,score=8.586e+01,PEP=1.009e-02,intensity=3.017e+05,nspectra=2,peak_cov=0.472,intensity_cov=0.133;sequence=GLSTEDATSAYISK,score=8.914e+01,PEP=2.397e-07,intensity=0.000e+00,nspectra=1,peak_cov=0.313,intensity_cov=0.195	sequence=GLSTEDATSAYISK,score=7.383e+01,PEP=5.883e-04,intensity=1.238e+07,nspectra=1,peak_cov=0.522,intensity_cov=0.171;sequence=ALQADFDR,score=5.472e+01,PEP=3.245e-02,intensity=0.000e+00,nspectra=1,peak_cov=0.311,intensity_cov=0.067	sequence=GLSTEDATSAYISK,score=1.111e+02,PEP=3.640e-09,intensity=4.346e+07,nspectra=8,peak_cov=0.477,intensity_cov=0.121;sequence=ELYGLYK,score=7.442e+01,PEP=2.492e-02,intensity=8.113e+07,nspectra=6,peak_cov=0.392,intensity_cov=0.116;sequence=QAIVGDINIACPGMLDLK,score=1.455e+02,PEP=1.092e-35,intensity=4.931e+07,nspectra=9,peak_cov=0.481,intensity_cov=0.192;sequence=WEAWNLK,score=8.803e+01,PEP=1.600…
ENST00000358435_chr7:22852789-22862398:-	TOMM7	annotated	581.27	FPKM:adipose=1.007e+02,adrenal=1.228e+02,blood=1.095e+02,brain=5.859e+01,breast=8.896e+01,colon=1.985e+02,heart=6.586e+01,kidney=5.732e+01,liver=3.616e+01,lung=1.078e+02,lymph=1.021e+02,ovary=1.428e+02,prostate=1.616e+02,skeletal_muscle=8.796e+01,testes=9.787e+01,thyroid=7.754e+01	RPKM=3.4456e+02,ORFscore=7.1439	RPKM=2.5276e+02,ORFscore=7.3392	RPKM=1.9140e+02,ORFscore=10.1952	NA	NA	NA	NA
ENST00000525587_chr11:57296190-57297662:-	TIMM10	annotated	1965.34	FPKM:adipose=2.068e+01,adrenal=4.153e+01,blood=1.139e+01,brain=2.065e+01,breast=3.229e+01,colon=1.506e+01,heart=1.345e+01,kidney=2.456e+01,liver=2.984e+01,lung=1.512e+01,lymph=1.943e+01,ovary=1.751e+01,prostate=3.009e+01,skeletal_muscle=1.741e+01,testes=2.316e+01,thyroid=3.744e+01	RPKM=1.3276e+02,ORFscore=7.0001	RPKM=1.1233e+02,ORFscore=7.1917	RPKM=3.4304e+01,ORFscore=8.8851	sequence=KLTELSMQDEELMK,score=2.135e+02,PEP=2.693e-23,intensity=1.490e+09,nspectra=9,peak_cov=0.531,intensity_cov=0.320;sequence=LTELSMQDEELMK,score=1.007e+02,PEP=2.343e-08,intensity=3.088e+08,nspectra=4,peak_cov=0.333,intensity_cov=0.096	sequence=GESVCLDR,score=7.138e+01,PEP=4.403e-02,intensity=7.118e+05,nspectra=2,peak_cov=0.306,intensity_cov=0.124;sequence=LTELSMQDEELMK,score=1.025e+02,PEP=1.663e-04,intensity=1.968e+06,nspectra=3,peak_cov=0.373,intensity_cov=0.195	sequence=KLTELSMQDEELMK,score=2.231e+02,PEP=5.883e-56,intensity=8.194e+08,nspectra=13,peak_cov=0.496,intensity_cov=0.166;sequence=LTELSMQDEELMK,score=1.090e+02,PEP=1.036e-05,intensity=1.271e+08,nspectra=3,peak_cov=0.256,intensity_cov=0.068	sequence=KLTELSMQDEELMK,score=1.380e+02,PEP=4.985e-17,intensity=2.840e+07,nspectra=14,peak_cov=0.492,intensity_cov=0.160;sequence=EAELSKGESVCLDR,score=2.413e+02,PEP=2.304e-32,intensity=1.415e+08,nspectra=8,peak_cov=0.746,intensity_cov=0.244;sequence=LTELSMQDEELMK,score=1.597e+02,PEP=3.244e-60,intensity=4.163e+08,nspectra=57,peak_cov=0.292,intensity_cov=0.167;sequence=LTELSMQDEELMKR,score=1.440e+0…
ENST00000525328_chr11:76423734-76423856:-	RP11-672A2.1	lincRNA	760.57	FPKM:adipose=0.000e+00,adrenal=0.000e+00,blood=0.000e+00,brain=0.000e+00,breast=5.345e-02,colon=0.000e+00,heart=0.000e+00,kidney=5.233e-02,liver=5.706e-02,lung=0.000e+00,lymph=0.000e+00,ovary=0.000e+00,prostate=4.128e-02,skeletal_muscle=0.000e+00,testes=0.000e+00,thyroid=0.000e+00	NA	NA	NA	NA	NA	sequence=YLHHHHFPPGCLK,score=1.126e+01,PEP=8.482e-02,intensity=3.846e+07,nspectra=1,peak_cov=0.081,intensity_cov=0.028	NA
ENST00000544078_chr9:34665031-34665656:-	RP11-195F19.5	annotated	282.72	FPKM:adipose=1.225e+00,adrenal=1.847e+00,blood=9.557e-02,brain=3.812e+00,breast=2.686e+00,colon=1.405e+00,heart=7.577e-01,kidney=5.747e-01,liver=2.744e-01,lung=4.959e-01,lymph=4.248e-01,ovary=2.446e+00,prostate=1.000e+00,skeletal_muscle=6.184e-01,testes=3.715e+01,thyroid=5.162e+00	RPKM=1.8605e+00,ORFscore=0.0000	RPKM=3.1115e-01,ORFscore=0.0000	RPKM=1.9241e+01,ORFscore=7.8065	NA	NA	NA	NA
ENST00000211314_chr6:52541901-52550847:+	TMEM14A	annotated	464.34	FPKM:adipose=5.047e+00,adrenal=8.164e+00,blood=5.050e+00,brain=3.160e+01,breast=8.345e+00,colon=1.766e+01,heart=4.720e+00,kidney=2.000e+01,liver=1.671e+01,lung=7.549e+00,lymph=1.227e+01,ovary=1.575e+01,prostate=2.179e+01,skeletal_muscle=1.572e+00,testes=2.075e+01,thyroid=8.443e+00	RPKM=1.7065e+01,ORFscore=4.0875	RPKM=3.3549e+01,ORFscore=4.0788	RPKM=1.6150e+02,ORFscore=10.5146	NA	NA	NA	NA
ENST00000322753_chr1:19923540-19952895:+	MINOS1	annotated	445.66	FPKM:adipose=2.170e+00,adrenal=3.244e+00,blood=2.232e+00,brain=4.878e+00,breast=4.370e+00,colon=9.763e+00,heart=2.915e+00,kidney=8.975e+00,liver=7.620e-01,lung=1.410e+00,lymph=2.564e+00,ovary=6.985e+00,prostate=7.000e+00,skeletal_muscle=2.529e+00,testes=3.802e+00,thyroid=4.435e+00	RPKM=4.0453e+02,ORFscore=8.7559	RPKM=1.4601e+02,ORFscore=7.9094	RPKM=9.5779e+01,ORFscore=9.7027	NA	NA	NA	NA
ENST00000600659_chr19:8386415-8386959:+	RPS28	annotated	1410.38	FPKM:adipose=5.216e+00,adrenal=7.698e+00,blood=7.018e+00,brain=3.175e+00,breast=4.017e+00,colon=4.586e+00,heart=3.544e+00,kidney=3.796e+00,liver=2.856e+00,lung=1.193e+01,lymph=8.803e+00,ovary=6.525e+00,prostate=8.703e+00,skeletal_muscle=3.951e+00,testes=3.473e+00,thyroid=5.362e+00	RPKM=1.3767e+03,ORFscore=10.5686	RPKM=5.8100e+02,ORFscore=9.5065	RPKM=1.4957e+02,ORFscore=9.9372	NA	NA	NA	NA
ENST00000377258_chr1:9910776-9932122:-	CTNNBIP1	annotated	1300.1	FPKM:adipose=1.455e+01,adrenal=5.451e+00,blood=9.358e+00,brain=1.251e+01,breast=1.206e+01,colon=3.782e+00,heart=1.769e+01,kidney=7.247e+00,liver=5.724e+00,lung=7.882e+00,lymph=3.503e+00,ovary=6.402e+00,prostate=5.407e+00,skeletal_muscle=1.974e+00,testes=1.614e+01,thyroid=1.722e+01	RPKM=1.5436e+01,ORFscore=4.0785	RPKM=2.3398e+01,ORFscore=4.1015	RPKM=2.1067e+01,ORFscore=7.5078	NA	NA	NA	NA
TCONS_l2_00008829_chr15:92829088-92829258:+	TCONS_l2_00008829	lincRNA	45.11	FPKM:adipose=4.375e-02,adrenal=1.975e-01,blood=2.259e-02,brain=1.905e-01,breast=2.584e-02,colon=3.430e-01,heart=6.785e-01,kidney=2.719e-01,liver=3.350e-01,lung=2.207e-01,lymph=2.546e-01,ovary=2.585e-01,prostate=4.284e-01,skeletal_muscle=5.586e-07,testes=2.761e-01,thyroid=9.240e-02	RPKM=1.2137e+02,ORFscore=6.4501	RPKM=1.2362e+01,ORFscore=0.0000	RPKM=2.4289e+01,ORFscore=6.2428	sequence=MSPLRPQNYLFGCELK,score=1.363e+02,PEP=1.083e-14,intensity=2.145e+09,nspectra=12,peak_cov=0.403,intensity_cov=0.152;sequence=SPLRPQNYLFGCELK,score=1.325e+02,PEP=1.216e-15,intensity=6.747e+09,nspectra=22,peak_cov=0.379,intensity_cov=0.197	sequence=SPLRPQNYLFGCELK,score=1.054e+02,PEP=4.539e-03,intensity=1.062e+08,nspectra=9,peak_cov=0.468,intensity_cov=0.175;sequence=MSPLRPQNYLFGCELK,score=1.195e+02,PEP=2.502e-04,intensity=8.918e+07,nspectra=11,peak_cov=0.406,intensity_cov=0.270	NA	sequence=MSPLRPQNYLFGCELK,score=1.213e+02,PEP=1.413e-13,intensity=1.220e+08,nspectra=31,peak_cov=0.399,intensity_cov=0.155;sequence=SPLRPQNYLFGCELK,score=1.169e+02,PEP=9.647e-12,intensity=1.501e+09,nspectra=68,peak_cov=0.513,intensity_cov=0.144
ENST00000296370_chr4:6695660-6698769:+	S100P	annotated	268.25	FPKM:adipose=2.626e+00,adrenal=8.224e-01,blood=7.790e+00,brain=8.740e-02,breast=7.159e-02,colon=2.464e+00,heart=8.739e-02,kidney=1.433e+00,liver=1.837e-01,lung=1.058e+01,lymph=2.585e-01,ovary=2.744e-02,prostate=4.041e+01,skeletal_muscle=2.340e-01,testes=3.053e-01,thyroid=3.780e-01	RPKM=2.8708e+00,ORFscore=2.8074	RPKM=7.8622e+00,ORFscore=4.8580	RPKM=2.8708e-01,ORFscore=NA	sequence=ELPGFLQSGK,score=4.673e+01,PEP=1.907e-02,intensity=3.825e+07,nspectra=1,peak_cov=0.497,intensity_cov=0.163	sequence=YSGSEGSTQTLTK,score=1.575e+02,PEP=1.023e-10,intensity=3.000e+08,nspectra=16,peak_cov=0.563,intensity_cov=0.317;sequence=TELETAMGMIIDVFSR,score=1.015e+02,PEP=1.884e-04,intensity=1.331e+05,nspectra=2,peak_cov=0.398,intensity_cov=0.212;sequence=ELPGFLQSGK,score=6.770e+01,PEP=1.711e-02,intensity=3.782e+08,nspectra=7,peak_cov=0.300,intensity_cov=0.090;sequence=MTELETAMGMIIDVFSR,score=1.441e+0…	sequence=YSGSEGSTQTLTKGELK,score=1.673e+02,PEP=9.850e-17,intensity=2.456e+07,nspectra=2,peak_cov=0.412,intensity_cov=0.234	sequence=YSGSEGSTQTLTK,score=1.595e+02,PEP=1.012e-22,intensity=2.074e+09,nspectra=53,peak_cov=0.521,intensity_cov=0.299;sequence=ELPGFLQSGK,score=1.020e+02,PEP=2.206e-04,intensity=3.267e+09,nspectra=24,peak_cov=0.524,intensity_cov=0.164;sequence=YSGSEGSTQTLTKGELK,score=1.351e+02,PEP=5.945e-20,intensity=4.022e+06,nspectra=1,peak_cov=0.501,intensity_cov=0.213;sequence=ELPGFLQSGKDKDAVDK,score=1.037e…
TCONS_l2_00024815_chr6:71318603-71318749:-	TCONS_l2_00024815	lincRNA	163.53	FPKM:adipose=3.176e+01,adrenal=1.479e+01,blood=3.017e+00,brain=3.167e+01,breast=2.535e+01,colon=4.416e+01,heart=1.030e+00,kidney=2.581e+01,liver=2.385e-05,lung=2.707e-01,lymph=2.395e+00,ovary=3.364e+01,prostate=7.923e-01,skeletal_muscle=1.544e-05,testes=5.246e+01,thyroid=7.063e+01	RPKM=8.7044e+01,ORFscore=5.5437	RPKM=1.3970e+01,ORFscore=2.6845	RPKM=1.4463e+01,ORFscore=6.5999	NA	NA	NA	NA
ENST00000543265_chr11:61197619-61213419:+	SDHAF2	annotated	622.25	FPKM:adipose=3.634e-01,adrenal=1.753e+00,blood=7.406e-39,brain=5.863e-41,breast=2.780e-47,colon=4.151e-09,heart=9.801e-60,kidney=5.746e-101,liver=1.963e-01,lung=4.308e-103,lymph=4.433e-56,ovary=3.271e-01,prostate=1.910e-56,skeletal_muscle=5.079e-90,testes=1.841e-31,thyroid=4.607e-01	RPKM=2.9859e+01,ORFscore=5.1968	RPKM=3.8691e+01,ORFscore=4.9173	RPKM=2.7912e+01,ORFscore=6.9190	NA	NA	NA	NA
ENST00000396020_chr14:50044530-50053064:-	RPS29	annotated	873.49	FPKM:adipose=2.286e+00,adrenal=6.007e+00,blood=4.086e+00,brain=1.473e+00,breast=1.779e+00,colon=5.868e+00,heart=1.056e+00,kidney=2.235e+00,liver=3.469e-01,lung=3.091e+00,lymph=7.096e+00,ovary=3.084e+00,prostate=5.390e+00,skeletal_muscle=3.712e+00,testes=1.688e+00,thyroid=5.927e+00	RPKM=1.5842e+03,ORFscore=10.1380	RPKM=6.9221e+02,ORFscore=7.3601	RPKM=1.2464e+02,ORFscore=10.2869	NA	NA	NA	NA
ENST00000378670_chr5:132202574-132203274:+	UQCRQ	annotated	759.09	FPKM:adipose=1.278e+02,adrenal=1.652e+02,blood=5.019e+01,brain=9.599e+01,breast=2.151e+02,colon=1.474e+02,heart=4.088e+02,kidney=1.575e+02,liver=4.079e+02,lung=8.560e+01,lymph=8.613e+01,ovary=1.140e+02,prostate=1.322e+02,skeletal_muscle=1.687e+02,testes=1.614e+02,thyroid=1.782e+02	RPKM=7.1627e+02,ORFscore=9.5734	RPKM=4.1325e+02,ORFscore=8.2227	RPKM=3.0452e+02,ORFscore=10.6631	NA	NA	NA	sequence=KNPAAYENDK,score=1.578e+02,PEP=4.143e-08,intensity=2.623e+07,nspectra=12,peak_cov=0.540,intensity_cov=0.174;sequence=NPAAYENDK,score=1.667e+02,PEP=6.350e-04,intensity=1.540e+07,nspectra=8,peak_cov=0.493,intensity_cov=0.179
ENST00000374580_chr2:203241835-203241891:+	BMPR2	utr5	74.28	FPKM:adipose=1.464e+01,adrenal=5.072e+00,blood=5.527e+00,brain=9.507e+00,breast=6.882e+00,colon=1.357e+01,heart=1.517e+01,kidney=6.807e+00,liver=1.833e+00,lung=4.167e+01,lymph=9.452e+00,ovary=1.081e+01,prostate=8.563e+00,skeletal_muscle=8.470e+00,testes=1.052e+01,thyroid=6.928e+00	RPKM=5.6957e+00,ORFscore=0.0000	NA	RPKM=5.5798e+01,ORFscore=6.0160	NA	NA	NA	NA
ENST00000304312_chr4:666289-668036:-	ATP5I	annotated	383.16	FPKM:adipose=5.574e+01,adrenal=7.655e+01,blood=1.312e+01,brain=3.923e+01,breast=6.761e+01,colon=9.337e+01,heart=6.237e+01,kidney=3.270e+01,liver=2.757e+01,lung=2.237e+01,lymph=1.953e+01,ovary=3.428e+01,prostate=2.848e+01,skeletal_muscle=1.569e+01,testes=5.815e+01,thyroid=6.203e+01	RPKM=6.4527e+02,ORFscore=9.1180	RPKM=3.2431e+02,ORFscore=7.9501	RPKM=1.4970e+02,ORFscore=9.0649	sequence=VPPVQVSPLIK,score=8.451e+01,PEP=2.866e-05,intensity=5.138e+08,nspectra=6,peak_cov=0.410,intensity_cov=0.093;sequence=ELAEDDSILK,score=7.122e+01,PEP=2.009e-03,intensity=8.856e+08,nspectra=5,peak_cov=0.476,intensity_cov=0.105;sequence=YSALFLGVAYGATR,score=6.141e+01,PEP=3.152e-04,intensity=8.877e+07,nspectra=3,peak_cov=0.611,intensity_cov=0.216	sequence=VPPVQVSPLIK,score=8.581e+01,PEP=2.482e-03,intensity=7.051e+07,nspectra=19,peak_cov=0.400,intensity_cov=0.106;sequence=YSALFLGVAYGATR,score=1.126e+02,PEP=6.895e-05,intensity=1.264e+06,nspectra=3,peak_cov=0.518,intensity_cov=0.232;sequence=MVPPVQVSPLIK,score=8.469e+01,PEP=5.370e-03,intensity=3.810e+07,nspectra=11,peak_cov=0.321,intensity_cov=0.082;sequence=ELAEDDSILK,score=9.441e+01,PEP=1.…	sequence=ELAEDDSILK,score=1.180e+02,PEP=2.011e-04,intensity=1.102e+10,nspectra=16,peak_cov=0.512,intensity_cov=0.087;sequence=VPPVQVSPLIK,score=1.013e+02,PEP=4.598e-04,intensity=4.342e+08,nspectra=4,peak_cov=0.565,intensity_cov=0.155;sequence=MVPPVQVSPLIK,score=1.116e+02,PEP=1.164e-05,intensity=1.923e+09,nspectra=39,peak_cov=0.478,intensity_cov=0.165;sequence=YSALFLGVAYGATR,score=1.398e+02,PEP=1.…	sequence=VPPVQVSPLIK,score=9.294e+01,PEP=9.492e-05,intensity=1.164e+09,nspectra=27,peak_cov=0.206,intensity_cov=0.155;sequence=IARELAEDDSILK,score=9.745e+01,PEP=2.548e-06,intensity=2.846e+05,nspectra=1,peak_cov=0.425,intensity_cov=0.160;sequence=MVPPVQVSPLIK,score=1.116e+02,PEP=1.831e-07,intensity=9.388e+08,nspectra=43,peak_cov=0.386,intensity_cov=0.120;sequence=YSALFLGVAYGATR,score=6.897e+01,PEP…
ENST00000502346_chr5:82352903-82373142:-	TMEM167A	annotated	954.66	FPKM:adipose=1.870e+01,adrenal=1.206e+01,blood=3.866e+01,brain=2.380e+01,breast=2.798e+01,colon=1.483e+01,heart=1.648e+01,kidney=2.681e+01,liver=1.530e+01,lung=1.704e+01,lymph=1.542e+01,ovary=1.771e+01,prostate=1.137e+01,skeletal_muscle=6.964e+00,testes=1.599e+01,thyroid=1.684e+01	RPKM=7.0059e+01,ORFscore=4.3219	RPKM=3.3282e+01,ORFscore=2.4919	RPKM=7.9937e+01,ORFscore=8.4087	sequence=TGLLGIFWK,score=7.357e+01,PEP=4.064e-03,intensity=8.073e+07,nspectra=3,peak_cov=0.522,intensity_cov=0.195	sequence=SLAPSLLDR,score=7.753e+01,PEP=1.678e-02,intensity=6.658e+05,nspectra=3,peak_cov=0.442,intensity_cov=0.110;sequence=TGLLGIFWK,score=1.357e+02,PEP=4.966e-04,intensity=2.458e+08,nspectra=15,peak_cov=0.529,intensity_cov=0.139	sequence=TGLLGIFWK,score=9.064e+01,PEP=4.191e-03,intensity=7.960e+07,nspectra=2,peak_cov=0.590,intensity_cov=0.116	sequence=TGLLGIFWK,score=9.695e+01,PEP=1.137e-03,intensity=1.366e+08,nspectra=60,peak_cov=0.476,intensity_cov=0.150;sequence=SLAPSLLDR,score=1.357e+02,PEP=2.972e-05,intensity=1.242e+09,nspectra=20,peak_cov=0.613,intensity_cov=0.127
ENST00000450622_chr7:54820104-54825281:-	SEC61G	annotated	1202.77	FPKM:adipose=9.308e+01,adrenal=8.400e+01,blood=3.451e+01,brain=4.445e+01,breast=8.822e+01,colon=1.659e+02,heart=4.235e+01,kidney=7.839e+01,liver=8.306e+01,lung=5.052e+01,lymph=3.968e+01,ovary=8.494e+01,prostate=4.852e+01,skeletal_muscle=2.579e+01,testes=2.783e+02,thyroid=6.422e+01	RPKM=5.4049e+02,ORFscore=8.9687	RPKM=4.8730e+02,ORFscore=9.0271	RPKM=1.6595e+02,ORFscore=10.2759	NA	NA	NA	NA
ENST00000274364_chr5:76003185-76003223:+	IQGAP2	utr3	48.3	FPKM:adipose=3.018e+00,adrenal=4.885e+00,blood=4.091e+01,brain=3.623e-01,breast=5.340e+00,colon=7.686e+00,heart=2.864e+00,kidney=1.991e+01,liver=6.801e+01,lung=3.635e+00,lymph=1.064e+01,ovary=4.949e+00,prostate=9.103e+00,skeletal_muscle=5.605e-01,testes=2.376e+01,thyroid=1.271e+01	NA	NA	NA	NA	sequence=MNLFNIFVFK,score=5.309e+01,PEP=2.629e-02,intensity=1.334e+05,nspectra=1,peak_cov=0.179,intensity_cov=0.073	NA	NA
ENST00000369687_chr6:84563816-84567108:+	RIPPLY2	annotated	305.91	FPKM:adipose=0.000e+00,adrenal=2.494e-01,blood=0.000e+00,brain=2.401e+00,breast=0.000e+00,colon=7.033e-01,heart=1.046e-01,kidney=2.610e-02,liver=0.000e+00,lung=0.000e+00,lymph=1.693e-01,ovary=0.000e+00,prostate=8.783e-01,skeletal_muscle=0.000e+00,testes=1.199e-01,thyroid=5.363e-02	RPKM=5.4061e+00,ORFscore=3.4594	NA	RPKM=1.9010e+01,ORFscore=6.3937	NA	NA	NA	NA
