# Supplementary material for: Extensive identification and analysis of conserved small ORFs in animals
Source: Genome Biol. 2015 Sep 14;16:179. doi: 10.1186/s13059-015-0742-x (PMC4568590; doi:10.1186/s13059-015-0742-x)
Supplement: Additional file 22: Table S11. — Experimental evidence for mouse sORFs. (ODS 91 kb) [file 13059_2015_742_MOESM22_ESM.ods]

## Sheet: Table_S11_mouse_evidence.csv
#orfID	gene	type	phyloCSF score	RNA-seq: 19 tissues (Shen et al.)	ribosome profiling: mESC (Ingolia et al.)	ribosome profiling: brain (Gonzalez et al.)	MS/MS: C2C12	MS/MS: Schwannhaeusser et al.	MS/MS: Azimifar et al.
ENSMUST00000020440_chr10:80900161-80900743:-	Timm13	annotated	1443.86	FPKM:bone-marrow=1.255e+01,cerebellum=8.033e+00,cortex=8.244e+00,E14.5-brain=1.506e+01,E14.5-heart=1.902e+01,E14.5-limb=7.683e+00,E14.5-liver=1.814e+01,heart=1.469e+01,intestine=1.197e+01,kidney=2.775e+01,liver=1.596e+01,lung=8.242e+00,MEF=1.008e+01,mESC=1.501e+01,olfactory=6.739e+00,placenta=5.542e+00,spleen=1.169e+01,testes=2.212e+00,thymus=5.992e+00	RPKM=2.0041e+02,ORFscore=8.8629	RPKM=1.2755e+02,ORFscore=9.2380	sequence=YMDAWNTVSR,score=1.455e+02,PEP=1.347e-07,intensity=1.026e+09,nspectra=32,peak_cov=0.483,intensity_cov=0.093;sequence=MDSGFGSDFGGTGGGK,score=1.146e+02,PEP=3.466e-07,intensity=2.688e+08,nspectra=23,peak_cov=0.588,intensity_cov=0.322;sequence=CIGKPGGSLDNSEQK,score=1.591e+02,PEP=4.896e-23,intensity=9.646e+08,nspectra=9,peak_cov=0.419,intensity_cov=0.138;sequence=KCIGKPGGSLDNSEQK,score=1.781e…	sequence=PGGSLDNSEQK,score=1.090e+02,PEP=9.330e-04,intensity=2.740e+05,nspectra=1,peak_cov=0.439,intensity_cov=0.250;sequence=CIAMCMDR,score=7.877e+01,PEP=2.218e-02,intensity=1.943e+05,nspectra=1,peak_cov=0.351,intensity_cov=0.212;sequence=YMDAWNTVSR,score=2.170e+02,PEP=2.678e-08,intensity=1.357e+08,nspectra=37,peak_cov=0.739,intensity_cov=0.349;sequence=LDPGAIMEQVK,score=1.511e+02,PEP=3.864e-06,…	sequence=DSGFGSDFGGTGGGK,score=6.547e+01,PEP=1.043e-03,intensity=1.376e+07,nspectra=1,peak_cov=0.289,intensity_cov=0.109;sequence=PGGSLDNSEQK,score=3.080e+02,PEP=1.713e-118,intensity=4.236e+10,nspectra=87,peak_cov=0.653,intensity_cov=0.261;sequence=CIGKPGGSLDNSEQK,score=1.870e+02,PEP=5.757e-27,intensity=2.699e+10,nspectra=101,peak_cov=0.488,intensity_cov=0.288;sequence=LDPGAIMEQVK,score=1.067e+02…
ENSMUST00000106044_chr3:158413204-158561107:-	Lrrc7	utr5	328.76	FPKM:bone-marrow=2.424e-02,cerebellum=6.142e-01,cortex=1.597e+01,E14.5-brain=3.700e+00,E14.5-heart=2.675e-02,E14.5-limb=5.045e-01,E14.5-liver=7.216e-03,heart=0.000e+00,intestine=1.778e-02,kidney=0.000e+00,liver=2.194e-02,lung=0.000e+00,MEF=4.962e-01,mESC=8.652e-03,olfactory=8.291e+00,placenta=1.181e-02,spleen=1.463e-02,testes=0.000e+00,thymus=7.976e-01	NA	RPKM=4.1388e+01,ORFscore=6.2214	NA	NA	NA
ENSMUST00000041993_chr6:142298849-142303504:+	Iapp	annotated	76.58	FPKM:bone-marrow=0.000e+00,cerebellum=0.000e+00,cortex=0.000e+00,E14.5-brain=5.113e-02,E14.5-heart=0.000e+00,E14.5-limb=0.000e+00,E14.5-liver=0.000e+00,heart=0.000e+00,intestine=3.587e-01,kidney=0.000e+00,liver=0.000e+00,lung=4.011e-02,MEF=0.000e+00,mESC=0.000e+00,olfactory=0.000e+00,placenta=0.000e+00,spleen=0.000e+00,testes=0.000e+00,thymus=6.746e-07	NA	NA	sequence=MCISKLPAVLLILSVALNHLRATPVR,score=1.445e+00,PEP=8.973e-02,intensity=3.952e+08,nspectra=1,peak_cov=0.013,intensity_cov=0.010	NA	NA
ENSMUST00000100012_chr10:25171052-25200045:-	Akap7	annotated	651.73	FPKM:bone-marrow=2.074e+00,cerebellum=1.914e+01,cortex=5.483e+00,E14.5-brain=3.670e+00,E14.5-heart=7.094e-01,E14.5-limb=9.708e-01,E14.5-liver=4.247e-03,heart=6.787e-01,intestine=1.046e+01,kidney=5.545e-01,liver=1.349e-02,lung=3.326e+00,MEF=1.875e-04,mESC=4.144e-01,olfactory=5.712e-03,placenta=6.411e-01,spleen=7.640e-02,testes=2.669e+00,thymus=6.321e-01	RPKM=1.5042e+00,ORFscore=0.0000	RPKM=1.7311e+01,ORFscore=6.3780	NA	NA	NA
ENSMUST00000059093_chr8:126422687-126425098:+	Coa6	annotated	432.15	FPKM:bone-marrow=2.721e+00,cerebellum=5.925e+00,cortex=5.164e+00,E14.5-brain=9.886e+00,E14.5-heart=9.732e+00,E14.5-limb=4.901e+00,E14.5-liver=1.229e+01,heart=3.848e+00,intestine=6.302e+00,kidney=2.618e+01,liver=7.840e+00,lung=4.015e+00,MEF=4.463e+00,mESC=4.634e+00,olfactory=4.714e+00,placenta=3.253e+00,spleen=5.627e+00,testes=3.030e+00,thymus=5.191e+00	RPKM=3.8463e+01,ORFscore=4.7977	RPKM=2.9656e+01,ORFscore=7.1038	sequence=QACWGAR,score=1.096e+02,PEP=3.192e-02,intensity=1.140e+08,nspectra=3,peak_cov=0.492,intensity_cov=0.147;sequence=FKEKFEAGGFQSSQSTENS,score=8.342e+01,PEP=2.368e-05,intensity=3.317e+07,nspectra=1,peak_cov=0.346,intensity_cov=0.316;sequence=CLDDNAEDAAR,score=1.731e+02,PEP=6.817e-12,intensity=7.942e+08,nspectra=12,peak_cov=0.738,intensity_cov=0.238;sequence=FEAGGFQSSQSTENS,score=8.878e+01,PE…	sequence=CLDDNAEDAAR,score=1.932e+02,PEP=9.515e-06,intensity=1.508e+06,nspectra=2,peak_cov=0.647,intensity_cov=0.244;sequence=FEAGGFQSSQSTENS,score=2.194e+02,PEP=1.459e-20,intensity=6.956e+06,nspectra=15,peak_cov=0.588,intensity_cov=0.419;sequence=EKFEAGGFQSSQSTENS,score=2.495e+02,PEP=6.364e-36,intensity=1.749e+05,nspectra=1,peak_cov=0.533,intensity_cov=0.405;sequence=SSFEASCPQQWIK,score=1.170e+0…	sequence=SSFEASCPQQWIK,score=1.716e+02,PEP=6.241e-15,intensity=1.030e+10,nspectra=69,peak_cov=0.378,intensity_cov=0.144;sequence=CLDDNAEDAAR,score=1.748e+02,PEP=1.082e-10,intensity=8.510e+09,nspectra=65,peak_cov=0.621,intensity_cov=0.142;sequence=QACWGAR,score=1.158e+02,PEP=1.488e-02,intensity=3.569e+08,nspectra=5,peak_cov=0.462,intensity_cov=0.079;sequence=FEAGGFQSSQSTENS,score=1.698e+02,PEP=2.5…
ENSMUST00000152360_chr5:148926733-148926927:-	Katnal1	other	338.7	FPKM:bone-marrow=4.573e-01,cerebellum=1.893e-01,cortex=1.423e-01,E14.5-brain=4.577e-01,E14.5-heart=2.100e-01,E14.5-limb=3.609e-01,E14.5-liver=6.153e-01,heart=4.972e-02,intestine=5.888e-02,kidney=1.577e-01,liver=7.391e-02,lung=2.460e-01,MEF=2.976e-01,mESC=9.858e-02,olfactory=2.030e-01,placenta=1.655e-01,spleen=1.508e-01,testes=9.876e-02,thymus=1.610e-01	RPKM=1.3225e-01,ORFscore=NA	NA	sequence=SPQVTGICPWSSSLDR,score=2.492e+01,PEP=1.074e-02,intensity=8.509e+07,nspectra=1,peak_cov=0.171,intensity_cov=0.058	NA	NA
ENSMUST00000024827_chr17:31125483-31129576:-	Tff3	annotated	576.28	FPKM:bone-marrow=0.000e+00,cerebellum=0.000e+00,cortex=0.000e+00,E14.5-brain=2.237e-01,E14.5-heart=0.000e+00,E14.5-limb=0.000e+00,E14.5-liver=1.274e+00,heart=0.000e+00,intestine=1.241e+03,kidney=0.000e+00,liver=3.535e+00,lung=0.000e+00,MEF=0.000e+00,mESC=0.000e+00,olfactory=5.037e-01,placenta=4.634e-01,spleen=0.000e+00,testes=0.000e+00,thymus=1.619e+00	NA	NA	NA	NA	sequence=GCCFDSSIPNVPWCFK,score=5.687e+01,PEP=1.841e-04,intensity=7.234e+07,nspectra=2,peak_cov=0.327,intensity_cov=0.076;sequence=VDCGYPSVTSEQCNNR,score=6.523e+01,PEP=1.153e-04,intensity=1.247e+08,nspectra=3,peak_cov=0.362,intensity_cov=0.161;sequence=PLQETECTF,score=8.764e+01,PEP=1.692e-03,intensity=1.033e+08,nspectra=5,peak_cov=0.335,intensity_cov=0.125
ENSMUST00000111332_chr1:171174383-171196019:-	Pcp4l1	annotated	682.49	FPKM:bone-marrow=1.243e+00,cerebellum=1.671e+01,cortex=2.068e+01,E14.5-brain=4.360e+00,E14.5-heart=9.764e+00,E14.5-limb=6.490e-01,E14.5-liver=3.299e-01,heart=4.945e+01,intestine=4.766e+00,kidney=1.366e+00,liver=2.828e+00,lung=1.260e+01,MEF=2.640e+00,mESC=1.438e-01,olfactory=1.151e+02,placenta=1.792e+00,spleen=1.197e+00,testes=4.115e-01,thymus=1.063e+01	RPKM=1.2906e+00,ORFscore=3.1699	RPKM=1.1739e+02,ORFscore=7.8767	NA	NA	sequence=AALAIQGK,score=1.205e+02,PEP=3.201e-03,intensity=3.462e+08,nspectra=4,peak_cov=0.491,intensity_cov=0.137;sequence=KAEEEEEIDIDLTAPETEK,score=1.470e+02,PEP=9.724e-41,intensity=9.020e+08,nspectra=8,peak_cov=0.425,intensity_cov=0.240;sequence=AEEEEEIDIDLTAPETEK,score=1.363e+02,PEP=1.219e-39,intensity=2.247e+08,nspectra=12,peak_cov=0.613,intensity_cov=0.250;sequence=TPPAANQASDPEEK,score=1.535…
ENSMUST00000177983_chr7:38188617-38188784:+	1600014C10Rik	annotated	1085.72	FPKM:bone-marrow=1.494e+00,cerebellum=2.324e-01,cortex=1.318e-01,E14.5-brain=1.980e-01,E14.5-heart=2.188e-139,E14.5-limb=3.769e-146,E14.5-liver=3.848e-140,heart=9.123e-252,intestine=8.699e-01,kidney=1.232e-01,liver=7.445e-01,lung=1.600e-01,MEF=1.637e-01,mESC=1.797e-73,olfactory=5.404e-126,placenta=2.973e-01,spleen=9.842e-01,testes=0.000e+00,thymus=4.960e-01	RPKM=6.3303e+00,ORFscore=3.6329	RPKM=1.8732e+01,ORFscore=6.9189	NA	NA	NA
ENSMUST00000034214_chr8:94172848-94173427:+	Mt2	annotated	826.12	FPKM:bone-marrow=1.130e+02,cerebellum=3.164e+02,cortex=1.161e+02,E14.5-brain=1.324e+01,E14.5-heart=9.996e+00,E14.5-limb=1.230e+01,E14.5-liver=9.079e+02,heart=3.763e+01,intestine=3.312e+01,kidney=3.501e+01,liver=3.771e+01,lung=4.050e+01,MEF=7.711e+01,mESC=3.566e+02,olfactory=4.928e+01,placenta=3.491e+02,spleen=3.624e+00,testes=8.705e+01,thymus=1.176e+01	RPKM=2.8341e+02,ORFscore=7.8732	RPKM=3.8960e+02,ORFscore=9.9537	sequence=CSQGCICK,score=6.525e+01,PEP=9.697e-03,intensity=3.019e+06,nspectra=1,peak_cov=0.356,intensity_cov=0.174	NA	sequence=CSQGCICK,score=1.969e+02,PEP=6.883e-05,intensity=3.438e+10,nspectra=51,peak_cov=0.357,intensity_cov=0.144;sequence=MDPNCSCASDGSCSCAGACKCK,score=9.318e-01,PEP=1.065e-01,intensity=4.984e+07,nspectra=1,peak_cov=0.089,intensity_cov=0.011;sequence=MDPNCSCASDGSCSCAGACK,score=1.736e+02,PEP=6.454e-61,intensity=8.645e+09,nspectra=87,peak_cov=0.556,intensity_cov=0.236
ENSMUST00000034881_chr9:79755547-79759657:-	Cox7a2	annotated	359.29	FPKM:bone-marrow=4.316e+01,cerebellum=9.523e+01,cortex=6.876e+01,E14.5-brain=1.195e+02,E14.5-heart=2.092e+02,E14.5-limb=4.388e+01,E14.5-liver=1.040e+02,heart=2.782e+02,intestine=1.462e+02,kidney=3.146e+02,liver=5.045e+01,lung=4.453e+01,MEF=5.276e+01,mESC=8.515e+01,olfactory=4.543e+01,placenta=3.911e+01,spleen=6.027e+01,testes=8.915e+01,thymus=3.871e+01	RPKM=6.3734e+02,ORFscore=9.7212	RPKM=5.9995e+02,ORFscore=11.0871	sequence=LFQEDNGMPVHLK,score=1.063e+02,PEP=1.292e-10,intensity=2.526e+08,nspectra=10,peak_cov=0.274,intensity_cov=0.101;sequence=GGASDALLYR,score=1.586e+02,PEP=6.446e-17,intensity=4.614e+08,nspectra=7,peak_cov=0.540,intensity_cov=0.123	sequence=GGASDALLYR,score=1.636e+02,PEP=7.884e-05,intensity=8.018e+07,nspectra=48,peak_cov=0.638,intensity_cov=0.181;sequence=LFQEDNGMPVHLK,score=1.520e+02,PEP=1.072e-09,intensity=3.326e+08,nspectra=67,peak_cov=0.543,intensity_cov=0.252	sequence=ATMALTLGGTAYAIYLLAMAAFPK,score=1.938e+02,PEP=3.062e-87,intensity=9.932e+08,nspectra=23,peak_cov=0.489,intensity_cov=0.154;sequence=GGASDALLYR,score=1.764e+02,PEP=2.545e-07,intensity=7.982e+10,nspectra=64,peak_cov=0.731,intensity_cov=0.242;sequence=LFQEDNGMPVHLK,score=2.039e+02,PEP=3.033e-16,intensity=2.843e+11,nspectra=274,peak_cov=0.441,intensity_cov=0.129
ENSMUST00000042754_chr7:45181294-45181772:+	Pth2	annotated	382.95	FPKM:bone-marrow=0.000e+00,cerebellum=0.000e+00,cortex=5.472e-02,E14.5-brain=0.000e+00,E14.5-heart=6.937e-02,E14.5-limb=0.000e+00,E14.5-liver=0.000e+00,heart=0.000e+00,intestine=0.000e+00,kidney=0.000e+00,liver=0.000e+00,lung=6.963e-02,MEF=0.000e+00,mESC=0.000e+00,olfactory=0.000e+00,placenta=0.000e+00,spleen=0.000e+00,testes=7.704e-01,thymus=0.000e+00	NA	RPKM=1.4980e+00,ORFscore=2.1699	sequence=ERLLLLLLLLLLVPWGTGPASGVALPLAGVFSLR,score=3.990e-02,PEP=1.065e-01,intensity=0.000e+00,nspectra=2,peak_cov=0.017,intensity_cov=0.040;sequence=LLLLLLLLLLVPWGTGPASGVALPLAGVFSLRAPGR,score=0.000e+00,PEP=1.062e-01,intensity=0.000e+00,nspectra=2,peak_cov=0.000,intensity_cov=0.000	NA	NA
ENSMUST00000155856_chr6:13870532-13870711:-	2610001J05Rik	annotated	445.63	FPKM:bone-marrow=8.494e+00,cerebellum=1.611e+01,cortex=1.007e+01,E14.5-brain=1.957e+01,E14.5-heart=2.329e+01,E14.5-limb=1.621e+01,E14.5-liver=1.587e+01,heart=1.280e+01,intestine=9.189e+00,kidney=1.873e+01,liver=5.504e+00,lung=1.611e+01,MEF=2.690e+01,mESC=1.824e+01,olfactory=8.867e+00,placenta=9.867e+00,spleen=1.455e+01,testes=1.597e+00,thymus=1.364e+01	RPKM=9.1657e+01,ORFscore=5.9988	RPKM=9.0236e+01,ORFscore=7.9969	NA	NA	NA
ENSMUST00000172817_chr17:33905638-33905883:+	BC033916	lincRNA	344.26	FPKM:bone-marrow=7.461e-01,cerebellum=2.377e-01,cortex=2.442e-01,E14.5-brain=8.985e-02,E14.5-heart=1.237e-01,E14.5-limb=9.815e-02,E14.5-liver=2.723e-01,heart=1.675e-01,intestine=1.768e-01,kidney=5.774e-02,liver=8.632e-02,lung=2.145e-01,MEF=1.203e-01,mESC=4.120e+00,olfactory=1.602e-01,placenta=2.172e+00,spleen=8.270e-01,testes=1.549e-01,thymus=3.261e-01	RPKM=5.8174e+00,ORFscore=5.3012	RPKM=1.2411e-01,ORFscore=NA	NA	NA	sequence=TPEEEAALEL,score=5.546e+01,PEP=2.129e-02,intensity=4.989e+07,nspectra=2,peak_cov=0.248,intensity_cov=0.106
ENSMUST00000092175_chr10:112463092-112463253:+	Kcnc2	utr3	230.25	FPKM:bone-marrow=3.853e-02,cerebellum=7.305e-01,cortex=8.830e+00,E14.5-brain=8.317e-01,E14.5-heart=4.336e-01,E14.5-limb=8.591e-02,E14.5-liver=2.065e-02,heart=1.256e-01,intestine=4.662e-02,kidney=1.970e-01,liver=8.370e-03,lung=2.984e-02,MEF=4.302e-02,mESC=3.713e-02,olfactory=4.920e+00,placenta=3.379e-02,spleen=4.652e-03,testes=3.305e-01,thymus=4.065e-01	NA	RPKM=3.9185e+00,ORFscore=4.1330	NA	NA	sequence=MSMHFFIK,score=4.856e+01,PEP=6.495e-02,intensity=3.729e+06,nspectra=1,peak_cov=0.212,intensity_cov=0.063
ENSMUST00000054213_chrX:134538106-134541588:-	Timm8a1	annotated	823.86	FPKM:bone-marrow=3.031e+00,cerebellum=2.801e+00,cortex=1.746e+00,E14.5-brain=5.479e+00,E14.5-heart=7.085e+00,E14.5-limb=3.294e+00,E14.5-liver=1.681e+01,heart=2.960e+00,intestine=4.250e+00,kidney=8.259e+00,liver=4.939e+00,lung=1.195e+00,MEF=5.679e+00,mESC=6.855e+00,olfactory=2.166e+00,placenta=1.772e+00,spleen=3.523e+00,testes=4.642e-01,thymus=3.352e+00	NA	RPKM=1.5060e+01,ORFscore=4.7620	sequence=AEACFVNCVER,score=1.301e+02,PEP=2.109e-06,intensity=7.733e+08,nspectra=15,peak_cov=0.552,intensity_cov=0.109;sequence=MESSTSSSGSALGAVDPQLQHFIEVETQK,score=8.519e+01,PEP=1.720e-12,intensity=2.732e+08,nspectra=5,peak_cov=0.592,intensity_cov=0.275;sequence=SKPVFSESLSD,score=9.676e+01,PEP=1.308e-04,intensity=2.709e+09,nspectra=22,peak_cov=0.396,intensity_cov=0.136;sequence=LDSRAEACFVNCVER,sco…	sequence=AEACFVNCVER,score=1.128e+02,PEP=2.135e-04,intensity=4.395e+07,nspectra=16,peak_cov=0.496,intensity_cov=0.219;sequence=FIDTSQFILNR,score=2.259e+02,PEP=1.149e-06,intensity=6.780e+08,nspectra=45,peak_cov=0.696,intensity_cov=0.340;sequence=SKPVFSESLSD,score=1.577e+02,PEP=4.157e-05,intensity=1.967e+08,nspectra=32,peak_cov=0.630,intensity_cov=0.288;sequence=MESSTSSSGSALGAVDPQLQHFIEVETQK,score=…	sequence=ESSTSSSGSALGAVDPQLQHFIEVETQK,score=1.162e+02,PEP=6.146e-44,intensity=3.691e+08,nspectra=4,peak_cov=0.450,intensity_cov=0.160;sequence=AEACFVNCVER,score=1.298e+02,PEP=7.668e-08,intensity=7.760e+10,nspectra=101,peak_cov=0.678,intensity_cov=0.242;sequence=FQQLVHQMTELCWEK,score=2.348e+02,PEP=1.193e-50,intensity=7.008e+09,nspectra=49,peak_cov=0.498,intensity_cov=0.159;sequence=FIDTSQFILNRLEQT…
ENSMUST00000167352_chr17:26676475-26695448:+	Atp6v0e	annotated	946.84	FPKM:bone-marrow=2.750e+01,cerebellum=1.733e+01,cortex=1.063e+01,E14.5-brain=2.411e+01,E14.5-heart=3.877e+01,E14.5-limb=1.698e+01,E14.5-liver=5.006e+01,heart=1.431e+01,intestine=5.427e+01,kidney=8.026e+01,liver=9.769e+00,lung=4.298e+01,MEF=5.769e+01,mESC=3.096e+01,olfactory=1.716e+01,placenta=5.166e+01,spleen=6.314e+01,testes=1.162e+01,thymus=3.128e+01	RPKM=2.5203e+02,ORFscore=8.9836	RPKM=4.8056e+01,ORFscore=6.9515	NA	NA	NA
ENSMUST00000059305_chr7:59995449-60005049:-	Snrpn	annotated	191.8	FPKM:bone-marrow=6.862e+00,cerebellum=6.383e+02,cortex=8.423e+02,E14.5-brain=1.256e+02,E14.5-heart=2.803e+01,E14.5-limb=5.415e+00,E14.5-liver=1.025e+01,heart=2.264e+01,intestine=1.012e+01,kidney=9.081e+00,liver=5.639e+00,lung=5.898e+00,MEF=2.040e+01,mESC=1.423e+02,olfactory=3.781e+02,placenta=2.373e+01,spleen=2.668e+00,testes=2.362e+01,thymus=3.822e+01	RPKM=1.2753e+02,ORFscore=8.5775	RPKM=1.0527e+03,ORFscore=11.9217	NA	NA	NA
ENSMUST00000090546_chr3:108558878-108562280:-	Tmem167b	annotated	1325.08	FPKM:bone-marrow=9.177e-05,cerebellum=5.060e+00,cortex=8.910e+00,E14.5-brain=2.661e+00,E14.5-heart=5.436e+00,E14.5-limb=1.391e+00,E14.5-liver=1.745e+00,heart=2.026e+00,intestine=4.328e+00,kidney=2.043e+00,liver=4.246e-01,lung=7.226e+00,MEF=1.291e+01,mESC=3.019e+00,olfactory=1.342e+00,placenta=6.260e+00,spleen=2.571e+00,testes=2.387e+00,thymus=2.899e+00	RPKM=3.6661e+01,ORFscore=-3.0882	RPKM=4.9615e+01,ORFscore=6.9273	sequence=TWLLSEK,score=7.832e+01,PEP=1.465e-01,intensity=0.000e+00,nspectra=1,peak_cov=0.624,intensity_cov=0.242	NA	sequence=GVWGVFYK,score=1.068e+02,PEP=2.167e-02,intensity=8.042e+07,nspectra=4,peak_cov=0.326,intensity_cov=0.127;sequence=TWLLSEK,score=1.537e+02,PEP=9.954e-03,intensity=6.346e+07,nspectra=1,peak_cov=0.327,intensity_cov=0.189
ENSMUST00000035735_chr10:127514982-127516499:+	Ndufa4l2	annotated	1360.99	FPKM:bone-marrow=1.218e-01,cerebellum=9.671e-01,cortex=4.239e-01,E14.5-brain=2.064e+00,E14.5-heart=3.554e+00,E14.5-limb=1.041e+00,E14.5-liver=1.088e+00,heart=6.062e+00,intestine=8.040e-01,kidney=2.299e+00,liver=6.619e-01,lung=6.203e+00,MEF=5.234e-01,mESC=1.533e+00,olfactory=1.548e+00,placenta=7.964e+00,spleen=5.518e-01,testes=7.087e+00,thymus=5.183e-01	RPKM=5.8395e+00,ORFscore=4.3165	RPKM=5.4627e+00,ORFscore=5.1293	sequence=NNPEPWNK,score=1.256e+02,PEP=2.162e-03,intensity=4.836e+09,nspectra=25,peak_cov=0.509,intensity_cov=0.117;sequence=KNNPEPWNK,score=2.133e+02,PEP=7.717e-29,intensity=2.003e+09,nspectra=23,peak_cov=0.479,intensity_cov=0.138	sequence=KNNPEPWNK,score=1.548e+02,PEP=5.841e-04,intensity=2.148e+07,nspectra=10,peak_cov=0.592,intensity_cov=0.198;sequence=NNPEPWNK,score=1.622e+02,PEP=1.496e-03,intensity=5.846e+07,nspectra=15,peak_cov=0.706,intensity_cov=0.213	sequence=NNPEPWNR,score=9.852e+01,PEP=5.939e-03,intensity=1.127e+08,nspectra=4,peak_cov=0.369,intensity_cov=0.065;sequence=FLAVSTDYK,score=7.003e+01,PEP=7.015e-03,intensity=1.127e+08,nspectra=1,peak_cov=0.417,intensity_cov=0.086;sequence=AGTSLGTR,score=7.169e+01,PEP=1.388e-02,intensity=2.611e+07,nspectra=2,peak_cov=0.347,intensity_cov=0.068;sequence=NNPEPWNK,score=1.303e+02,PEP=3.701e-03,intensit…
ENSMUST00000140321_chr4:107707107-107707220:+	1700047F07Rik	lincRNA	118.38	FPKM:bone-marrow=5.210e-01,cerebellum=8.007e-02,cortex=5.987e-01,E14.5-brain=0.000e+00,E14.5-heart=0.000e+00,E14.5-limb=0.000e+00,E14.5-liver=0.000e+00,heart=0.000e+00,intestine=0.000e+00,kidney=0.000e+00,liver=0.000e+00,lung=0.000e+00,MEF=0.000e+00,mESC=2.680e-01,olfactory=0.000e+00,placenta=8.570e-01,spleen=0.000e+00,testes=1.687e+01,thymus=0.000e+00	NA	NA	NA	NA	sequence=ESLHPVIHFLLYMLAYSCVYSCLYLLVYFISIFTED,score=1.221e-01,PEP=9.904e-02,intensity=4.294e+07,nspectra=1,peak_cov=0.018,intensity_cov=0.021;sequence=MESLHPVIHFLLYMLAYSCVYSCLYLLVYFISIFTED,score=1.759e-02,PEP=9.417e-02,intensity=9.632e+07,nspectra=1,peak_cov=0.008,intensity_cov=0.018
ENSMUST00000029385_chr3:58523828-58525493:-	Serp1	annotated	1044.25	FPKM:bone-marrow=1.269e+01,cerebellum=9.722e+00,cortex=8.784e+00,E14.5-brain=2.834e+01,E14.5-heart=2.343e+01,E14.5-limb=3.592e+01,E14.5-liver=4.910e+01,heart=3.584e+00,intestine=5.032e+01,kidney=2.485e+01,liver=3.656e+01,lung=2.030e+01,MEF=5.821e+01,mESC=2.305e+01,olfactory=1.088e+01,placenta=4.055e+01,spleen=4.915e+01,testes=1.113e+01,thymus=1.946e+01	RPKM=2.0174e+02,ORFscore=7.2059	RPKM=4.3429e+01,ORFscore=6.6386	NA	NA	NA
ENSMUST00000121629_chr10:88518469-88519919:-	Mybpc1	utr3	234.47	FPKM:bone-marrow=1.416e-01,cerebellum=3.423e+00,cortex=3.589e-01,E14.5-brain=2.355e-01,E14.5-heart=6.461e-01,E14.5-limb=2.164e+00,E14.5-liver=4.108e-02,heart=2.879e-09,intestine=2.634e-02,kidney=1.730e-08,liver=0.000e+00,lung=0.000e+00,MEF=0.000e+00,mESC=6.647e-03,olfactory=1.030e+00,placenta=2.254e-08,spleen=6.219e-02,testes=0.000e+00,thymus=1.703e-01	RPKM=3.0360e-01,ORFscore=NA	RPKM=2.5443e-01,ORFscore=0.0000	sequence=LLLQGVPPNIIDSYLR,score=2.828e+01,PEP=2.513e-02,intensity=1.106e+08,nspectra=1,peak_cov=0.116,intensity_cov=0.028	NA	NA
ENSMUST00000052902_chr10:11609298-11609591:+	Gm9797	annotated	70.78	FPKM:bone-marrow=3.581e+00,cerebellum=2.697e+00,cortex=2.295e+00,E14.5-brain=6.083e+00,E14.5-heart=8.656e+00,E14.5-limb=4.553e+00,E14.5-liver=1.923e+01,heart=3.338e+00,intestine=5.287e+00,kidney=1.055e+01,liver=6.732e+00,lung=1.173e+00,MEF=6.558e+00,mESC=9.434e+00,olfactory=1.347e+00,placenta=1.549e+00,spleen=4.297e+00,testes=8.660e-01,thymus=3.448e+00	RPKM=1.1980e+02,ORFscore=7.5248	RPKM=1.5390e+01,ORFscore=4.9944	NA	NA	NA
ENSMUST00000140374_chr5:114809246-114823445:-	Gm20499	annotated	239.23	FPKM:bone-marrow=7.243e-33,cerebellum=1.550e-08,cortex=1.926e-01,E14.5-brain=1.193e-21,E14.5-heart=4.746e-01,E14.5-limb=3.728e-06,E14.5-liver=3.078e-01,heart=1.041e-09,intestine=4.373e-86,kidney=1.229e-26,liver=0.000e+00,lung=4.066e-04,MEF=3.520e-01,mESC=2.172e+00,olfactory=5.264e-01,placenta=2.747e-10,spleen=3.658e-33,testes=1.643e-27,thymus=7.086e-65	RPKM=1.6295e+01,ORFscore=5.8655	RPKM=8.0438e+01,ORFscore=6.8698	NA	NA	NA
ENSMUST00000153512_chr15:35935300-35937271:-	Cox6c	annotated	530.85	FPKM:bone-marrow=7.484e+01,cerebellum=1.964e+02,cortex=1.667e+02,E14.5-brain=1.587e+02,E14.5-heart=3.407e+02,E14.5-limb=9.543e+01,E14.5-liver=1.583e+02,heart=9.079e+02,intestine=2.389e+02,kidney=6.626e+02,liver=2.951e+02,lung=1.013e+02,MEF=1.133e+02,mESC=1.429e+02,olfactory=9.540e+01,placenta=6.434e+01,spleen=1.149e+02,testes=9.663e+01,thymus=8.121e+01	RPKM=8.4853e+02,ORFscore=10.3137	RPKM=7.9568e+02,ORFscore=11.5504	sequence=AYAEFYR,score=1.709e+02,PEP=6.280e-04,intensity=1.030e+10,nspectra=105,peak_cov=0.672,intensity_cov=0.114;sequence=NYDSMKDFEEMRK,score=1.418e+02,PEP=1.135e-07,intensity=5.611e+09,nspectra=30,peak_cov=0.481,intensity_cov=0.153;sequence=KKAYAEFYR,score=1.486e+02,PEP=2.461e-04,intensity=2.172e+09,nspectra=11,peak_cov=0.493,intensity_cov=0.138;sequence=AGIFQSAK,score=1.839e+02,PEP=3.236e-06,…	sequence=NYDSMKDFEEMRK,score=2.000e+02,PEP=1.997e-11,intensity=1.330e+07,nspectra=9,peak_cov=0.263,intensity_cov=0.327;sequence=AYAEFYR,score=1.285e+02,PEP=1.658e-02,intensity=8.654e+07,nspectra=15,peak_cov=0.704,intensity_cov=0.271;sequence=NYDSMKDFEEMR,score=3.010e+02,PEP=2.286e-26,intensity=2.679e+07,nspectra=22,peak_cov=0.681,intensity_cov=0.364;sequence=SSGALLPK,score=1.070e+02,PEP=2.368e-02…	sequence=DFEEMRK,score=1.228e+02,PEP=2.108e-03,intensity=1.217e+11,nspectra=147,peak_cov=0.354,intensity_cov=0.070;sequence=AYAEFYRNYDSMK,score=1.109e+02,PEP=1.932e-06,intensity=0.000e+00,nspectra=3,peak_cov=0.331,intensity_cov=0.188;sequence=AGIFQSAK,score=1.348e+02,PEP=1.933e-03,intensity=1.772e+11,nspectra=100,peak_cov=0.637,intensity_cov=0.208;sequence=SSGALLPK,score=9.863e+01,PEP=2.299e-03,i…
ENSMUST00000161568_chr13:90089781-90104445:+	Tmem167	annotated	1168.28	FPKM:bone-marrow=9.848e-01,cerebellum=4.117e+00,cortex=3.827e+00,E14.5-brain=8.978e+00,E14.5-heart=4.497e+00,E14.5-limb=6.654e+00,E14.5-liver=4.510e+00,heart=6.010e-01,intestine=3.897e+00,kidney=1.596e+00,liver=1.159e+00,lung=1.461e+00,MEF=5.689e+00,mESC=3.471e+00,olfactory=3.369e+00,placenta=3.250e+00,spleen=2.181e+00,testes=6.048e-01,thymus=2.111e+00	RPKM=1.4276e+02,ORFscore=7.6227	RPKM=6.1958e+01,ORFscore=7.6947	NA	NA	NA
ENSMUST00000143971_chr4:139104004-139130985:-	Minos1	annotated	762.86	FPKM:bone-marrow=2.628e+00,cerebellum=7.258e+00,cortex=4.704e+00,E14.5-brain=5.700e+00,E14.5-heart=5.881e+00,E14.5-limb=3.166e+00,E14.5-liver=3.467e+00,heart=5.999e+00,intestine=3.860e+00,kidney=6.758e+00,liver=1.827e+00,lung=3.477e+00,MEF=3.182e+00,mESC=2.092e+00,olfactory=4.323e+00,placenta=2.024e+00,spleen=3.016e+00,testes=3.469e+00,thymus=3.207e+00	RPKM=3.4228e+02,ORFscore=8.4053	RPKM=1.5625e+02,ORFscore=9.2980	sequence=CMADTVVK,score=1.120e+02,PEP=1.039e-03,intensity=6.434e+08,nspectra=10,peak_cov=0.393,intensity_cov=0.109;sequence=SESELGRKWDR,score=1.421e+02,PEP=1.081e-05,intensity=2.445e+08,nspectra=9,peak_cov=0.267,intensity_cov=0.140	sequence=CMADTVVK,score=1.339e+02,PEP=2.593e-03,intensity=2.149e+06,nspectra=6,peak_cov=0.513,intensity_cov=0.157	sequence=LGTGFGLGIVFSLTFFKR,score=1.618e+00,PEP=1.168e-01,intensity=5.531e+07,nspectra=1,peak_cov=0.092,intensity_cov=0.030;sequence=CMADTVVK,score=1.252e+02,PEP=1.219e-03,intensity=1.084e+10,nspectra=57,peak_cov=0.418,intensity_cov=0.133;sequence=MWPLAFGSGVGLGMAYSNCQHDFQAPYLLHGK,score=1.957e+02,PEP=2.110e-152,intensity=7.177e+09,nspectra=36,peak_cov=0.512,intensity_cov=0.175
ENSMUST00000052126_chr14:34351944-34355358:-	Fam25c	annotated	772.65	FPKM:bone-marrow=6.715e-01,cerebellum=9.366e-02,cortex=0.000e+00,E14.5-brain=0.000e+00,E14.5-heart=0.000e+00,E14.5-limb=9.981e-01,E14.5-liver=0.000e+00,heart=5.042e-01,intestine=3.692e-01,kidney=7.802e+00,liver=7.941e+01,lung=2.481e-01,MEF=0.000e+00,mESC=1.917e+00,olfactory=1.422e+00,placenta=0.000e+00,spleen=1.354e-01,testes=0.000e+00,thymus=2.666e+00	RPKM=2.1750e+01,ORFscore=3.8074	RPKM=3.9142e-02,ORFscore=NA	NA	NA	sequence=LAAEGLAHR,score=1.336e+02,PEP=5.667e-04,intensity=1.496e+09,nspectra=15,peak_cov=0.478,intensity_cov=0.092;sequence=VTHTITDAVTHAAEGLGR,score=2.113e+02,PEP=2.925e-49,intensity=2.193e+09,nspectra=29,peak_cov=0.606,intensity_cov=0.293;sequence=ATEGAVHAVEEVVSEVVGHAK,score=2.909e+02,PEP=4.477e-151,intensity=2.936e+09,nspectra=33,peak_cov=0.574,intensity_cov=0.186
ENSMUST00000039758_chr19:7215389-7217512:-	Cox8a	annotated	302.96	FPKM:bone-marrow=1.033e+02,cerebellum=3.586e+02,cortex=3.308e+02,E14.5-brain=1.708e+02,E14.5-heart=3.733e+02,E14.5-limb=7.879e+01,E14.5-liver=1.766e+02,heart=1.298e+02,intestine=3.125e+02,kidney=8.344e+02,liver=1.105e+02,lung=1.270e+02,MEF=1.599e+02,mESC=1.649e+02,olfactory=1.479e+02,placenta=1.108e+02,spleen=1.581e+02,testes=1.072e+01,thymus=8.517e+01	RPKM=7.6554e+02,ORFscore=9.1217	RPKM=1.7501e+03,ORFscore=12.4741	NA	NA	NA
ENSMUST00000124586_chr2:155818925-155819080:-	BC029722	lincRNA	196.19	FPKM:bone-marrow=3.321e+00,cerebellum=1.379e+01,cortex=1.454e+01,E14.5-brain=7.035e+00,E14.5-heart=2.937e+00,E14.5-limb=2.953e+00,E14.5-liver=1.451e+00,heart=8.796e+00,intestine=4.328e+00,kidney=1.038e+01,liver=3.647e+00,lung=8.810e+00,MEF=1.167e+01,mESC=2.933e+00,olfactory=8.340e+00,placenta=3.844e+00,spleen=9.987e+00,testes=2.403e+00,thymus=3.596e+00	RPKM=1.9137e+01,ORFscore=5.9793	RPKM=8.2377e+01,ORFscore=7.1925	NA	NA	NA
ENSMUST00000182539_chr17:47598017-47598776:+	Ccnd3	annotated	1193.05	FPKM:bone-marrow=1.596e-148,cerebellum=1.505e-16,cortex=1.039e-20,E14.5-brain=3.600e-12,E14.5-heart=4.966e-01,E14.5-limb=3.452e-05,E14.5-liver=5.705e-01,heart=9.839e-53,intestine=1.014e-68,kidney=8.585e-82,liver=5.862e-131,lung=3.000e-74,MEF=1.830e+00,mESC=1.952e-05,olfactory=3.994e-01,placenta=7.280e-11,spleen=5.396e-76,testes=7.282e-04,thymus=5.328e-49	RPKM=7.3742e+01,ORFscore=6.8028	RPKM=1.6106e+01,ORFscore=5.1811	NA	NA	NA
ENSMUST00000041111_chr6:6558449-6578554:-	Shfm1	annotated	1054.82	FPKM:bone-marrow=2.516e+01,cerebellum=1.048e+01,cortex=8.791e+00,E14.5-brain=4.186e+01,E14.5-heart=4.154e+01,E14.5-limb=2.697e+01,E14.5-liver=3.354e+01,heart=3.242e+01,intestine=2.502e+01,kidney=3.508e+01,liver=1.817e+01,lung=1.732e+01,MEF=2.699e+01,mESC=2.906e+01,olfactory=1.386e+01,placenta=2.272e+01,spleen=2.973e+01,testes=1.470e+01,thymus=2.036e+01	RPKM=3.3331e+02,ORFscore=9.4808	RPKM=1.5606e+02,ORFscore=8.8920	NA	NA	NA
ENSMUST00000111631_chr2:84827643-84829991:+	Timm10	annotated	2304.22	FPKM:bone-marrow=8.122e+00,cerebellum=1.218e+01,cortex=1.342e+01,E14.5-brain=1.337e+01,E14.5-heart=2.421e+01,E14.5-limb=7.171e+00,E14.5-liver=1.884e+01,heart=1.683e+01,intestine=8.842e+00,kidney=1.861e+01,liver=6.159e+00,lung=4.189e+00,MEF=9.147e+00,mESC=1.347e+01,olfactory=6.010e+00,placenta=5.322e+00,spleen=1.151e+01,testes=4.057e+00,thymus=2.764e+00	RPKM=3.6071e+01,ORFscore=5.8160	RPKM=4.5138e+01,ORFscore=7.1689	sequence=KCVPPHYK,score=3.773e+01,PEP=7.182e-02,intensity=7.906e+06,nspectra=1,peak_cov=0.211,intensity_cov=0.076;sequence=KLTELSMQDEELMKR,score=9.557e+01,PEP=9.128e-04,intensity=2.001e+08,nspectra=5,peak_cov=0.305,intensity_cov=0.202;sequence=LTELSMQDEELMK,score=9.041e+01,PEP=2.494e-05,intensity=2.119e+07,nspectra=4,peak_cov=0.720,intensity_cov=0.339;sequence=EAELSKGESVCLDR,score=2.124e+02,PEP=2…	sequence=LTELSMQDEELMKR,score=1.031e+02,PEP=6.491e-04,intensity=1.349e+06,nspectra=4,peak_cov=0.582,intensity_cov=0.173;sequence=EAELSKGESVCLDR,score=1.935e+02,PEP=4.936e-19,intensity=7.210e+05,nspectra=1,peak_cov=0.649,intensity_cov=0.322;sequence=LTELSMQDEELMK,score=2.363e+02,PEP=7.989e-14,intensity=7.373e+06,nspectra=9,peak_cov=0.688,intensity_cov=0.339;sequence=AQQLAAELEVEMMADMYNR,score=9.595…	sequence=KLTELSMQDEELMK,score=2.522e+02,PEP=8.169e-46,intensity=3.186e+09,nspectra=36,peak_cov=0.420,intensity_cov=0.202;sequence=LTELSMQDEELMK,score=1.821e+02,PEP=3.830e-45,intensity=7.339e+09,nspectra=69,peak_cov=0.726,intensity_cov=0.244;sequence=GESVCLDR,score=1.162e+02,PEP=3.241e-03,intensity=2.336e+10,nspectra=52,peak_cov=0.669,intensity_cov=0.157;sequence=MTSACHR,score=9.747e+01,PEP=2.330e…
ENSMUST00000039191_chr14:32786051-32816871:+	1810011H11Rik	annotated	95.8	FPKM:bone-marrow=3.234e+00,cerebellum=1.518e-01,cortex=1.264e-01,E14.5-brain=5.126e-02,E14.5-heart=3.207e-01,E14.5-limb=8.101e-02,E14.5-liver=2.920e-01,heart=8.170e-02,intestine=3.997e-01,kidney=2.285e-01,liver=3.158e-01,lung=7.840e-01,MEF=6.242e-02,mESC=0.000e+00,olfactory=0.000e+00,placenta=1.593e-01,spleen=5.485e-01,testes=2.226e-01,thymus=3.092e-01	NA	RPKM=7.4208e-01,ORFscore=0.0000	NA	NA	sequence=SSGVPLLRVLLFLLGIGGAQVLATGK,score=5.034e-01,PEP=1.015e-01,intensity=0.000e+00,nspectra=16,peak_cov=0.039,intensity_cov=0.022
ENSMUST00000034023_chr8:57474317-57477398:+	Scrg1	annotated	173.15	FPKM:bone-marrow=9.826e+00,cerebellum=2.127e+01,cortex=1.932e+01,E14.5-brain=6.539e-01,E14.5-heart=1.534e-01,E14.5-limb=2.411e+00,E14.5-liver=0.000e+00,heart=5.213e-02,intestine=5.097e-02,kidney=0.000e+00,liver=5.038e-02,lung=4.105e-01,MEF=1.593e-01,mESC=0.000e+00,olfactory=9.422e+00,placenta=0.000e+00,spleen=5.600e-02,testes=0.000e+00,thymus=4.732e-01	NA	RPKM=6.9115e+01,ORFscore=7.5948	NA	NA	NA
ENSMUST00000037023_chr12:69157813-69159058:-	Rps29	annotated	1774.76	FPKM:bone-marrow=1.897e+02,cerebellum=6.823e+01,cortex=8.545e+01,E14.5-brain=3.137e+02,E14.5-heart=1.846e+02,E14.5-limb=1.661e+02,E14.5-liver=2.765e+02,heart=1.417e+02,intestine=1.313e+02,kidney=1.438e+02,liver=7.077e+01,lung=1.042e+02,MEF=1.588e+02,mESC=3.212e+02,olfactory=1.018e+02,placenta=1.441e+02,spleen=5.967e+02,testes=8.559e+01,thymus=1.925e+02	RPKM=1.8063e+03,ORFscore=11.2374	RPKM=3.8487e+02,ORFscore=10.1494	NA	NA	NA
ENSMUST00000060251_chr9:121849634-121852587:-	Higd1a	annotated	1109.67	FPKM:bone-marrow=2.598e+00,cerebellum=9.893e+00,cortex=8.111e+00,E14.5-brain=8.033e+00,E14.5-heart=1.180e+01,E14.5-limb=4.663e+00,E14.5-liver=5.158e+00,heart=1.468e+01,intestine=6.065e+00,kidney=8.064e+00,liver=4.924e+00,lung=4.679e+00,MEF=5.721e+00,mESC=4.498e+00,olfactory=7.463e+00,placenta=3.736e+00,spleen=3.271e+00,testes=5.249e+00,thymus=2.352e+00	RPKM=2.0673e+02,ORFscore=6.1813	RPKM=2.1414e+02,ORFscore=9.9285	NA	NA	NA
ENSMUST00000054148_chr3:85915783-85916070:+	Gm9790	annotated	201.04	FPKM:bone-marrow=1.672e+01,cerebellum=2.356e+01,cortex=1.540e+01,E14.5-brain=2.590e+01,E14.5-heart=4.919e+01,E14.5-limb=1.643e+01,E14.5-liver=2.729e+01,heart=7.607e+01,intestine=2.357e+01,kidney=3.914e+01,liver=2.593e+01,lung=1.747e+01,MEF=2.720e+01,mESC=1.739e+01,olfactory=1.343e+01,placenta=1.461e+01,spleen=1.453e+01,testes=1.766e+01,thymus=1.177e+01	RPKM=4.1379e+01,ORFscore=5.8903	RPKM=1.6347e+02,ORFscore=9.4795	NA	NA	NA
ENSMUST00000058407_chr11:4702176-4704306:-	Uqcr10	annotated	1206.41	FPKM:bone-marrow=6.919e+01,cerebellum=1.338e+02,cortex=1.086e+02,E14.5-brain=8.082e+01,E14.5-heart=3.493e+02,E14.5-limb=4.342e+01,E14.5-liver=1.310e+02,heart=5.111e+02,intestine=1.424e+02,kidney=6.485e+02,liver=9.363e+01,lung=8.638e+01,MEF=1.101e+02,mESC=9.613e+01,olfactory=5.194e+01,placenta=4.798e+01,spleen=8.753e+01,testes=3.167e+01,thymus=4.086e+01	RPKM=6.2103e+02,ORFscore=10.2686	RPKM=2.9145e+02,ORFscore=9.8129	NA	NA	NA
ENSMUST00000023048_chr15:80235835-80236047:+	Mief1	utr5	1172.66	FPKM:bone-marrow=2.447e+00,cerebellum=3.810e+00,cortex=2.968e+00,E14.5-brain=4.792e+00,E14.5-heart=4.846e+00,E14.5-limb=3.978e+00,E14.5-liver=5.011e+00,heart=2.190e+00,intestine=5.330e+00,kidney=3.549e+00,liver=2.671e+00,lung=2.416e+00,MEF=4.791e+00,mESC=6.841e+00,olfactory=3.529e+00,placenta=5.969e+00,spleen=3.340e+00,testes=4.857e+00,thymus=4.723e+00	RPKM=3.6526e+01,ORFscore=3.9461	RPKM=1.4484e+01,ORFscore=4.9347	sequence=NQKLENLEAR,score=1.531e+02,PEP=1.571e-05,intensity=2.548e+08,nspectra=11,peak_cov=0.528,intensity_cov=0.120	sequence=YTDRDFYFASIR,score=1.629e+02,PEP=5.296e-07,intensity=1.489e+07,nspectra=5,peak_cov=0.459,intensity_cov=0.248;sequence=NQKLENLEAR,score=1.007e+02,PEP=7.932e-03,intensity=1.116e+06,nspectra=1,peak_cov=0.452,intensity_cov=0.168;sequence=DFYFASIR,score=1.000e+02,PEP=2.490e-02,intensity=1.338e+05,nspectra=1,peak_cov=0.646,intensity_cov=0.191	sequence=LENLEAREKQLEK,score=8.087e+01,PEP=1.373e-02,intensity=2.156e+08,nspectra=3,peak_cov=0.294,intensity_cov=0.125;sequence=EAVLCLYR,score=1.110e+02,PEP=3.607e-03,intensity=1.227e+08,nspectra=3,peak_cov=0.616,intensity_cov=0.170;sequence=YTDRDFYFASIR,score=6.117e+01,PEP=5.501e-03,intensity=1.768e+08,nspectra=1,peak_cov=0.297,intensity_cov=0.151
ENSMUST00000031024_chr5:31614001-31622426:+	Mrpl33	annotated	700.11	FPKM:bone-marrow=2.629e+01,cerebellum=8.868e+00,cortex=6.041e+00,E14.5-brain=1.582e+01,E14.5-heart=4.743e+01,E14.5-limb=8.417e+00,E14.5-liver=2.694e+01,heart=3.711e+01,intestine=1.782e+01,kidney=2.988e+01,liver=1.072e+01,lung=1.632e+01,MEF=3.233e+01,mESC=2.631e+01,olfactory=7.266e+00,placenta=2.208e+01,spleen=2.502e+01,testes=1.009e+00,thymus=1.770e+01	RPKM=2.8368e+02,ORFscore=7.3398	RPKM=6.0646e+01,ORFscore=7.3281	NA	NA	NA
ENSMUST00000059080_chr2:180257634-180258387:+	Rps21	annotated	1724.17	FPKM:bone-marrow=2.540e+02,cerebellum=8.019e+01,cortex=1.131e+02,E14.5-brain=2.185e+02,E14.5-heart=2.169e+02,E14.5-limb=1.613e+02,E14.5-liver=3.158e+02,heart=1.112e+02,intestine=1.267e+02,kidney=1.671e+02,liver=5.067e+01,lung=2.107e+02,MEF=2.412e+02,mESC=2.890e+02,olfactory=8.845e+01,placenta=9.558e+01,spleen=7.533e+02,testes=3.382e+01,thymus=1.040e+02	RPKM=1.8007e+03,ORFscore=11.2635	RPKM=3.3699e+02,ORFscore=10.5159	sequence=ADGIVSKNF,score=1.824e+02,PEP=2.982e-07,intensity=2.760e+09,nspectra=54,peak_cov=0.395,intensity_cov=0.238;sequence=DHASIQMNVAEVDRTTGR,score=2.068e+02,PEP=3.262e-66,intensity=1.420e+09,nspectra=23,peak_cov=0.645,intensity_cov=0.215;sequence=IIAAKDHASIQMNVAEVDRTTGR,score=6.711e+01,PEP=4.441e-02,intensity=3.644e+07,nspectra=1,peak_cov=0.307,intensity_cov=0.200;sequence=IIAAKDHASIQMNVAEVDR,…	sequence=RMGESDDSILR,score=2.020e+02,PEP=7.159e-06,intensity=1.233e+08,nspectra=59,peak_cov=0.697,intensity_cov=0.311;sequence=IIAAKDHASIQMNVAEVDR,score=1.103e+02,PEP=2.062e-04,intensity=1.042e+07,nspectra=3,peak_cov=0.499,intensity_cov=0.228;sequence=ADGIVSKNF,score=1.424e+02,PEP=3.981e-03,intensity=6.102e+05,nspectra=1,peak_cov=0.561,intensity_cov=0.197;sequence=ADGIVSK,score=1.237e+02,PEP=2.11…	sequence=RMGESDDSILR,score=1.942e+02,PEP=1.495e-08,intensity=1.770e+10,nspectra=86,peak_cov=0.499,intensity_cov=0.164;sequence=QNDAGEFVDLYVPRK,score=7.840e+01,PEP=3.471e-05,intensity=3.948e+08,nspectra=4,peak_cov=0.329,intensity_cov=0.177;sequence=MGESDDSILR,score=1.285e+02,PEP=3.129e-05,intensity=1.025e+11,nspectra=149,peak_cov=0.528,intensity_cov=0.202;sequence=TYGICGAIR,score=1.139e+02,PEP=6.1…
ENSMUST00000042662_chr14:99036490-99046063:-	Mzt1	annotated	622.71	FPKM:bone-marrow=3.733e+00,cerebellum=1.350e+01,cortex=1.548e+01,E14.5-brain=2.685e+01,E14.5-heart=1.593e+01,E14.5-limb=1.436e+01,E14.5-liver=1.639e+01,heart=2.325e+00,intestine=5.479e+00,kidney=3.450e+00,liver=1.062e+00,lung=4.304e+00,MEF=1.257e+01,mESC=1.853e+01,olfactory=1.071e+01,placenta=6.441e+00,spleen=3.190e+00,testes=2.893e+00,thymus=8.954e+00	RPKM=4.7234e+01,ORFscore=6.9795	RPKM=6.5210e+01,ORFscore=7.9147	NA	sequence=ILNTGLDMETLSICVR,score=5.682e+01,PEP=1.552e-02,intensity=8.502e+04,nspectra=1,peak_cov=0.404,intensity_cov=0.222;sequence=ETMDVLLEISR,score=1.197e+02,PEP=2.167e-04,intensity=1.694e+06,nspectra=5,peak_cov=0.555,intensity_cov=0.210;sequence=LCEQGINPEALSSVIK,score=7.935e+01,PEP=1.008e-03,intensity=3.068e+05,nspectra=2,peak_cov=0.525,intensity_cov=0.242;sequence=ASGSGPGAAASANLNAVR,score=1.70…	sequence=ASGSGPGAAASANLNAVR,score=1.581e+02,PEP=3.478e-40,intensity=2.454e+09,nspectra=27,peak_cov=0.590,intensity_cov=0.255;sequence=LCEQGINPEALSSVIK,score=1.206e+02,PEP=2.303e-21,intensity=1.798e+09,nspectra=33,peak_cov=0.531,intensity_cov=0.208;sequence=ETMDVLLEISR,score=3.646e+01,PEP=6.026e-02,intensity=1.251e+07,nspectra=1,peak_cov=0.145,intensity_cov=0.091
ENSMUST00000033049_chr7:128205729-128206295:-	Cox6a2	annotated	1346.98	FPKM:bone-marrow=1.165e+00,cerebellum=1.269e-01,cortex=2.729e+00,E14.5-brain=0.000e+00,E14.5-heart=1.083e+02,E14.5-limb=1.279e+00,E14.5-liver=3.616e-01,heart=1.232e+03,intestine=3.340e-01,kidney=1.826e+00,liver=5.502e-02,lung=1.054e+01,MEF=1.044e+00,mESC=0.000e+00,olfactory=0.000e+00,placenta=7.397e-02,spleen=3.381e+00,testes=0.000e+00,thymus=5.168e-01	RPKM=3.0979e-02,ORFscore=NA	RPKM=2.2825e+01,ORFscore=6.4341	NA	NA	NA
ENSMUST00000123924_chr13:98273481-98273513:+	Ankra2	utr3	26.89	FPKM:bone-marrow=1.051e+00,cerebellum=3.981e+00,cortex=4.633e+00,E14.5-brain=1.279e+01,E14.5-heart=3.252e+00,E14.5-limb=3.430e+00,E14.5-liver=2.708e+00,heart=1.434e+00,intestine=3.544e+00,kidney=1.974e+00,liver=2.172e+00,lung=2.098e+00,MEF=3.893e+00,mESC=4.264e+00,olfactory=4.193e+00,placenta=2.166e+00,spleen=3.014e+00,testes=1.963e-01,thymus=3.052e+00	NA	NA	NA	NA	sequence=MIVLFTCK,score=2.725e+01,PEP=1.038e-01,intensity=6.322e+06,nspectra=1,peak_cov=0.059,intensity_cov=0.037
ENSMUST00000056228_chr12:54646432-54656483:-	Sptssa	annotated	661.67	FPKM:bone-marrow=4.773e+00,cerebellum=8.507e+00,cortex=5.621e+00,E14.5-brain=3.322e+01,E14.5-heart=1.843e+01,E14.5-limb=2.628e+01,E14.5-liver=1.975e+01,heart=7.289e+00,intestine=4.371e+01,kidney=1.534e+01,liver=5.272e+00,lung=1.166e+01,MEF=1.539e+01,mESC=5.770e+00,olfactory=8.213e+00,placenta=2.375e+01,spleen=1.604e+01,testes=7.554e+00,thymus=1.469e+01	RPKM=5.2374e+01,ORFscore=5.8210	RPKM=4.8843e+01,ORFscore=6.2744	NA	NA	sequence=QMSWFYYQYLLVTALYMLEPWER,score=8.125e-01,PEP=9.584e-02,intensity=3.052e+08,nspectra=2,peak_cov=0.010,intensity_cov=0.011
ENSMUST00000085163_chr13:73317854-73318063:+	Gm10263	annotated	296.98	FPKM:bone-marrow=1.958e+02,cerebellum=1.726e+01,cortex=2.487e+01,E14.5-brain=2.131e+02,E14.5-heart=1.160e+02,E14.5-limb=1.109e+02,E14.5-liver=1.983e+02,heart=4.237e+01,intestine=5.866e+01,kidney=6.396e+01,liver=2.565e+01,lung=7.888e+01,MEF=1.369e+02,mESC=2.576e+02,olfactory=7.471e+01,placenta=1.067e+02,spleen=3.191e+02,testes=6.096e+01,thymus=1.101e+02	RPKM=3.6145e+02,ORFscore=8.4815	RPKM=1.1801e+02,ORFscore=8.2007	NA	NA	NA
ENSMUST00000112521_chrX:157702974-157721062:+	Smpx	annotated	798.13	FPKM:bone-marrow=0.000e+00,cerebellum=2.826e+00,cortex=1.317e-07,E14.5-brain=0.000e+00,E14.5-heart=1.990e+02,E14.5-limb=9.566e-01,E14.5-liver=0.000e+00,heart=1.181e+02,intestine=4.882e-01,kidney=4.173e-01,liver=0.000e+00,lung=6.975e-01,MEF=0.000e+00,mESC=0.000e+00,olfactory=0.000e+00,placenta=2.997e-05,spleen=6.770e-02,testes=5.736e+00,thymus=2.118e-05	NA	RPKM=1.1834e-01,ORFscore=0.0000	sequence=FPGPVVNLSEIQNVKSELK,score=3.278e+01,PEP=7.659e-02,intensity=6.049e+06,nspectra=1,peak_cov=0.145,intensity_cov=0.122;sequence=ESTPETEEGAPTTSEEK,score=2.561e+01,PEP=3.671e-02,intensity=1.328e+07,nspectra=1,peak_cov=0.520,intensity_cov=0.250;sequence=KFPGPVVNLSEIQNVKSELK,score=6.895e+01,PEP=7.279e-04,intensity=3.579e+07,nspectra=4,peak_cov=0.253,intensity_cov=0.143;sequence=ESTPETEEGAPTTSEE…	NA	NA
ENSMUST00000050918_chr4:138455186-138456788:+	Camk2n1	annotated	355.43	FPKM:bone-marrow=7.623e-01,cerebellum=4.371e+01,cortex=2.592e+02,E14.5-brain=1.418e+01,E14.5-heart=1.478e+00,E14.5-limb=1.627e+00,E14.5-liver=1.945e+00,heart=4.069e+00,intestine=8.570e+00,kidney=2.358e+01,liver=9.840e+00,lung=1.008e+01,MEF=1.683e+00,mESC=3.363e+00,olfactory=3.362e+01,placenta=9.946e-01,spleen=1.052e+00,testes=7.205e+00,thymus=3.335e+00	RPKM=7.2058e+00,ORFscore=3.5269	RPKM=9.5099e+02,ORFscore=11.9042	NA	NA	sequence=SEVLPYGDEK,score=8.102e+01,PEP=6.945e-04,intensity=1.922e+07,nspectra=4,peak_cov=0.454,intensity_cov=0.105
ENSMUST00000075853_chr13:51645413-51650389:+	Cks2	annotated	1286.6	FPKM:bone-marrow=3.768e+01,cerebellum=3.937e-01,cortex=2.869e-01,E14.5-brain=2.093e+01,E14.5-heart=3.071e+01,E14.5-limb=2.093e+01,E14.5-liver=6.680e+01,heart=4.239e-01,intestine=9.584e+00,kidney=7.430e+00,liver=3.123e+00,lung=2.973e+00,MEF=1.777e+01,mESC=5.109e+01,olfactory=5.087e+00,placenta=5.301e+00,spleen=7.228e+00,testes=1.789e+01,thymus=1.315e+01	RPKM=1.2528e+02,ORFscore=8.1274	RPKM=1.0389e+01,ORFscore=1.9434	NA	NA	NA
ENSMUST00000161069_chr14:70554856-70554960:+	Hr	utr5	166.16	FPKM:bone-marrow=1.631e-02,cerebellum=4.566e+00,cortex=1.121e+00,E14.5-brain=2.374e-01,E14.5-heart=1.167e-01,E14.5-limb=5.708e-02,E14.5-liver=2.855e-02,heart=8.470e-01,intestine=7.890e-01,kidney=1.041e-01,liver=9.020e-03,lung=8.180e-01,MEF=2.223e-05,mESC=6.788e-01,olfactory=1.094e+00,placenta=4.721e-01,spleen=1.322e-02,testes=1.571e-01,thymus=8.977e-05	RPKM=6.1151e+00,ORFscore=2.1307	RPKM=1.7609e+01,ORFscore=4.6837	NA	NA	sequence=AQPTALAQK,score=4.308e+01,PEP=7.379e-02,intensity=7.546e+07,nspectra=2,peak_cov=0.169,intensity_cov=0.076;sequence=ILQIPESDPSNLR,score=3.568e+01,PEP=1.659e-02,intensity=2.989e+09,nspectra=11,peak_cov=0.286,intensity_cov=0.066
ENSMUST00000129414_chr9:20645204-20646659:+	Ubl5	annotated	1281.2	FPKM:bone-marrow=1.285e+01,cerebellum=2.305e+01,cortex=4.303e+01,E14.5-brain=2.552e+01,E14.5-heart=2.744e+01,E14.5-limb=1.028e+01,E14.5-liver=1.335e+01,heart=3.119e+01,intestine=2.728e+01,kidney=3.593e+01,liver=3.741e+00,lung=1.306e+01,MEF=1.728e+01,mESC=3.424e+01,olfactory=2.565e+01,placenta=2.609e+01,spleen=1.901e+01,testes=3.145e+01,thymus=5.220e+01	RPKM=4.3335e+02,ORFscore=8.6331	RPKM=3.7597e+02,ORFscore=10.3082	NA	NA	sequence=DHVSLGDYEIHDGMNLELYYQ,score=3.280e+01,PEP=2.524e-04,intensity=2.116e+07,nspectra=2,peak_cov=0.256,intensity_cov=0.094
ENSMUST00000028553_chr2:112262024-112262453:+	Nop10	annotated	1621.02	FPKM:bone-marrow=1.349e+01,cerebellum=1.461e+01,cortex=1.258e+01,E14.5-brain=2.406e+01,E14.5-heart=2.575e+01,E14.5-limb=1.415e+01,E14.5-liver=3.760e+01,heart=1.815e+01,intestine=1.336e+01,kidney=4.517e+01,liver=8.519e+00,lung=1.147e+01,MEF=1.955e+01,mESC=3.227e+01,olfactory=7.924e+00,placenta=7.664e+00,spleen=2.635e+01,testes=2.121e+01,thymus=1.577e+01	RPKM=8.9979e+02,ORFscore=10.2508	RPKM=1.3968e+02,ORFscore=8.7464	sequence=VLMTQQPRPVL,score=6.069e+01,PEP=3.391e-02,intensity=3.136e+07,nspectra=2,peak_cov=0.225,intensity_cov=0.081;sequence=FSPDDKYSR,score=1.457e+02,PEP=1.254e-04,intensity=9.434e+08,nspectra=14,peak_cov=0.420,intensity_cov=0.116;sequence=FLQYYLNEQGDRVYTLK,score=3.074e+01,PEP=5.295e-02,intensity=6.174e+08,nspectra=1,peak_cov=0.369,intensity_cov=0.041;sequence=FKVLMTQQPRPVL,score=8.025e+01,PEP=…	sequence=VLMTQQPRPVL,score=2.157e+02,PEP=2.578e-06,intensity=7.805e+07,nspectra=10,peak_cov=0.777,intensity_cov=0.286;sequence=KFDPMGQQTCSAHPAR,score=1.304e+02,PEP=7.306e-06,intensity=2.503e+07,nspectra=13,peak_cov=0.559,intensity_cov=0.279;sequence=VLMTQQPR,score=1.804e+02,PEP=6.354e-04,intensity=9.429e+07,nspectra=58,peak_cov=0.472,intensity_cov=0.238;sequence=MFLQYYLNEQGDR,score=2.371e+02,PEP=…	sequence=MFLQYYLNEQGDR,score=1.328e+02,PEP=2.351e-13,intensity=1.521e+09,nspectra=28,peak_cov=0.468,intensity_cov=0.109;sequence=KFDPMGQQTCSAHPAR,score=1.545e+02,PEP=7.092e-36,intensity=8.767e+08,nspectra=17,peak_cov=0.299,intensity_cov=0.187;sequence=FDPMGQQTCSAHPAR,score=8.363e+01,PEP=5.884e-07,intensity=1.566e+08,nspectra=5,peak_cov=0.212,intensity_cov=0.078;sequence=FLQYYLNEQGDRVYTLK,score=1.…
ENSMUST00000040917_chr9:66946175-66949357:+	Rps27l	annotated	1911.06	FPKM:bone-marrow=2.961e+01,cerebellum=6.510e+00,cortex=5.915e+00,E14.5-brain=2.977e+01,E14.5-heart=5.431e+01,E14.5-limb=2.580e+01,E14.5-liver=9.030e+01,heart=3.678e+01,intestine=6.239e+01,kidney=1.315e+02,liver=5.048e+01,lung=4.321e+01,MEF=1.613e+02,mESC=1.737e+02,olfactory=1.013e+01,placenta=3.882e+01,spleen=2.952e+01,testes=2.054e+01,thymus=1.467e+01	RPKM=1.0072e+03,ORFscore=10.5758	RPKM=4.1580e+01,ORFscore=7.4949	NA	NA	NA
ENSMUST00000034211_chr8:94152800-94154010:+	Mt3	annotated	521.43	FPKM:bone-marrow=6.867e-01,cerebellum=1.156e+02,cortex=1.212e+02,E14.5-brain=3.943e+01,E14.5-heart=1.106e+01,E14.5-limb=3.062e-01,E14.5-liver=2.453e-01,heart=2.087e+00,intestine=2.266e-01,kidney=3.458e-01,liver=1.493e-01,lung=0.000e+00,MEF=4.724e-01,mESC=1.323e+00,olfactory=7.111e+01,placenta=8.029e-01,spleen=2.490e-01,testes=1.683e+00,thymus=4.674e+00	RPKM=7.5356e+00,ORFscore=-1.0131	RPKM=9.9348e+02,ORFscore=11.4405	NA	NA	NA
ENSMUST00000099423_chr2:126709354-126709557:-	Gm10774	annotated	159.1	FPKM:bone-marrow=4.362e+01,cerebellum=1.924e+01,cortex=1.550e+01,E14.5-brain=2.853e+01,E14.5-heart=3.194e+01,E14.5-limb=9.715e+00,E14.5-liver=3.068e+01,heart=5.292e+01,intestine=1.514e+01,kidney=9.183e+01,liver=2.472e+01,lung=2.938e+01,MEF=4.217e+01,mESC=2.883e+01,olfactory=1.605e+01,placenta=2.147e+01,spleen=3.764e+01,testes=5.269e+00,thymus=1.192e+01	RPKM=2.2461e+02,ORFscore=8.5600	RPKM=1.5113e+02,ORFscore=7.9786	NA	NA	NA
ENSMUST00000061251_chr5:114813117-114813912:-	1500011B03Rik	annotated	400.86	FPKM:bone-marrow=2.110e+00,cerebellum=3.121e+00,cortex=1.596e+00,E14.5-brain=5.008e+00,E14.5-heart=9.103e-01,E14.5-limb=1.587e+00,E14.5-liver=1.494e+00,heart=2.275e-01,intestine=9.826e-01,kidney=3.313e+00,liver=3.675e-01,lung=1.722e+00,MEF=1.213e+00,mESC=1.692e+00,olfactory=2.946e+00,placenta=1.829e-01,spleen=3.304e+00,testes=7.500e-01,thymus=3.195e+00	RPKM=1.6969e+01,ORFscore=-2.3296	RPKM=7.9966e+01,ORFscore=6.6233	NA	NA	NA
ENSMUST00000009157_chr5:115298696-115300644:-	Dynll1	annotated	1974.1	FPKM:bone-marrow=1.539e+01,cerebellum=1.098e+01,cortex=3.405e+01,E14.5-brain=3.698e+01,E14.5-heart=5.817e+01,E14.5-limb=2.828e+01,E14.5-liver=3.180e+01,heart=1.631e+00,intestine=7.810e+00,kidney=1.013e+01,liver=5.160e-01,lung=4.240e+00,MEF=3.252e+01,mESC=4.475e+01,olfactory=2.125e+01,placenta=2.936e+01,spleen=4.956e+00,testes=4.461e+01,thymus=7.956e+00	RPKM=7.8125e+02,ORFscore=9.4167	RPKM=6.6126e+02,ORFscore=11.5407	NA	NA	NA
ENSMUST00000148235_chr8:116889773-116911208:-	Cmc2	annotated	163.14	FPKM:bone-marrow=9.040e-01,cerebellum=2.294e+00,cortex=2.375e+00,E14.5-brain=2.105e+00,E14.5-heart=4.260e+00,E14.5-limb=2.099e+00,E14.5-liver=2.187e+00,heart=2.885e+00,intestine=9.643e-01,kidney=1.219e+00,liver=4.708e-01,lung=6.980e-01,MEF=1.400e+00,mESC=6.580e-01,olfactory=7.574e-01,placenta=6.553e-01,spleen=6.991e-01,testes=1.776e+00,thymus=1.817e+00	RPKM=5.2557e+01,ORFscore=6.8158	RPKM=1.7196e+01,ORFscore=5.8230	sequence=CLKNEYSER,score=1.170e+02,PEP=3.150e-04,intensity=4.462e+07,nspectra=3,peak_cov=0.344,intensity_cov=0.129;sequence=KCLKNEYSER,score=1.156e+02,PEP=3.432e-04,intensity=2.177e+07,nspectra=1,peak_cov=0.375,intensity_cov=0.159;sequence=CLKNEYSERR,score=6.482e+01,PEP=2.573e-02,intensity=3.106e+07,nspectra=1,peak_cov=0.325,intensity_cov=0.103	NA	sequence=FFGHCNDLDR,score=1.511e+02,PEP=1.594e-07,intensity=1.881e+09,nspectra=24,peak_cov=0.498,intensity_cov=0.157
ENSMUST00000036387_chr10:76257035-76260068:+	S100b	annotated	1519.98	FPKM:bone-marrow=1.405e+00,cerebellum=1.351e+02,cortex=2.755e+01,E14.5-brain=4.320e-01,E14.5-heart=2.186e-01,E14.5-limb=1.124e+00,E14.5-liver=6.434e-02,heart=3.037e-01,intestine=3.368e-01,kidney=1.510e-01,liver=3.914e-02,lung=5.182e-01,MEF=1.857e-01,mESC=7.714e-02,olfactory=1.945e+01,placenta=2.369e-01,spleen=3.263e-01,testes=0.000e+00,thymus=1.410e+00	NA	RPKM=1.1754e+02,ORFscore=9.2194	NA	NA	NA
ENSMUST00000167504_chr9:109078391-109082342:-	Tma7	annotated	1116.79	FPKM:bone-marrow=1.719e+01,cerebellum=2.426e+01,cortex=2.211e+01,E14.5-brain=6.707e+01,E14.5-heart=6.017e+01,E14.5-limb=3.044e+01,E14.5-liver=5.022e+01,heart=1.594e+01,intestine=4.265e+01,kidney=3.962e+01,liver=1.004e+01,lung=1.504e+01,MEF=3.110e+01,mESC=2.681e+01,olfactory=1.348e+01,placenta=2.590e+01,spleen=3.052e+01,testes=1.690e+01,thymus=2.095e+01	RPKM=9.5959e+01,ORFscore=6.2070	RPKM=5.5940e+01,ORFscore=7.2717	NA	NA	NA
ENSMUST00000059980_chr1:72711321-72713565:+	Rpl37a	annotated	2507.39	FPKM:bone-marrow=1.159e+02,cerebellum=3.889e+01,cortex=4.022e+01,E14.5-brain=1.311e+02,E14.5-heart=1.148e+02,E14.5-limb=8.620e+01,E14.5-liver=1.409e+02,heart=5.043e+01,intestine=5.235e+01,kidney=8.826e+01,liver=2.726e+01,lung=8.469e+01,MEF=1.449e+02,mESC=1.493e+02,olfactory=3.147e+01,placenta=4.167e+01,spleen=2.804e+02,testes=3.183e+01,thymus=5.757e+01	RPKM=4.0629e+02,ORFscore=9.3017	RPKM=1.7853e+02,ORFscore=9.9619	NA	NA	NA
ENSMUST00000075738_chr7:30617109-30624605:-	Cox6b1	annotated	272.47	FPKM:bone-marrow=1.226e+02,cerebellum=2.153e+02,cortex=2.053e+02,E14.5-brain=1.945e+02,E14.5-heart=4.333e+02,E14.5-limb=9.677e+01,E14.5-liver=2.028e+02,heart=7.646e+02,intestine=3.590e+02,kidney=7.299e+02,liver=2.060e+02,lung=9.286e+01,MEF=1.757e+02,mESC=1.678e+02,olfactory=1.156e+02,placenta=1.427e+02,spleen=1.175e+02,testes=1.679e+01,thymus=1.021e+02	RPKM=7.3590e+02,ORFscore=10.3879	RPKM=5.1218e+02,ORFscore=11.2032	sequence=IAEGTFPGKI,score=1.104e+02,PEP=3.362e-04,intensity=1.225e+09,nspectra=41,peak_cov=0.612,intensity_cov=0.167;sequence=NCWQNYLDFHRCEK,score=6.424e+01,PEP=2.482e-04,intensity=2.265e+07,nspectra=4,peak_cov=0.302,intensity_cov=0.132;sequence=GGDVSVCEWYRR,score=1.742e+02,PEP=1.154e-17,intensity=2.376e+09,nspectra=18,peak_cov=0.656,intensity_cov=0.161;sequence=IAEGTFPGK,score=8.264e+01,PEP=1.96…	sequence=IAEGTFPGKI,score=1.825e+02,PEP=1.046e-04,intensity=1.962e+08,nspectra=58,peak_cov=0.634,intensity_cov=0.287;sequence=NCWQNYLDFHR,score=1.280e+02,PEP=7.825e-06,intensity=6.458e+07,nspectra=26,peak_cov=0.517,intensity_cov=0.167;sequence=GGDVSVCEWYR,score=1.339e+02,PEP=2.829e-05,intensity=4.796e+07,nspectra=30,peak_cov=0.647,intensity_cov=0.226;sequence=IAEGTFPGK,score=1.249e+02,PEP=9.624e-…	sequence=GGDVSVCEWYRR,score=1.441e+02,PEP=3.055e-10,intensity=1.569e+10,nspectra=55,peak_cov=0.396,intensity_cov=0.258;sequence=TAPFDSR,score=1.246e+02,PEP=1.255e-02,intensity=4.091e+09,nspectra=16,peak_cov=0.790,intensity_cov=0.228;sequence=TAPFDSRFPNQNQTK,score=2.224e+02,PEP=4.436e-29,intensity=1.256e+11,nspectra=251,peak_cov=0.419,intensity_cov=0.318;sequence=NCWQNYLDFHR,score=2.264e+02,PEP=4.…
chr19_39127120-39129472.T1_chr19:39054658-39054798:+	chr19_39127120-39129472.T1	lincRNA	65.09	FPKM:bone-marrow=1.144e-01,cerebellum=1.242e+00,cortex=1.492e+00,E14.5-brain=3.954e+00,E14.5-heart=4.018e+00,E14.5-limb=4.733e+00,E14.5-liver=2.248e+00,heart=3.216e-01,intestine=1.300e+00,kidney=3.677e-01,liver=6.214e-02,lung=9.073e-01,MEF=3.260e+00,mESC=5.430e+00,olfactory=3.271e+00,placenta=2.619e+00,spleen=6.217e-01,testes=3.972e+00,thymus=3.180e+00	NA	NA	NA	sequence=NFLIEDNK,score=6.169e+01,PEP=6.572e-02,intensity=1.257e+06,nspectra=1,peak_cov=0.445,intensity_cov=0.175	NA
ENSMUST00000028999_chr3:7437365-7442090:+	Pkia	annotated	995.56	FPKM:bone-marrow=1.592e-01,cerebellum=3.201e+01,cortex=2.869e+01,E14.5-brain=5.684e+01,E14.5-heart=1.386e+01,E14.5-limb=7.820e+00,E14.5-liver=5.569e-01,heart=8.830e+00,intestine=4.525e-01,kidney=2.225e+00,liver=1.441e-01,lung=2.033e+00,MEF=3.145e+00,mESC=1.492e+00,olfactory=1.252e+01,placenta=3.394e-01,spleen=5.367e-01,testes=2.439e-01,thymus=1.626e+00	RPKM=7.9665e+00,ORFscore=-0.0401	RPKM=7.9488e+01,ORFscore=7.0505	sequence=NAIHDILVSSASGNSNELALK,score=7.143e+01,PEP=2.084e-09,intensity=8.655e+07,nspectra=9,peak_cov=0.697,intensity_cov=0.355;sequence=LAGLDINKTEGEDDGQR,score=1.230e+02,PEP=6.335e-09,intensity=1.302e+08,nspectra=3,peak_cov=0.429,intensity_cov=0.253;sequence=TDVETTYADFIASGR,score=1.624e+02,PEP=5.897e-23,intensity=1.808e+08,nspectra=16,peak_cov=0.760,intensity_cov=0.385	NA	sequence=TDVETTYADFIASGR,score=1.238e+02,PEP=1.543e-15,intensity=3.357e+08,nspectra=13,peak_cov=0.668,intensity_cov=0.252;sequence=SSTEQSGEAQGEAAK,score=8.039e+01,PEP=9.153e-05,intensity=1.532e+07,nspectra=2,peak_cov=0.450,intensity_cov=0.224
ENSMUST00000081964_chr5:77087739-77095009:-	Hopx	annotated	1144.41	FPKM:bone-marrow=2.430e+00,cerebellum=6.604e+01,cortex=1.220e+01,E14.5-brain=7.867e+00,E14.5-heart=8.966e+01,E14.5-limb=1.499e+00,E14.5-liver=2.722e-01,heart=5.328e+01,intestine=1.660e+01,kidney=2.960e+00,liver=1.920e+01,lung=2.712e+02,MEF=1.431e+00,mESC=2.425e+00,olfactory=5.487e+00,placenta=1.137e+01,spleen=8.874e+00,testes=4.010e+00,thymus=1.815e+00	RPKM=1.2275e+01,ORFscore=5.2710	RPKM=5.7253e+01,ORFscore=7.2708	NA	NA	sequence=HPDPTTLCLIAAEAGLTEEQTQK,score=1.701e+02,PEP=2.908e-74,intensity=1.378e+09,nspectra=13,peak_cov=0.443,intensity_cov=0.167;sequence=SEGLPSECR,score=1.015e+02,PEP=7.732e-04,intensity=6.973e+08,nspectra=10,peak_cov=0.556,intensity_cov=0.107;sequence=SAQTASGPTEDQVEILEYNFNK,score=1.567e+02,PEP=6.672e-67,intensity=5.109e+09,nspectra=42,peak_cov=0.516,intensity_cov=0.178;sequence=RSEGLPSECR,scor…
ENSMUST00000109584_chr2:156174959-156179227:-	Rbm39	annotated	255.54	FPKM:bone-marrow=1.608e-32,cerebellum=4.852e-19,cortex=4.025e-06,E14.5-brain=1.242e-18,E14.5-heart=2.920e-27,E14.5-limb=1.593e-36,E14.5-liver=1.622e-22,heart=2.377e-27,intestine=1.817e-25,kidney=1.063e-27,liver=2.564e-35,lung=3.887e-41,MEF=1.671e+00,mESC=1.913e+00,olfactory=1.231e-70,placenta=8.600e-145,spleen=2.824e-25,testes=6.422e-19,thymus=1.645e-30	RPKM=1.3265e+02,ORFscore=6.5902	RPKM=5.0951e+01,ORFscore=7.3636	NA	NA	NA
ENSMUST00000072587_chr3:95862752-95870576:-	Mrps21	annotated	1500.55	FPKM:bone-marrow=1.073e+01,cerebellum=1.377e+01,cortex=9.126e+00,E14.5-brain=2.416e+01,E14.5-heart=3.348e+01,E14.5-limb=1.418e+01,E14.5-liver=2.086e+01,heart=4.944e+01,intestine=1.699e+01,kidney=6.015e+01,liver=2.248e+01,lung=1.229e+01,MEF=1.517e+01,mESC=2.010e+01,olfactory=1.055e+01,placenta=1.144e+01,spleen=1.496e+01,testes=2.341e+00,thymus=1.061e+01	RPKM=1.0773e+02,ORFscore=7.9863	RPKM=6.8765e+01,ORFscore=8.6630	NA	NA	NA
ENSMUST00000170612_chr3:93560964-93564404:+	S100a10	annotated	1564.4	FPKM:bone-marrow=3.020e+01,cerebellum=1.250e+01,cortex=1.291e+01,E14.5-brain=3.519e+01,E14.5-heart=6.377e+01,E14.5-limb=6.058e+01,E14.5-liver=3.072e+01,heart=3.463e+01,intestine=4.738e+02,kidney=6.724e+01,liver=6.093e+01,lung=6.204e+01,MEF=1.165e+02,mESC=1.510e+02,olfactory=2.732e+01,placenta=9.896e+01,spleen=9.224e+01,testes=1.082e+01,thymus=5.310e+01	RPKM=1.0627e+03,ORFscore=11.4004	RPKM=5.9894e+01,ORFscore=8.4207	NA	NA	NA
ENSMUST00000162246_chr9:83110391-83146445:-	Hmgn3	annotated	297.46	FPKM:bone-marrow=8.989e+00,cerebellum=1.434e+01,cortex=1.344e+01,E14.5-brain=2.993e+01,E14.5-heart=1.263e+01,E14.5-limb=2.275e+01,E14.5-liver=8.187e-01,heart=2.519e+00,intestine=9.815e-05,kidney=4.744e+00,liver=9.725e-05,lung=5.106e+00,MEF=1.528e+01,mESC=3.083e+00,olfactory=1.648e+01,placenta=2.061e+00,spleen=8.202e+00,testes=1.100e-03,thymus=5.712e+00	RPKM=4.3933e+01,ORFscore=5.8402	RPKM=2.2931e+01,ORFscore=7.2789	NA	NA	sequence=VEEAQRTESIEK,score=1.248e+02,PEP=2.450e-07,intensity=5.639e+07,nspectra=3,peak_cov=0.341,intensity_cov=0.212
ENSMUST00000030787_chr5:24842270-24842338:-	Rheb	utr5	50.5	FPKM:bone-marrow=3.676e+00,cerebellum=2.257e+01,cortex=1.818e+01,E14.5-brain=2.495e+01,E14.5-heart=2.330e+01,E14.5-limb=1.338e+01,E14.5-liver=1.371e+01,heart=9.872e+00,intestine=8.849e+00,kidney=1.452e+01,liver=8.411e+00,lung=7.910e+00,MEF=2.349e+01,mESC=1.755e+01,olfactory=1.134e+01,placenta=1.575e+01,spleen=4.757e+00,testes=6.052e+00,thymus=8.361e+00	RPKM=9.3873e+01,ORFscore=4.0083	RPKM=8.7203e+01,ORFscore=6.1137	NA	sequence=SPGAAAADSLSR,score=6.813e+01,PEP=3.480e-02,intensity=1.202e+07,nspectra=1,peak_cov=0.251,intensity_cov=0.163	NA
ENSMUST00000173865_chr4:41773194-41773782:-	Ccl27a	annotated	338.56	FPKM:bone-marrow=0.000e+00,cerebellum=6.248e-01,cortex=2.759e+00,E14.5-brain=1.445e+00,E14.5-heart=2.997e-01,E14.5-limb=7.712e-01,E14.5-liver=2.597e-01,heart=1.654e-01,intestine=5.050e-02,kidney=3.580e-01,liver=0.000e+00,lung=1.931e-01,MEF=3.875e-10,mESC=8.707e-05,olfactory=7.765e-01,placenta=2.065e-02,spleen=6.149e-17,testes=7.074e+00,thymus=1.843e-07	RPKM=5.6802e-01,ORFscore=-0.8480	RPKM=2.2380e+01,ORFscore=6.7700	NA	NA	NA
ENSMUST00000109528_chr2:157557890-157558153:-	Blcap	annotated	1781.26	FPKM:bone-marrow=2.118e+00,cerebellum=2.196e+01,cortex=1.868e+01,E14.5-brain=3.284e+01,E14.5-heart=8.607e+00,E14.5-limb=9.922e+00,E14.5-liver=2.381e+00,heart=6.692e+00,intestine=1.167e+01,kidney=5.853e+00,liver=3.533e+00,lung=7.443e+00,MEF=1.557e+01,mESC=8.123e+00,olfactory=1.489e+01,placenta=1.648e+01,spleen=3.934e+00,testes=3.815e+00,thymus=4.747e+00	RPKM=3.4957e+01,ORFscore=6.8744	RPKM=9.7988e+01,ORFscore=8.9183	NA	NA	NA
ENSMUST00000071737_chr13:73988963-73989133:-	Gm10126	other	425.34	FPKM:bone-marrow=2.582e+02,cerebellum=3.841e+01,cortex=4.085e+01,E14.5-brain=1.585e+02,E14.5-heart=1.522e+02,E14.5-limb=1.435e+02,E14.5-liver=2.024e+02,heart=8.990e+01,intestine=1.146e+02,kidney=1.249e+02,liver=2.932e+01,lung=7.521e+01,MEF=1.631e+02,mESC=4.589e+02,olfactory=1.189e+02,placenta=1.454e+02,spleen=4.008e+02,testes=1.207e+02,thymus=1.408e+02	RPKM=2.1963e+02,ORFscore=8.0615	RPKM=1.3847e+02,ORFscore=8.7059	sequence=GHQQLYWSHPRK,score=1.564e+02,PEP=1.014e-10,intensity=2.322e+08,nspectra=7,peak_cov=0.381,intensity_cov=0.103;sequence=GHQQLYWSHPR,score=2.729e+02,PEP=1.826e-100,intensity=3.522e+10,nspectra=253,peak_cov=0.644,intensity_cov=0.237	sequence=GHQQLYWSHPR,score=2.239e+02,PEP=1.398e-07,intensity=6.588e+08,nspectra=133,peak_cov=0.354,intensity_cov=0.282	sequence=GHQQLYWSHPR,score=2.401e+02,PEP=2.614e-30,intensity=2.108e+10,nspectra=75,peak_cov=0.615,intensity_cov=0.272
ENSMUST00000052939_chr16:20620173-20621194:-	Camk2n2	annotated	1055.17	FPKM:bone-marrow=3.817e-01,cerebellum=3.750e+01,cortex=2.987e+01,E14.5-brain=1.729e+01,E14.5-heart=4.678e-01,E14.5-limb=1.009e+00,E14.5-liver=2.651e-01,heart=3.576e-01,intestine=3.032e-01,kidney=8.357e-01,liver=2.764e-01,lung=7.508e-01,MEF=2.750e+00,mESC=6.583e-01,olfactory=7.948e+00,placenta=6.197e-01,spleen=2.049e-01,testes=3.118e+00,thymus=1.082e+00	RPKM=1.5509e+00,ORFscore=-2.1699	RPKM=1.1128e+02,ORFscore=8.9747	NA	NA	NA
ENSMUST00000129513_chr1:37933668-37948683:+	Gm15457	lincRNA	669.78	FPKM:bone-marrow=9.756e-02,cerebellum=3.564e-02,cortex=2.650e-02,E14.5-brain=8.602e-03,E14.5-heart=1.345e-02,E14.5-limb=3.625e-02,E14.5-liver=2.178e-02,heart=6.853e-03,intestine=6.706e-03,kidney=0.000e+00,liver=0.000e+00,lung=2.023e-02,MEF=1.047e-02,mESC=4.569e-02,olfactory=5.956e-08,placenta=1.782e-02,spleen=1.472e-02,testes=1.494e-01,thymus=2.075e-02	RPKM=1.5812e-01,ORFscore=0.0000	NA	sequence=VYSASTSTSILMFITK,score=2.828e+01,PEP=3.320e-02,intensity=1.126e+08,nspectra=1,peak_cov=0.117,intensity_cov=0.028	NA	NA
ENSMUST00000078676_chr4:116067140-116074969:-	Uqcrh	annotated	1371.83	FPKM:bone-marrow=6.261e+01,cerebellum=1.458e+02,cortex=9.818e+01,E14.5-brain=7.336e+01,E14.5-heart=2.911e+02,E14.5-limb=7.165e+01,E14.5-liver=1.429e+02,heart=4.232e+02,intestine=1.559e+02,kidney=3.344e+02,liver=3.209e+01,lung=1.003e+02,MEF=1.055e+02,mESC=7.849e+01,olfactory=7.077e+01,placenta=6.512e+01,spleen=1.770e+02,testes=1.006e+01,thymus=7.917e+01	RPKM=3.1266e+02,ORFscore=9.1238	RPKM=2.9031e+02,ORFscore=10.3261	sequence=EHCEQLEK,score=1.931e+02,PEP=2.491e-11,intensity=7.694e+07,nspectra=4,peak_cov=0.444,intensity_cov=0.210;sequence=SQTEEDCTEELFDFLHAR,score=2.126e+02,PEP=7.786e-92,intensity=2.652e+09,nspectra=67,peak_cov=0.576,intensity_cov=0.189;sequence=ERLELCDNR,score=1.858e+02,PEP=4.188e-05,intensity=3.228e+09,nspectra=45,peak_cov=0.558,intensity_cov=0.277;sequence=ERLELCDNRVSSR,score=1.718e+02,PEP=1…	sequence=EEEEEELVDPLTTVR,score=1.320e+02,PEP=6.393e-09,intensity=6.900e+06,nspectra=14,peak_cov=0.532,intensity_cov=0.276;sequence=EHCEQLEK,score=1.339e+02,PEP=5.392e-03,intensity=6.679e+06,nspectra=2,peak_cov=0.414,intensity_cov=0.175;sequence=SQTEEDCTEELFDFLHAR,score=1.300e+02,PEP=9.853e-19,intensity=1.978e+08,nspectra=39,peak_cov=0.489,intensity_cov=0.245;sequence=ERLELCDNR,score=1.455e+02,PEP…	sequence=LELCDNRVSSR,score=1.059e+02,PEP=1.129e-04,intensity=3.750e+09,nspectra=14,peak_cov=0.200,intensity_cov=0.158;sequence=MLTGSGDPKEEEEEELVDPLTTVR,score=1.176e+02,PEP=1.647e-23,intensity=1.127e+09,nspectra=19,peak_cov=0.178,intensity_cov=0.132;sequence=EEEEEELVDPLTTVREHCEQLEK,score=1.782e+02,PEP=5.858e-75,intensity=1.882e+10,nspectra=112,peak_cov=0.529,intensity_cov=0.186;sequence=EHCEQLEK,s…
ENSMUST00000062067_chr5:138255801-138259137:+	Lamtor4	annotated	1146.68	FPKM:bone-marrow=3.246e+01,cerebellum=7.137e+00,cortex=6.096e+00,E14.5-brain=1.447e+01,E14.5-heart=1.618e+01,E14.5-limb=6.744e+00,E14.5-liver=9.230e+00,heart=1.597e+01,intestine=1.463e+01,kidney=4.740e+01,liver=2.592e+01,lung=1.277e+01,MEF=1.195e+01,mESC=6.461e+00,olfactory=5.067e+00,placenta=5.010e+00,spleen=2.092e+01,testes=2.061e+00,thymus=2.484e+00	RPKM=9.1535e+01,ORFscore=7.2223	RPKM=9.3709e+01,ORFscore=8.4134	sequence=MTSALTQGLER,score=5.198e+01,PEP=1.524e-03,intensity=2.648e+08,nspectra=2,peak_cov=0.409,intensity_cov=0.062;sequence=TSALTQGLER,score=1.986e+02,PEP=2.488e-12,intensity=1.084e+09,nspectra=36,peak_cov=0.802,intensity_cov=0.392;sequence=GREPIDV,score=1.017e+02,PEP=1.419e-02,intensity=1.980e+09,nspectra=11,peak_cov=0.544,intensity_cov=0.103	sequence=TSALTQGLER,score=1.945e+02,PEP=2.252e-05,intensity=2.174e+08,nspectra=36,peak_cov=0.688,intensity_cov=0.296;sequence=LSVVFGEHTLLVTVSGQR,score=9.342e+01,PEP=7.522e-05,intensity=4.632e+07,nspectra=11,peak_cov=0.380,intensity_cov=0.217;sequence=MTSALTQGLER,score=8.171e+01,PEP=9.484e-03,intensity=8.581e+04,nspectra=1,peak_cov=0.496,intensity_cov=0.244;sequence=GREPIDV,score=1.205e+02,PEP=5.7…	sequence=MTSALTQGLER,score=7.229e+01,PEP=1.220e-03,intensity=3.905e+06,nspectra=1,peak_cov=0.459,intensity_cov=0.162;sequence=TSALTQGLER,score=1.924e+02,PEP=2.886e-08,intensity=2.072e+10,nspectra=52,peak_cov=0.763,intensity_cov=0.319;sequence=GREPIDV,score=1.074e+02,PEP=1.851e-02,intensity=1.999e+08,nspectra=6,peak_cov=0.498,intensity_cov=0.084
ENSMUST00000108857_chr11:55450501-55461093:-	Atox1	annotated	755.54	FPKM:bone-marrow=2.176e+01,cerebellum=2.191e+01,cortex=1.766e+01,E14.5-brain=5.072e+01,E14.5-heart=3.763e+01,E14.5-limb=2.204e+01,E14.5-liver=3.464e+01,heart=2.902e+01,intestine=3.473e+01,kidney=1.325e+02,liver=5.430e+01,lung=2.476e+01,MEF=3.880e+01,mESC=4.035e+01,olfactory=1.175e+01,placenta=6.432e+01,spleen=3.441e+01,testes=1.306e+01,thymus=1.799e+01	RPKM=8.5062e+02,ORFscore=9.5003	RPKM=1.1316e+02,ORFscore=8.3017	sequence=TGKAVSYLGPK,score=7.439e+01,PEP=5.000e-04,intensity=1.965e+07,nspectra=4,peak_cov=0.449,intensity_cov=0.222;sequence=VCIDSEHSSDTLLATLNK,score=8.201e+01,PEP=2.066e-07,intensity=1.975e+08,nspectra=14,peak_cov=0.286,intensity_cov=0.243;sequence=LGGVEFNIDLPNK,score=7.044e+01,PEP=1.925e-03,intensity=4.763e+07,nspectra=1,peak_cov=0.426,intensity_cov=0.207;sequence=LGGVEFNIDLPNKK,score=1.226e+0…	sequence=VLNKLGGVEFNIDLPNK,score=6.548e+01,PEP=4.725e-03,intensity=1.519e+06,nspectra=1,peak_cov=0.394,intensity_cov=0.153;sequence=LGGVEFNIDLPNK,score=1.877e+02,PEP=2.114e-13,intensity=1.223e+08,nspectra=24,peak_cov=0.640,intensity_cov=0.313;sequence=VCIDSEHSSDTLLATLNK,score=1.154e+02,PEP=9.006e-10,intensity=4.662e+07,nspectra=22,peak_cov=0.491,intensity_cov=0.188;sequence=AVSYLGPK,score=1.016e+…	sequence=LGGVEFNIDLPNK,score=1.839e+02,PEP=3.331e-16,intensity=1.494e+11,nspectra=193,peak_cov=0.494,intensity_cov=0.160;sequence=PKHEFSVDMTCEGCAEAVSR,score=2.144e+02,PEP=5.498e-61,intensity=3.827e+09,nspectra=44,peak_cov=0.534,intensity_cov=0.184;sequence=TGKAVSYLGPK,score=4.122e+01,PEP=9.846e-02,intensity=8.761e+07,nspectra=1,peak_cov=0.224,intensity_cov=0.112;sequence=VCIDSEHSSDTLLATLNK,score=…
ENSMUST00000105139_chr10:13008623-13008883:+	Sf3b5	annotated	2214.64	FPKM:bone-marrow=2.174e+01,cerebellum=9.628e+00,cortex=1.248e+01,E14.5-brain=2.588e+01,E14.5-heart=2.695e+01,E14.5-limb=1.667e+01,E14.5-liver=3.595e+01,heart=1.139e+01,intestine=1.425e+01,kidney=2.232e+01,liver=6.567e+00,lung=1.805e+01,MEF=2.066e+01,mESC=3.714e+01,olfactory=8.837e+00,placenta=1.220e+01,spleen=2.973e+01,testes=1.119e+01,thymus=1.346e+01	RPKM=3.3525e+02,ORFscore=9.7683	RPKM=9.3513e+01,ORFscore=9.1208	NA	NA	NA
ENSMUST00000170122_chr3:90212725-90213615:-	Rps27	annotated	1727.41	FPKM:bone-marrow=1.864e+02,cerebellum=4.171e+01,cortex=4.905e+01,E14.5-brain=2.176e+02,E14.5-heart=1.867e+02,E14.5-limb=1.783e+02,E14.5-liver=1.932e+02,heart=1.256e+02,intestine=1.561e+02,kidney=1.422e+02,liver=3.981e+01,lung=1.685e+02,MEF=2.503e+02,mESC=3.903e+02,olfactory=1.293e+02,placenta=1.226e+02,spleen=1.158e+03,testes=4.375e+01,thymus=2.163e+02	RPKM=5.6454e+02,ORFscore=11.0644	RPKM=8.8401e+01,ORFscore=8.4569	sequence=DLLHPSPEEEKR,score=1.986e+02,PEP=1.007e-61,intensity=5.969e+09,nspectra=117,peak_cov=0.686,intensity_cov=0.193;sequence=DLLHPSPEEEKRK,score=1.862e+02,PEP=3.179e-32,intensity=2.735e+10,nspectra=129,peak_cov=0.576,intensity_cov=0.117;sequence=LTEGCSFRR,score=1.580e+02,PEP=2.200e-04,intensity=1.044e+10,nspectra=129,peak_cov=0.564,intensity_cov=0.127;sequence=ARLTEGCSFRR,score=7.229e+01,PEP=…	sequence=LTEGCSFR,score=1.452e+02,PEP=1.748e-03,intensity=1.075e+09,nspectra=81,peak_cov=0.621,intensity_cov=0.219;sequence=DLLHPSPEEEKRK,score=1.453e+02,PEP=1.075e-04,intensity=4.436e+08,nspectra=26,peak_cov=0.509,intensity_cov=0.214;sequence=DLLHPSPEEEKR,score=1.822e+02,PEP=1.067e-08,intensity=5.338e+08,nspectra=72,peak_cov=0.576,intensity_cov=0.323;sequence=PLAKDLLHPSPEEEK,score=1.187e+02,PEP=…	sequence=ARLTEGCSFR,score=1.083e+02,PEP=7.001e-05,intensity=4.882e+08,nspectra=2,peak_cov=0.245,intensity_cov=0.193;sequence=LTEGCSFR,score=1.538e+02,PEP=1.451e-04,intensity=6.434e+10,nspectra=67,peak_cov=0.766,intensity_cov=0.317
ENSMUST00000021486_chr12:71123552-71126371:-	Timm9	annotated	929	FPKM:bone-marrow=4.386e+00,cerebellum=1.027e+01,cortex=8.264e+00,E14.5-brain=1.514e+01,E14.5-heart=1.824e+01,E14.5-limb=8.703e+00,E14.5-liver=1.574e+01,heart=5.837e+00,intestine=6.662e+00,kidney=2.302e+01,liver=1.119e+01,lung=3.092e+00,MEF=7.489e+00,mESC=1.180e+01,olfactory=1.047e+01,placenta=5.085e+00,spleen=7.580e+00,testes=5.232e+00,thymus=6.284e+00	RPKM=5.9433e+01,ORFscore=6.7249	RPKM=3.4974e+01,ORFscore=6.7127	sequence=AGLLGQPR,score=1.243e+02,PEP=2.402e-03,intensity=1.822e+09,nspectra=31,peak_cov=0.786,intensity_cov=0.128;sequence=EVKPEEVTCSEHCLQK,score=2.163e+02,PEP=3.701e-55,intensity=2.132e+09,nspectra=15,peak_cov=0.416,intensity_cov=0.166;sequence=EFLGTYNK,score=1.135e+02,PEP=2.617e-03,intensity=1.277e+08,nspectra=5,peak_cov=0.533,intensity_cov=0.142;sequence=AAQIPESDQIKQFK,score=1.194e+02,PEP=3.1…	sequence=LTETCFLDCVK,score=1.933e+02,PEP=1.311e-05,intensity=9.646e+06,nspectra=15,peak_cov=0.594,intensity_cov=0.295;sequence=EVKPEEVTCSEHCLQK,score=7.763e+01,PEP=1.952e-03,intensity=4.224e+06,nspectra=4,peak_cov=0.480,intensity_cov=0.179;sequence=EFLGTYNK,score=1.400e+02,PEP=5.516e-03,intensity=1.325e+07,nspectra=13,peak_cov=0.526,intensity_cov=0.194;sequence=FQEYHIQQNEALAAK,score=2.035e+02,PEP…	sequence=AAQIPESDQIK,score=8.581e+01,PEP=2.310e-04,intensity=3.685e+10,nspectra=30,peak_cov=0.582,intensity_cov=0.183;sequence=LTETCFLDCVK,score=2.046e+02,PEP=9.696e-11,intensity=3.791e+10,nspectra=62,peak_cov=0.610,intensity_cov=0.162;sequence=EVKPEEVTCSEHCLQK,score=2.503e+02,PEP=1.148e-49,intensity=4.245e+10,nspectra=136,peak_cov=0.346,intensity_cov=0.298;sequence=FQEYHIQQNEALAAK,score=2.348e+0…
ENSMUST00000119704_chr16:38347101-38349325:+	Gm21987	annotated	760.75	FPKM:bone-marrow=8.243e+01,cerebellum=3.603e+01,cortex=3.579e+01,E14.5-brain=1.807e+01,E14.5-heart=6.027e+01,E14.5-limb=9.621e+00,E14.5-liver=8.854e+01,heart=1.523e+02,intestine=6.217e+01,kidney=1.151e+02,liver=1.973e+01,lung=5.610e+01,MEF=3.313e+01,mESC=6.102e+01,olfactory=3.794e+01,placenta=3.651e+01,spleen=5.867e+01,testes=1.596e+01,thymus=2.954e+01	RPKM=2.6525e+02,ORFscore=7.0353	RPKM=1.2510e+02,ORFscore=8.5891	NA	NA	NA
ENSMUST00000115231_chrX:37082701-37085127:-	Rpl39	annotated	1032.96	FPKM:bone-marrow=4.746e+01,cerebellum=2.679e+01,cortex=3.077e+01,E14.5-brain=1.644e+02,E14.5-heart=1.246e+02,E14.5-limb=9.903e+01,E14.5-liver=1.718e+02,heart=4.110e+01,intestine=6.396e+01,kidney=7.579e+01,liver=2.913e+01,lung=6.500e+01,MEF=2.023e+02,mESC=2.173e+02,olfactory=3.040e+01,placenta=6.398e+01,spleen=2.733e+02,testes=4.828e+00,thymus=7.184e+01	RPKM=1.2856e+02,ORFscore=-6.7887	RPKM=1.1875e+02,ORFscore=8.4010	NA	NA	NA
ENSMUST00000107808_chr4:45105630-45108033:-	Tomm5	annotated	164.48	FPKM:bone-marrow=4.151e-05,cerebellum=7.323e-01,cortex=3.533e-01,E14.5-brain=6.122e-05,E14.5-heart=5.304e-01,E14.5-limb=7.324e-01,E14.5-liver=4.486e-05,heart=3.083e-05,intestine=4.333e-05,kidney=1.711e+00,liver=3.655e-05,lung=9.747e-01,MEF=3.582e-05,mESC=1.006e+00,olfactory=6.166e-11,placenta=7.195e-01,spleen=1.653e+00,testes=7.619e-04,thymus=1.628e-04	RPKM=3.2225e+01,ORFscore=5.0819	RPKM=6.0565e+01,ORFscore=7.5362	NA	NA	NA
ENSMUST00000046221_chr10:53343864-53344022:+	Pln	annotated	827.46	FPKM:bone-marrow=1.288e-01,cerebellum=4.753e-01,cortex=4.839e-01,E14.5-brain=3.487e-01,E14.5-heart=2.668e+02,E14.5-limb=7.998e-01,E14.5-liver=2.109e-01,heart=4.887e+02,intestine=1.157e+00,kidney=2.980e-01,liver=7.159e-01,lung=1.956e+00,MEF=1.393e-01,mESC=1.034e-01,olfactory=2.728e-01,placenta=3.852e-01,spleen=3.500e-01,testes=3.420e+00,thymus=2.760e-01	NA	RPKM=2.4963e+00,ORFscore=-2.9069	NA	NA	sequence=MEKVQYLTR,score=6.669e+01,PEP=1.733e-02,intensity=2.253e+07,nspectra=1,peak_cov=0.380,intensity_cov=0.051
ENSMUST00000100339_chr14:101634342-101640436:-	Commd6	annotated	887.12	FPKM:bone-marrow=2.136e-05,cerebellum=7.165e-01,cortex=1.712e+00,E14.5-brain=8.949e-01,E14.5-heart=5.888e-04,E14.5-limb=6.914e-06,E14.5-liver=1.064e-05,heart=7.044e-05,intestine=1.524e-01,kidney=3.938e-01,liver=4.334e-06,lung=1.709e-01,MEF=1.162e+00,mESC=9.241e-01,olfactory=3.135e+00,placenta=2.042e-01,spleen=6.091e-05,testes=2.475e+00,thymus=2.680e-05	RPKM=7.9539e+01,ORFscore=6.8566	RPKM=5.0335e+01,ORFscore=8.0295	NA	NA	NA
ENSMUST00000108644_chr7:3617398-3620092:+	Ndufa3	annotated	219.22	FPKM:bone-marrow=1.881e+01,cerebellum=1.303e+00,cortex=1.808e+00,E14.5-brain=2.478e+00,E14.5-heart=5.799e+00,E14.5-limb=3.243e+00,E14.5-liver=2.713e+00,heart=5.732e+00,intestine=2.531e+00,kidney=1.288e+01,liver=2.889e+00,lung=1.742e+00,MEF=2.981e+00,mESC=5.952e-01,olfactory=6.295e+00,placenta=1.973e+00,spleen=1.243e+01,testes=9.599e-46,thymus=3.545e+00	RPKM=2.1739e+02,ORFscore=8.8490	RPKM=2.2291e+02,ORFscore=9.9435	NA	NA	NA
ENSMUST00000130498_chr7:126696037-126696654:+	Bola2	annotated	1086.76	FPKM:bone-marrow=1.372e+00,cerebellum=9.972e-01,cortex=8.980e-01,E14.5-brain=9.608e-01,E14.5-heart=1.115e+00,E14.5-limb=5.074e-01,E14.5-liver=1.402e+00,heart=2.000e-01,intestine=4.722e-01,kidney=9.665e-01,liver=5.231e-01,lung=1.195e+00,MEF=1.009e+00,mESC=1.159e+00,olfactory=9.071e-01,placenta=7.500e-01,spleen=1.695e+00,testes=3.190e-10,thymus=1.340e+00	RPKM=1.9778e+02,ORFscore=8.7107	RPKM=4.0684e+01,ORFscore=7.2403	sequence=QDLEAEHVEVEDTTLNR,score=3.188e+01,PEP=8.058e-04,intensity=4.044e+07,nspectra=1,peak_cov=0.187,intensity_cov=0.200;sequence=FEGKPLLQR,score=9.914e+01,PEP=8.473e-04,intensity=1.111e+08,nspectra=6,peak_cov=0.417,intensity_cov=0.169;sequence=VLVVSAK,score=1.054e+02,PEP=1.872e-02,intensity=4.441e+08,nspectra=10,peak_cov=0.775,intensity_cov=0.112;sequence=MELSADYLREK,score=1.451e+02,PEP=1.991e…	sequence=MELSADYLR,score=1.740e+02,PEP=1.169e-04,intensity=2.389e+07,nspectra=34,peak_cov=0.719,intensity_cov=0.329;sequence=FEGKPLLQR,score=1.044e+02,PEP=1.150e-02,intensity=7.000e+07,nspectra=6,peak_cov=0.575,intensity_cov=0.205;sequence=LVNECLAEELPHIHAFEQK,score=1.063e+02,PEP=5.893e-09,intensity=4.923e+07,nspectra=27,peak_cov=0.410,intensity_cov=0.203;sequence=QDLEAEHVEVEDTTLNR,score=1.220e+02…	sequence=LRQDLEAEHVEVEDTTLNR,score=1.585e+02,PEP=5.931e-49,intensity=2.629e+10,nspectra=117,peak_cov=0.627,intensity_cov=0.312;sequence=HRLVNECLAEELPHIHAFEQK,score=1.184e+02,PEP=1.144e-24,intensity=5.091e+08,nspectra=6,peak_cov=0.371,intensity_cov=0.130;sequence=MELSADYLREK,score=9.841e+01,PEP=5.369e-04,intensity=1.434e+08,nspectra=3,peak_cov=0.327,intensity_cov=0.083;sequence=LVNECLAEELPHIHAFEQK…
ENSMUST00000172334_chr15:100621848-100636220:-	Smagp	annotated	526.78	FPKM:bone-marrow=1.718e+00,cerebellum=4.115e-01,cortex=2.677e-01,E14.5-brain=1.216e+00,E14.5-heart=3.970e+00,E14.5-limb=1.234e+00,E14.5-liver=3.241e+00,heart=5.226e+00,intestine=2.149e+01,kidney=2.502e+01,liver=7.660e+00,lung=1.404e+01,MEF=5.290e-02,mESC=9.852e+00,olfactory=5.867e-01,placenta=2.122e+01,spleen=5.131e+00,testes=3.772e-01,thymus=9.429e-01	RPKM=3.6905e+01,ORFscore=6.5460	RPKM=1.6616e+00,ORFscore=3.1699	NA	NA	sequence=GSYVTYEPAEGEPSAILQMETDSAK,score=7.689e+01,PEP=2.420e-11,intensity=1.870e+08,nspectra=9,peak_cov=0.320,intensity_cov=0.247
ENSMUST00000123680_chr9:22157995-22158210:+	Pigyl	annotated	114.26	FPKM:bone-marrow=5.016e+00,cerebellum=9.079e+00,cortex=6.558e+00,E14.5-brain=1.004e+01,E14.5-heart=4.658e+00,E14.5-limb=4.394e+00,E14.5-liver=7.609e+00,heart=9.321e+00,intestine=4.634e+00,kidney=1.316e+01,liver=5.496e+00,lung=1.130e+01,MEF=6.519e+00,mESC=2.804e+01,olfactory=7.139e+00,placenta=4.533e+00,spleen=8.116e+00,testes=8.031e+00,thymus=5.771e+00	RPKM=3.3369e+01,ORFscore=5.6667	RPKM=3.9319e+01,ORFscore=6.2597	NA	NA	NA
ENSMUST00000156380_chr8:3621585-3623307:+	Pet100	annotated	430.89	FPKM:bone-marrow=7.939e+00,cerebellum=1.513e+01,cortex=4.279e+00,E14.5-brain=7.595e+00,E14.5-heart=5.460e+00,E14.5-limb=3.364e+00,E14.5-liver=8.126e+00,heart=3.072e+00,intestine=5.208e+00,kidney=1.105e+01,liver=8.057e+00,lung=5.100e+00,MEF=2.857e+00,mESC=4.060e+00,olfactory=2.659e+00,placenta=4.840e+00,spleen=5.815e+00,testes=4.452e+00,thymus=3.043e+00	RPKM=1.1226e+02,ORFscore=7.1615	RPKM=6.5569e+01,ORFscore=7.7513	sequence=GVKLEVFR,score=6.255e+01,PEP=3.972e-02,intensity=0.000e+00,nspectra=1,peak_cov=0.450,intensity_cov=0.227;sequence=LLQAAQQSS,score=5.626e+01,PEP=6.741e-02,intensity=7.890e+06,nspectra=1,peak_cov=0.279,intensity_cov=0.120	sequence=LLQAAQQSS,score=9.969e+01,PEP=1.011e-02,intensity=1.238e+05,nspectra=2,peak_cov=0.425,intensity_cov=0.260;sequence=EGQRQELEEFK,score=1.408e+02,PEP=2.289e-04,intensity=6.791e+05,nspectra=2,peak_cov=0.473,intensity_cov=0.219	sequence=LLQAAQQSS,score=7.852e+01,PEP=4.043e-03,intensity=1.295e+09,nspectra=10,peak_cov=0.313,intensity_cov=0.135;sequence=EGQRQELEEFK,score=1.761e+02,PEP=5.257e-11,intensity=1.772e+09,nspectra=13,peak_cov=0.489,intensity_cov=0.254
ENSMUST00000153892_chr11:115523707-115536118:-	Sumo2	annotated	1207.04	FPKM:bone-marrow=3.163e+00,cerebellum=4.283e+00,cortex=6.832e+00,E14.5-brain=2.416e-08,E14.5-heart=6.937e+00,E14.5-limb=8.759e-02,E14.5-liver=4.228e+00,heart=2.733e+00,intestine=1.428e+00,kidney=3.079e+00,liver=6.950e-06,lung=3.224e+00,MEF=1.153e+01,mESC=2.577e+01,olfactory=1.673e-02,placenta=6.952e+00,spleen=3.920e+00,testes=4.776e+00,thymus=4.610e+00	RPKM=6.3112e+00,ORFscore=-3.9119	RPKM=1.0411e+02,ORFscore=9.1427	NA	NA	NA
ENSMUST00000040824_chr3:89266734-89267012:+	Dpm3	annotated	1381.42	FPKM:bone-marrow=1.374e+01,cerebellum=1.760e+01,cortex=8.932e+00,E14.5-brain=2.479e+01,E14.5-heart=2.010e+01,E14.5-limb=1.548e+01,E14.5-liver=1.990e+01,heart=1.094e+01,intestine=1.811e+01,kidney=4.157e+01,liver=2.118e+01,lung=2.610e+01,MEF=2.010e+01,mESC=1.955e+01,olfactory=1.238e+01,placenta=1.515e+01,spleen=3.220e+01,testes=4.189e+00,thymus=1.063e+01	RPKM=6.1338e+01,ORFscore=6.2883	RPKM=6.7377e+01,ORFscore=8.3307	sequence=VATFHDCEDAAR,score=1.817e+02,PEP=2.056e-13,intensity=1.032e+09,nspectra=16,peak_cov=0.734,intensity_cov=0.340;sequence=ELQSQIVEAR,score=1.598e+02,PEP=4.283e-05,intensity=1.719e+09,nspectra=28,peak_cov=0.704,intensity_cov=0.205	sequence=VATFHDCEDAAR,score=6.922e+01,PEP=1.162e-03,intensity=5.382e+06,nspectra=12,peak_cov=0.444,intensity_cov=0.135;sequence=ELQSQIVEAR,score=1.925e+02,PEP=8.103e-05,intensity=1.782e+08,nspectra=45,peak_cov=0.638,intensity_cov=0.311	sequence=VATFHDCEDAAR,score=1.255e+02,PEP=1.291e-09,intensity=9.911e+08,nspectra=14,peak_cov=0.279,intensity_cov=0.243;sequence=ELQSQIVEAR,score=1.551e+02,PEP=2.141e-07,intensity=1.706e+10,nspectra=64,peak_cov=0.585,intensity_cov=0.194
ENSMUST00000170323_chr16:4987743-4987790:-	Sep-12	utr3	251.72	FPKM:bone-marrow=3.891e-02,cerebellum=3.250e-02,cortex=0.000e+00,E14.5-brain=1.372e-02,E14.5-heart=1.073e-02,E14.5-limb=1.446e-02,E14.5-liver=0.000e+00,heart=0.000e+00,intestine=1.070e-02,kidney=8.156e-03,liver=1.057e-02,lung=0.000e+00,MEF=0.000e+00,mESC=1.041e-02,olfactory=0.000e+00,placenta=1.422e-02,spleen=2.349e-02,testes=2.229e+01,thymus=0.000e+00	NA	NA	sequence=MAHCEFLLLR,score=4.365e+01,PEP=3.763e-02,intensity=1.724e+08,nspectra=2,peak_cov=0.107,intensity_cov=0.052	NA	NA
ENSMUST00000100955_chr17:6080840-6084652:+	Gtf2h5	annotated	1783.47	FPKM:bone-marrow=1.105e+01,cerebellum=1.594e+01,cortex=1.873e+01,E14.5-brain=4.042e+01,E14.5-heart=2.682e+01,E14.5-limb=1.813e+01,E14.5-liver=2.512e+01,heart=1.286e+01,intestine=1.119e+01,kidney=2.716e+01,liver=1.063e+01,lung=1.025e+01,MEF=2.236e+01,mESC=2.141e+01,olfactory=1.194e+01,placenta=1.297e+01,spleen=1.201e+01,testes=4.161e+00,thymus=1.112e+01	RPKM=1.4146e+02,ORFscore=7.8379	RPKM=1.5307e+02,ORFscore=8.9306	NA	sequence=VGELMDQNAFSLTQK,score=1.785e+02,PEP=1.231e-20,intensity=4.232e+06,nspectra=4,peak_cov=0.586,intensity_cov=0.339	sequence=VGELMDQNAFSLTQK,score=1.457e+02,PEP=6.435e-27,intensity=1.775e+08,nspectra=5,peak_cov=0.465,intensity_cov=0.142
ENSMUST00000026487_chr18:76930126-76940568:+	Ier3ip1	annotated	1367.24	FPKM:bone-marrow=1.351e+00,cerebellum=8.747e+00,cortex=7.076e+00,E14.5-brain=2.428e+01,E14.5-heart=8.946e+00,E14.5-limb=1.288e+01,E14.5-liver=6.052e+00,heart=5.632e+00,intestine=9.852e+00,kidney=6.155e+00,liver=3.505e+00,lung=5.271e+00,MEF=1.396e+01,mESC=6.295e+00,olfactory=3.147e+00,placenta=9.445e+00,spleen=7.881e+00,testes=2.559e+00,thymus=6.486e+00	RPKM=1.0395e+02,ORFscore=7.4321	RPKM=8.2615e+01,ORFscore=8.6181	NA	NA	NA
ENSMUST00000155954_chr11:97841396-97841473:+	B230217C12Rik	lincRNA	376.11	FPKM:bone-marrow=5.041e-02,cerebellum=2.543e+01,cortex=1.754e+01,E14.5-brain=6.959e+00,E14.5-heart=1.643e+00,E14.5-limb=2.308e+00,E14.5-liver=5.156e-01,heart=3.602e-01,intestine=2.369e-01,kidney=4.174e-01,liver=1.368e-01,lung=6.795e-01,MEF=1.865e+00,mESC=8.743e-01,olfactory=9.003e+00,placenta=4.758e-01,spleen=7.895e-01,testes=3.741e-01,thymus=2.333e+00	RPKM=1.0345e+01,ORFscore=4.2523	RPKM=1.1196e+02,ORFscore=7.4452	NA	NA	NA
ENSMUST00000097513_chr1:160075162-160075461:+	4930523C07Rik	annotated	1197.77	FPKM:bone-marrow=5.019e+01,cerebellum=9.872e-01,cortex=1.058e-01,E14.5-brain=1.194e-01,E14.5-heart=4.376e+00,E14.5-limb=2.169e+00,E14.5-liver=6.010e+00,heart=5.462e+00,intestine=3.284e+00,kidney=3.388e+00,liver=4.922e+00,lung=2.323e+01,MEF=3.940e+00,mESC=5.626e-02,olfactory=6.750e+00,placenta=3.032e+00,spleen=5.558e+01,testes=3.328e+00,thymus=1.253e+01	RPKM=2.1460e+00,ORFscore=4.0069	RPKM=2.0354e-01,ORFscore=0.0000	NA	NA	sequence=KKDEDLWISAQPK,score=1.169e+02,PEP=3.839e-05,intensity=2.452e+07,nspectra=1,peak_cov=0.315,intensity_cov=0.214;sequence=DEDLWISAQPK,score=8.448e+01,PEP=2.709e-04,intensity=7.700e+07,nspectra=3,peak_cov=0.491,intensity_cov=0.124
ENSMUST00000064104_chr11:54720259-54740291:-	Cdc42se2	annotated	1142.51	FPKM:bone-marrow=3.391e+00,cerebellum=9.702e+00,cortex=2.150e+01,E14.5-brain=2.864e+01,E14.5-heart=9.000e+00,E14.5-limb=9.539e+00,E14.5-liver=4.295e+00,heart=3.142e+00,intestine=3.843e+01,kidney=3.238e+00,liver=7.760e-01,lung=8.209e+00,MEF=8.589e+00,mESC=1.312e+01,olfactory=2.385e+01,placenta=3.083e+01,spleen=1.592e+01,testes=4.584e+00,thymus=2.023e+01	RPKM=7.7109e+01,ORFscore=6.8031	RPKM=1.5040e+02,ORFscore=9.0992	sequence=GGYGGGMPANVQMQLVDTK,score=4.977e+01,PEP=1.095e-04,intensity=4.336e+07,nspectra=3,peak_cov=0.560,intensity_cov=0.279	sequence=GGYGGGMPANVQMQLVDTK,score=9.587e+01,PEP=6.711e-04,intensity=6.809e+05,nspectra=2,peak_cov=0.313,intensity_cov=0.227	sequence=SMIGEPTNFVHTAHVGSGDLFSGMNSVSSIQNQMQSK,score=1.650e+02,PEP=1.183e-159,intensity=1.145e+09,nspectra=10,peak_cov=0.568,intensity_cov=0.209;sequence=GGYGGGMPANVQMQLVDTK,score=1.257e+02,PEP=4.514e-30,intensity=3.266e+09,nspectra=34,peak_cov=0.428,intensity_cov=0.191
ENSMUST00000019506_chr8:84246553-84249703:-	D8Ertd738e	annotated	957.97	FPKM:bone-marrow=4.354e+01,cerebellum=2.482e+01,cortex=1.753e+01,E14.5-brain=4.460e+01,E14.5-heart=4.970e+01,E14.5-limb=2.920e+01,E14.5-liver=5.313e+01,heart=5.312e+01,intestine=2.855e+01,kidney=8.742e+01,liver=3.552e+01,lung=3.266e+01,MEF=3.290e+01,mESC=2.709e+01,olfactory=1.765e+01,placenta=3.070e+01,spleen=4.717e+01,testes=2.228e+01,thymus=2.286e+01	RPKM=2.0395e+02,ORFscore=8.3758	RPKM=6.4031e+01,ORFscore=7.5661	sequence=KFQAQKPK,score=1.737e+02,PEP=3.564e-04,intensity=6.837e+07,nspectra=5,peak_cov=0.361,intensity_cov=0.161;sequence=SLEVGIRK,score=1.041e+02,PEP=4.117e-03,intensity=4.907e+08,nspectra=4,peak_cov=0.534,intensity_cov=0.073;sequence=SEATIPGKTPS,score=6.739e+01,PEP=6.269e-03,intensity=1.450e+07,nspectra=1,peak_cov=0.496,intensity_cov=0.253;sequence=KSEATIPGKTPS,score=9.039e+01,PEP=6.059e-03,in…	sequence=KFQAQKPK,score=9.319e+01,PEP=3.912e-02,intensity=4.862e+06,nspectra=1,peak_cov=0.292,intensity_cov=0.114;sequence=KKIEHDVVMK,score=9.997e+01,PEP=8.559e-03,intensity=8.936e+05,nspectra=2,peak_cov=0.466,intensity_cov=0.163;sequence=KSEATIPGK,score=1.054e+02,PEP=7.557e-03,intensity=5.835e+06,nspectra=1,peak_cov=0.571,intensity_cov=0.213	sequence=SEATIPGK,score=6.196e+01,PEP=6.265e-02,intensity=4.630e+07,nspectra=2,peak_cov=0.438,intensity_cov=0.089;sequence=SLEVGIRK,score=1.143e+02,PEP=4.458e-03,intensity=5.207e+09,nspectra=14,peak_cov=0.751,intensity_cov=0.279;sequence=ARVVQQQK,score=9.319e+01,PEP=1.124e-02,intensity=4.315e+08,nspectra=5,peak_cov=0.283,intensity_cov=0.173;sequence=KIEHDVVMK,score=1.392e+02,PEP=1.236e-04,intensi…
ENSMUST00000178455_chr17:15566161-15566421:-	Gm6686	annotated	174.8	FPKM:bone-marrow=3.334e+00,cerebellum=1.400e+00,cortex=1.166e+00,E14.5-brain=3.292e+00,E14.5-heart=7.355e+00,E14.5-limb=5.450e+00,E14.5-liver=3.572e+00,heart=1.508e+00,intestine=6.959e+00,kidney=6.465e+00,liver=3.642e-01,lung=1.484e+00,MEF=1.728e+00,mESC=4.640e+00,olfactory=4.236e+00,placenta=1.949e+00,spleen=8.097e-01,testes=0.000e+00,thymus=5.673e+00	RPKM=8.4333e+00,ORFscore=5.0191	RPKM=1.1310e+01,ORFscore=6.2395	NA	NA	NA
ENSMUST00000180503_chr12:105337548-105381530:+	2810011L19Rik	lincRNA	1142.09	FPKM:bone-marrow=1.727e-02,cerebellum=1.151e+01,cortex=2.226e+00,E14.5-brain=3.141e+00,E14.5-heart=0.000e+00,E14.5-limb=3.345e-02,E14.5-liver=7.712e-02,heart=9.707e-03,intestine=2.850e-02,kidney=1.886e-02,liver=9.380e-03,lung=6.203e-02,MEF=0.000e+00,mESC=9.012e-01,olfactory=9.066e-01,placenta=4.417e-02,spleen=0.000e+00,testes=0.000e+00,thymus=1.899e-01	RPKM=5.5200e-01,ORFscore=-2.6845	RPKM=9.3582e+00,ORFscore=4.9467	sequence=MLFSVSLER,score=2.258e+01,PEP=8.766e-02,intensity=1.646e+07,nspectra=1,peak_cov=0.056,intensity_cov=0.025	NA	NA
ENSMUST00000135091_chr2:127792297-127792467:-	1500011K16Rik	lincRNA	1334.11	FPKM:bone-marrow=1.835e+00,cerebellum=9.943e+00,cortex=8.064e+00,E14.5-brain=6.763e+00,E14.5-heart=8.316e+00,E14.5-limb=3.275e+00,E14.5-liver=8.369e+00,heart=1.034e+01,intestine=5.522e+00,kidney=1.755e+01,liver=6.952e+00,lung=7.158e+00,MEF=4.883e+00,mESC=5.467e+00,olfactory=6.684e+00,placenta=1.955e+00,spleen=6.048e+00,testes=2.341e+00,thymus=4.292e+00	RPKM=2.9163e+01,ORFscore=5.1904	RPKM=6.2843e+01,ORFscore=7.5746	sequence=RLQDKLATTQK,score=9.548e+01,PEP=1.522e-04,intensity=1.910e+08,nspectra=5,peak_cov=0.306,intensity_cov=0.221;sequence=LQDKLATTQK,score=1.929e+02,PEP=1.499e-12,intensity=3.258e+09,nspectra=10,peak_cov=0.549,intensity_cov=0.229;sequence=LQDKLATTQKK,score=8.930e+01,PEP=2.255e-03,intensity=2.367e+07,nspectra=2,peak_cov=0.329,intensity_cov=0.160	NA	NA
ENSMUST00000170382_chr6:56701257-56704668:-	Lsm5	annotated	2015.24	FPKM:bone-marrow=4.515e+00,cerebellum=7.607e-01,cortex=2.240e-01,E14.5-brain=1.161e+01,E14.5-heart=4.682e+00,E14.5-limb=5.761e+00,E14.5-liver=1.152e+01,heart=2.083e+00,intestine=1.555e+00,kidney=1.605e+00,liver=4.295e-01,lung=1.155e+00,MEF=1.364e+00,mESC=5.594e+00,olfactory=1.078e-02,placenta=7.367e-01,spleen=5.827e+00,testes=3.483e+00,thymus=7.742e-01	RPKM=1.0587e+02,ORFscore=7.8492	RPKM=9.1054e+00,ORFscore=5.0913	sequence=SDKEIVGTLLGFDDFVNMVLEDVTEFEITPEGRR,score=7.058e+01,PEP=1.010e-04,intensity=7.496e+06,nspectra=1,peak_cov=0.743,intensity_cov=0.365;sequence=AANATTNPSQLLPLELVDKCIGSR,score=9.906e+01,PEP=9.353e-12,intensity=2.239e+08,nspectra=7,peak_cov=0.704,intensity_cov=0.231;sequence=AANATTNPSQLLPLELVDK,score=1.507e+02,PEP=2.741e-28,intensity=6.660e+08,nspectra=13,peak_cov=0.684,intensity_cov=0.288	sequence=AANATTNPSQLLPLELVDK,score=1.993e+02,PEP=1.093e-42,intensity=3.889e+08,nspectra=70,peak_cov=0.629,intensity_cov=0.357;sequence=LDQILLNGNNITMLVPGGEGPEV,score=7.279e+01,PEP=3.726e-05,intensity=2.092e+06,nspectra=3,peak_cov=0.628,intensity_cov=0.216	sequence=AANATTNPSQLLPLELVDK,score=2.147e+02,PEP=1.245e-49,intensity=6.871e+10,nspectra=105,peak_cov=0.682,intensity_cov=0.194;sequence=LDQILLNGNNITMLVPGGEGPEV,score=1.418e+02,PEP=7.219e-56,intensity=1.231e+10,nspectra=110,peak_cov=0.645,intensity_cov=0.202;sequence=EIVGTLLGFDDFVNMVLEDVTEFEITPEGR,score=8.871e+01,PEP=2.377e-26,intensity=3.990e+07,nspectra=2,peak_cov=0.508,intensity_cov=0.174
ENSMUST00000039026_chrX:48028299-48034505:-	Apln	annotated	384.13	FPKM:bone-marrow=7.837e-02,cerebellum=3.004e+00,cortex=3.407e+00,E14.5-brain=1.603e+00,E14.5-heart=2.974e+00,E14.5-limb=2.493e+00,E14.5-liver=4.199e-02,heart=1.286e+00,intestine=2.327e-01,kidney=8.147e-01,liver=2.554e-02,lung=3.112e+00,MEF=1.144e+00,mESC=2.853e-01,olfactory=1.643e+00,placenta=1.546e+00,spleen=7.569e-02,testes=7.682e-01,thymus=5.068e-01	RPKM=1.2046e+00,ORFscore=3.4594	RPKM=2.9889e+01,ORFscore=6.5260	NA	NA	NA
ENSMUST00000062172_chr11:96934546-96934848:+	Prr15l	annotated	1663.92	FPKM:bone-marrow=4.218e-01,cerebellum=2.193e-01,cortex=6.362e-02,E14.5-brain=1.786e-01,E14.5-heart=1.349e-01,E14.5-limb=2.541e-01,E14.5-liver=1.724e+00,heart=2.558e-01,intestine=5.189e+01,kidney=3.741e+01,liver=1.834e-01,lung=3.412e+01,MEF=5.933e-03,mESC=2.444e+00,olfactory=4.288e-01,placenta=4.114e-01,spleen=1.264e-01,testes=4.732e-01,thymus=4.531e-01	RPKM=4.9829e+00,ORFscore=4.1782	NA	NA	NA	sequence=AMLAENPNLFDDRENK,score=1.218e+02,PEP=2.530e-11,intensity=3.356e+07,nspectra=1,peak_cov=0.432,intensity_cov=0.201;sequence=TEVGWWK,score=1.054e+02,PEP=4.313e-03,intensity=1.041e+08,nspectra=5,peak_cov=0.408,intensity_cov=0.133;sequence=VLYEIPDTYAQTEGGAEPPGPDAGDPHSDFNSR,score=5.442e+01,PEP=4.742e-10,intensity=3.453e+08,nspectra=6,peak_cov=0.400,intensity_cov=0.169
ENSMUST00000071697_chr7:31051965-31054366:-	Fxyd1	annotated	490.15	FPKM:bone-marrow=2.739e+00,cerebellum=3.524e+01,cortex=1.074e+01,E14.5-brain=1.169e+00,E14.5-heart=1.261e+02,E14.5-limb=3.300e+00,E14.5-liver=7.804e+00,heart=1.627e+02,intestine=3.890e+00,kidney=3.301e+00,liver=1.239e+02,lung=2.333e+01,MEF=1.139e+00,mESC=3.588e-01,olfactory=9.352e+00,placenta=4.842e-01,spleen=4.493e+00,testes=5.872e+00,thymus=1.879e+00	RPKM=2.4123e+00,ORFscore=4.1603	RPKM=5.7194e+01,ORFscore=7.3040	sequence=TGEPDEEEGTFR,score=1.401e+02,PEP=3.886e-10,intensity=4.322e+08,nspectra=14,peak_cov=0.623,intensity_cov=0.131	NA	sequence=TGEPDEEEGTFR,score=1.656e+02,PEP=2.652e-12,intensity=2.294e+10,nspectra=73,peak_cov=0.679,intensity_cov=0.286
ENSMUST00000095458_chr13:108047462-108047686:+	Smim15	annotated	1592.51	FPKM:bone-marrow=4.255e+00,cerebellum=1.077e+01,cortex=8.653e+00,E14.5-brain=1.651e+01,E14.5-heart=8.400e+00,E14.5-limb=1.327e+01,E14.5-liver=1.650e+01,heart=3.178e+00,intestine=1.633e+01,kidney=8.836e+00,liver=3.010e+00,lung=8.223e+00,MEF=2.593e+01,mESC=1.873e+01,olfactory=7.291e+00,placenta=1.248e+01,spleen=1.053e+01,testes=2.572e+00,thymus=1.272e+01	RPKM=1.2579e+02,ORFscore=6.6191	RPKM=4.6308e+01,ORFscore=8.1181	NA	NA	NA
ENSMUST00000100619_chr11:89073951-89088672:+	Gm525	annotated	793.94	FPKM:bone-marrow=0.000e+00,cerebellum=0.000e+00,cortex=0.000e+00,E14.5-brain=9.170e-02,E14.5-heart=1.434e-01,E14.5-limb=1.932e-01,E14.5-liver=0.000e+00,heart=0.000e+00,intestine=3.726e-03,kidney=1.031e-01,liver=0.000e+00,lung=7.199e-02,MEF=0.000e+00,mESC=0.000e+00,olfactory=5.226e+00,placenta=1.900e-01,spleen=7.856e-02,testes=1.981e+00,thymus=1.093e+01	RPKM=5.8376e-01,ORFscore=3.7726	NA	sequence=AEEQFLEHWLNPHCK,score=1.969e+01,PEP=1.708e-02,intensity=1.269e+08,nspectra=1,peak_cov=0.056,intensity_cov=0.031	NA	NA
ENSMUST00000064703_chr2:163721151-163725536:+	Pkig	annotated	1093.78	FPKM:bone-marrow=2.762e+01,cerebellum=7.073e+00,cortex=1.513e+01,E14.5-brain=1.485e+01,E14.5-heart=3.521e+01,E14.5-limb=8.747e+00,E14.5-liver=2.253e+01,heart=4.030e+01,intestine=1.781e+01,kidney=1.724e+01,liver=2.396e+00,lung=1.735e+01,MEF=8.879e+00,mESC=4.446e+00,olfactory=1.281e+01,placenta=1.236e+01,spleen=3.646e+01,testes=1.975e+01,thymus=4.412e+00	RPKM=1.3122e+01,ORFscore=3.3793	RPKM=2.5043e+01,ORFscore=6.2600	NA	NA	NA
ENSMUST00000150459_chr10:83722989-83759597:+	1500009L16Rik	annotated	282.06	FPKM:bone-marrow=1.072e+00,cerebellum=2.414e+00,cortex=2.938e+00,E14.5-brain=9.894e+00,E14.5-heart=1.594e+00,E14.5-limb=4.017e+00,E14.5-liver=2.497e-01,heart=4.191e-01,intestine=9.226e-01,kidney=2.149e-01,liver=0.000e+00,lung=3.094e-01,MEF=2.402e+00,mESC=1.023e+01,olfactory=1.628e+00,placenta=7.900e+00,spleen=1.970e-01,testes=3.426e+00,thymus=2.220e+00	RPKM=7.1583e+01,ORFscore=6.1227	RPKM=8.1807e+00,ORFscore=4.8535	NA	NA	sequence=DTTEDSITEDDK,score=1.162e+02,PEP=1.542e-08,intensity=2.721e+08,nspectra=5,peak_cov=0.389,intensity_cov=0.195;sequence=NYGGVYVGLPSEAVNMASSQTK,score=1.627e+02,PEP=4.955e-72,intensity=5.323e+07,nspectra=2,peak_cov=0.549,intensity_cov=0.160
ENSMUST00000084525_chr4:62394845-62402804:-	Cdc26	annotated	979.2	FPKM:bone-marrow=1.384e+01,cerebellum=5.420e+00,cortex=3.328e+00,E14.5-brain=1.661e+01,E14.5-heart=1.201e+01,E14.5-limb=1.703e+01,E14.5-liver=1.475e+01,heart=3.992e+00,intestine=6.404e+00,kidney=7.438e+00,liver=2.265e+00,lung=5.673e+00,MEF=9.862e+00,mESC=9.885e+00,olfactory=7.011e+00,placenta=8.174e+00,spleen=1.034e+01,testes=3.787e+00,thymus=1.049e+01	RPKM=4.1484e+01,ORFscore=7.6728	RPKM=1.4720e+01,ORFscore=6.3240	sequence=IGYKPQLK,score=7.279e+01,PEP=1.143e-02,intensity=1.851e+07,nspectra=1,peak_cov=0.282,intensity_cov=0.119;sequence=TSQFGNFEF,score=5.960e+01,PEP=8.794e-03,intensity=1.381e+07,nspectra=1,peak_cov=0.250,intensity_cov=0.140	NA	sequence=QKEDVEGVGTSDGEGAAGLSSDPK,score=7.216e+01,PEP=3.990e-05,intensity=7.535e+08,nspectra=7,peak_cov=0.374,intensity_cov=0.154;sequence=TSQFGNFEF,score=7.075e+01,PEP=6.236e-03,intensity=4.891e+08,nspectra=8,peak_cov=0.231,intensity_cov=0.119;sequence=SREQMINDR,score=1.101e+02,PEP=7.002e-04,intensity=4.018e+07,nspectra=2,peak_cov=0.206,intensity_cov=0.191;sequence=LDDIEEFESIRK,score=1.699e+02,P…
ENSMUST00000068106_chrX:56374637-56374873:+	6330419J24Rik	annotated	480.58	FPKM:bone-marrow=2.555e-09,cerebellum=5.643e-01,cortex=1.085e+00,E14.5-brain=5.969e-02,E14.5-heart=4.732e-03,E14.5-limb=3.752e-05,E14.5-liver=8.086e-05,heart=1.726e-02,intestine=5.424e-02,kidney=3.543e-01,liver=1.416e-08,lung=1.606e-01,MEF=3.934e-05,mESC=5.864e-01,olfactory=4.543e-01,placenta=7.930e-01,spleen=5.371e-05,testes=1.032e+00,thymus=6.130e-02	RPKM=4.6534e+00,ORFscore=2.9069	RPKM=1.4016e+01,ORFscore=6.5898	NA	NA	NA
ENSMUST00000149514_chrX:153723700-153723906:+	2210013O21Rik	other	121.7	FPKM:bone-marrow=2.874e+00,cerebellum=1.321e+01,cortex=1.001e+01,E14.5-brain=2.372e+01,E14.5-heart=1.282e+01,E14.5-limb=1.699e+01,E14.5-liver=4.065e+00,heart=5.736e+00,intestine=2.702e+00,kidney=6.707e+00,liver=8.161e-01,lung=7.728e+00,MEF=1.775e+01,mESC=7.436e+00,olfactory=1.157e+01,placenta=1.094e+01,spleen=4.144e+00,testes=9.799e-01,thymus=8.508e+00	NA	RPKM=4.9221e+01,ORFscore=6.9672	sequence=WDYPEGTPSGGSSTLPSAPPPASAGLK,score=2.463e+01,PEP=4.972e-02,intensity=4.330e+07,nspectra=2,peak_cov=0.684,intensity_cov=0.264	NA	sequence=GDQPCASGR,score=7.055e+01,PEP=4.883e-03,intensity=3.028e+08,nspectra=4,peak_cov=0.533,intensity_cov=0.188;sequence=WDYPEGTPSGGSSTLPSAPPPASAGLK,score=1.194e+02,PEP=2.845e-42,intensity=1.773e+09,nspectra=28,peak_cov=0.532,intensity_cov=0.188
ENSMUST00000113116_chrX:136225266-136225562:+	Tceal7	annotated	244.04	FPKM:bone-marrow=0.000e+00,cerebellum=2.197e-01,cortex=5.479e-01,E14.5-brain=9.318e-01,E14.5-heart=5.194e+00,E14.5-limb=4.570e+00,E14.5-liver=4.826e-01,heart=1.350e-01,intestine=0.000e+00,kidney=0.000e+00,liver=0.000e+00,lung=0.000e+00,MEF=0.000e+00,mESC=7.412e-01,olfactory=2.843e-01,placenta=7.459e-01,spleen=0.000e+00,testes=0.000e+00,thymus=2.044e-01	NA	RPKM=5.1399e-01,ORFscore=NA	sequence=LLQSLEEFKEDIDYR,score=1.050e+02,PEP=6.624e-06,intensity=4.983e+07,nspectra=2,peak_cov=0.310,intensity_cov=0.118	NA	NA
ENSMUST00000089011_chr16:11072319-11072585:+	Snn	annotated	2017.94	FPKM:bone-marrow=4.161e+00,cerebellum=1.327e+01,cortex=2.421e+01,E14.5-brain=4.310e+01,E14.5-heart=1.476e+01,E14.5-limb=1.143e+01,E14.5-liver=1.272e+00,heart=2.739e+00,intestine=1.001e+00,kidney=1.003e+01,liver=2.923e-01,lung=4.423e+00,MEF=7.141e+00,mESC=4.447e+00,olfactory=2.712e+01,placenta=1.660e+00,spleen=2.994e+01,testes=1.782e+00,thymus=1.164e+01	RPKM=1.1937e+01,ORFscore=3.0219	RPKM=6.1683e+01,ORFscore=7.8227	NA	NA	NA
ENSMUST00000170669_chr3:106034710-106035003:+	Gm4540	annotated	87.77	FPKM:bone-marrow=3.009e+01,cerebellum=3.308e+01,cortex=3.860e+01,E14.5-brain=1.144e+02,E14.5-heart=9.247e+01,E14.5-limb=8.732e+01,E14.5-liver=1.422e+02,heart=2.663e+01,intestine=4.569e+01,kidney=6.490e+01,liver=2.248e+01,lung=3.931e+01,MEF=9.033e+01,mESC=1.854e+02,olfactory=3.034e+01,placenta=6.701e+01,spleen=5.129e+01,testes=1.170e+01,thymus=4.673e+01	RPKM=5.2857e+02,ORFscore=9.3447	RPKM=3.7039e+01,ORFscore=7.6071	NA	NA	NA
ENSMUST00000087342_chr17:33823208-33824472:-	Rps28	annotated	2024	FPKM:bone-marrow=1.687e+02,cerebellum=6.707e+01,cortex=7.405e+01,E14.5-brain=4.317e+02,E14.5-heart=1.966e+02,E14.5-limb=2.116e+02,E14.5-liver=3.313e+02,heart=8.813e+01,intestine=1.062e+02,kidney=1.377e+02,liver=7.671e+01,lung=1.962e+02,MEF=3.213e+02,mESC=5.253e+02,olfactory=1.067e+02,placenta=2.081e+02,spleen=6.042e+02,testes=9.999e+01,thymus=1.716e+02	RPKM=3.5939e+02,ORFscore=7.6148	RPKM=1.3865e+02,ORFscore=8.6332	NA	NA	NA
ENSMUST00000111726_chr6:145215227-145215566:+	Lyrm5	annotated	408.85	FPKM:bone-marrow=2.297e+00,cerebellum=1.051e+01,cortex=7.974e+00,E14.5-brain=6.329e+00,E14.5-heart=1.460e+01,E14.5-limb=6.392e+00,E14.5-liver=5.780e+00,heart=1.037e+01,intestine=6.591e+00,kidney=1.577e+01,liver=6.333e+00,lung=6.671e+00,MEF=1.127e+01,mESC=8.567e+00,olfactory=7.515e+00,placenta=1.471e+01,spleen=3.818e+00,testes=7.291e+00,thymus=6.445e+00	RPKM=1.6164e+01,ORFscore=4.2422	RPKM=1.3507e+01,ORFscore=5.2605	sequence=NKDVEDPEKIK,score=7.787e+01,PEP=3.365e-03,intensity=2.225e+07,nspectra=1,peak_cov=0.273,intensity_cov=0.167;sequence=ANSLRGEVLTLYK,score=5.832e+01,PEP=3.532e-02,intensity=1.550e+07,nspectra=1,peak_cov=0.264,intensity_cov=0.094;sequence=LMNVFLK,score=1.187e+02,PEP=1.420e-02,intensity=9.048e+08,nspectra=32,peak_cov=0.276,intensity_cov=0.072	sequence=ELEALYFLR,score=1.556e+02,PEP=2.300e-03,intensity=7.869e+05,nspectra=3,peak_cov=0.667,intensity_cov=0.230	sequence=GEVLTLYK,score=7.138e+01,PEP=2.637e-02,intensity=2.907e+08,nspectra=5,peak_cov=0.415,intensity_cov=0.090;sequence=LMNVFLK,score=6.567e+01,PEP=6.419e-02,intensity=1.182e+08,nspectra=4,peak_cov=0.167,intensity_cov=0.040;sequence=DVEDPEK,score=7.130e+01,PEP=5.967e-02,intensity=9.209e+06,nspectra=1,peak_cov=0.498,intensity_cov=0.134;sequence=QRYYSDTKV,score=8.400e+01,PEP=5.981e-02,intensity=…
ENSMUST00000031508_chr5:115341271-115342758:+	Triap1	annotated	1298.33	FPKM:bone-marrow=4.378e+00,cerebellum=4.616e+00,cortex=3.513e+00,E14.5-brain=8.309e+00,E14.5-heart=5.779e+00,E14.5-limb=5.655e+00,E14.5-liver=9.960e+00,heart=3.809e+00,intestine=7.538e+00,kidney=6.228e+00,liver=4.021e+00,lung=5.710e+00,MEF=6.134e+00,mESC=6.305e+00,olfactory=2.980e+00,placenta=1.047e+01,spleen=4.658e+00,testes=1.596e+00,thymus=4.789e+00	RPKM=5.5101e+01,ORFscore=6.6197	RPKM=1.1916e+01,ORFscore=5.6912	sequence=EIPIEGLEFMGHGK,score=4.777e+01,PEP=3.768e-03,intensity=1.472e+07,nspectra=2,peak_cov=0.279,intensity_cov=0.216;sequence=EYDQCFNR,score=8.955e+01,PEP=4.901e-03,intensity=2.632e+07,nspectra=4,peak_cov=0.410,intensity_cov=0.146;sequence=MNSVGEACTDMKR,score=1.013e+02,PEP=3.921e-05,intensity=3.158e+07,nspectra=4,peak_cov=0.707,intensity_cov=0.364	sequence=EYDQCFNR,score=1.222e+02,PEP=7.427e-03,intensity=3.777e+05,nspectra=1,peak_cov=0.386,intensity_cov=0.142	sequence=MNSVGEACTDMK,score=1.179e+02,PEP=8.463e-08,intensity=1.009e+09,nspectra=23,peak_cov=0.469,intensity_cov=0.114;sequence=EYDQCFNR,score=8.267e+01,PEP=1.051e-02,intensity=5.572e+07,nspectra=1,peak_cov=0.305,intensity_cov=0.069;sequence=EIPIEGLEFMGHGK,score=1.313e+02,PEP=4.467e-19,intensity=3.584e+09,nspectra=43,peak_cov=0.293,intensity_cov=0.105;sequence=REYDQCFNR,score=1.017e+02,PEP=7.870e…
ENSMUST00000010520_chr14:55662529-55671812:-	Nedd8	annotated	1406.68	FPKM:bone-marrow=4.679e+01,cerebellum=6.940e+01,cortex=5.824e+01,E14.5-brain=1.319e+02,E14.5-heart=9.517e+01,E14.5-limb=6.213e+01,E14.5-liver=9.231e+01,heart=6.029e+01,intestine=5.254e+01,kidney=1.091e+02,liver=3.622e+01,lung=5.205e+01,MEF=8.329e+01,mESC=6.538e+01,olfactory=4.445e+01,placenta=4.830e+01,spleen=7.799e+01,testes=2.224e+01,thymus=4.423e+01	RPKM=2.3378e+02,ORFscore=7.8871	RPKM=1.5544e+02,ORFscore=9.3079	NA	NA	NA
ENSMUST00000121442_chr4:129618273-129619055:-	Iqcc	annotated	260.84	FPKM:bone-marrow=1.480e+00,cerebellum=2.306e+00,cortex=1.235e+00,E14.5-brain=9.508e-01,E14.5-heart=1.223e+00,E14.5-limb=1.226e+00,E14.5-liver=9.398e-01,heart=2.068e+00,intestine=4.852e-01,kidney=4.722e+00,liver=1.726e+00,lung=3.226e+00,MEF=7.884e-01,mESC=1.232e+00,olfactory=2.840e+00,placenta=4.487e-54,spleen=1.941e+00,testes=1.200e+00,thymus=2.015e+00	RPKM=8.3708e+00,ORFscore=3.1101	RPKM=1.2281e+01,ORFscore=3.5795	NA	NA	sequence=TLDPLELELTTVNHR,score=2.299e+01,PEP=8.309e-02,intensity=1.849e+08,nspectra=1,peak_cov=0.187,intensity_cov=0.067
ENSMUST00000048792_chr2:32379361-32381770:-	1110008P14Rik	annotated	706.92	FPKM:bone-marrow=1.042e+01,cerebellum=2.207e+01,cortex=6.183e+01,E14.5-brain=1.428e+01,E14.5-heart=1.134e+01,E14.5-limb=4.995e+00,E14.5-liver=9.890e+00,heart=1.190e+01,intestine=7.788e+00,kidney=2.926e+01,liver=9.657e+00,lung=1.331e+01,MEF=9.831e+00,mESC=9.046e+00,olfactory=1.114e+01,placenta=1.328e+01,spleen=1.459e+01,testes=2.958e+00,thymus=7.235e+00	RPKM=2.8051e+01,ORFscore=5.3309	RPKM=1.8168e+02,ORFscore=9.4809	NA	NA	sequence=LQELLESNR,score=8.789e+01,PEP=1.722e-03,intensity=2.386e+08,nspectra=3,peak_cov=0.360,intensity_cov=0.111;sequence=LEFQQQLGEAPGDASP,score=6.733e+01,PEP=1.448e-04,intensity=1.184e+08,nspectra=8,peak_cov=0.281,intensity_cov=0.147
ENSMUST00000065668_chr9:37545953-37552551:-	Nrgn	annotated	1100.57	FPKM:bone-marrow=1.859e+01,cerebellum=6.723e+00,cortex=2.785e+02,E14.5-brain=2.003e+00,E14.5-heart=1.012e+00,E14.5-limb=1.184e+00,E14.5-liver=3.367e+00,heart=4.059e+00,intestine=6.300e-01,kidney=7.837e-01,liver=4.185e-01,lung=4.265e+00,MEF=1.381e-01,mESC=4.214e-01,olfactory=1.833e+01,placenta=5.019e+00,spleen=8.147e+00,testes=1.972e+00,thymus=2.823e+00	RPKM=1.1483e+01,ORFscore=4.4487	RPKM=1.6762e+03,ORFscore=12.1732	NA	NA	NA
ENSMUST00000152147_chr6:35252768-35261233:+	1810058I24Rik	lincRNA	371.03	FPKM:bone-marrow=3.076e+00,cerebellum=2.276e+00,cortex=1.404e+00,E14.5-brain=3.976e+00,E14.5-heart=4.899e+00,E14.5-limb=3.368e+00,E14.5-liver=3.039e+00,heart=2.344e+00,intestine=5.327e-01,kidney=2.745e+00,liver=1.552e+00,lung=1.863e+00,MEF=3.974e+00,mESC=1.876e+00,olfactory=1.393e+00,placenta=1.470e+00,spleen=1.636e+00,testes=9.517e-07,thymus=7.855e-01	RPKM=3.5412e+02,ORFscore=7.5796	RPKM=2.7695e+01,ORFscore=6.3125	sequence=LEEIKKDLEAK,score=6.030e+01,PEP=4.583e-02,intensity=9.905e+06,nspectra=1,peak_cov=0.166,intensity_cov=0.139	NA	NA
ENSMUST00000023761_chr15:99727653-99727826:+	Cox14	annotated	721.45	FPKM:bone-marrow=1.825e+01,cerebellum=5.084e+01,cortex=2.498e+01,E14.5-brain=2.713e+01,E14.5-heart=2.957e+01,E14.5-limb=1.264e+01,E14.5-liver=1.986e+01,heart=6.144e+01,intestine=2.836e+01,kidney=6.322e+01,liver=1.093e+01,lung=2.335e+01,MEF=1.972e+01,mESC=1.186e+01,olfactory=1.351e+01,placenta=1.405e+01,spleen=2.939e+01,testes=1.629e+00,thymus=1.508e+01	RPKM=1.3936e+02,ORFscore=7.3127	RPKM=2.4685e+02,ORFscore=9.2989	sequence=QLADIGYK,score=9.316e+01,PEP=5.561e-03,intensity=1.824e+08,nspectra=5,peak_cov=0.373,intensity_cov=0.106;sequence=QAAEEQKTSGVL,score=1.580e+02,PEP=1.354e-08,intensity=5.063e+08,nspectra=12,peak_cov=0.376,intensity_cov=0.221;sequence=RQAAEEQKTSGVL,score=1.013e+02,PEP=1.246e-03,intensity=9.851e+07,nspectra=2,peak_cov=0.380,intensity_cov=0.242	sequence=QLADIGYK,score=7.815e+01,PEP=3.128e-02,intensity=1.193e+06,nspectra=3,peak_cov=0.375,intensity_cov=0.150	sequence=QLADIGYK,score=8.164e+01,PEP=1.501e-02,intensity=1.153e+09,nspectra=8,peak_cov=0.226,intensity_cov=0.076;sequence=RQAAEEQK,score=8.450e+01,PEP=1.790e-02,intensity=8.127e+07,nspectra=8,peak_cov=0.166,intensity_cov=0.120
ENSMUST00000161741_chr5:145183839-145191515:-	Atp5j2	annotated	969.75	FPKM:bone-marrow=2.144e+00,cerebellum=5.969e+00,cortex=5.240e+00,E14.5-brain=5.782e+00,E14.5-heart=8.823e+00,E14.5-limb=2.016e+00,E14.5-liver=6.731e+00,heart=1.367e+01,intestine=5.239e+00,kidney=8.386e+00,liver=2.220e+00,lung=2.464e+00,MEF=2.058e+00,mESC=1.984e+00,olfactory=8.459e-01,placenta=1.361e+00,spleen=1.781e+00,testes=8.161e-01,thymus=2.024e+00	RPKM=5.3563e+02,ORFscore=9.9223	RPKM=4.1877e+02,ORFscore=10.5041	sequence=LGELPSWIMMR,score=1.083e+02,PEP=5.395e-06,intensity=3.471e+09,nspectra=163,peak_cov=0.675,intensity_cov=0.113;sequence=ASLVPLKEKK,score=1.172e+02,PEP=2.357e-04,intensity=5.051e+09,nspectra=43,peak_cov=0.621,intensity_cov=0.162;sequence=YYNKYINVR,score=1.497e+02,PEP=6.207e-06,intensity=1.238e+09,nspectra=16,peak_cov=0.468,intensity_cov=0.142;sequence=YYNKYINVRK,score=1.054e+02,PEP=2.649e-…	sequence=LGELPSWIMMR,score=1.343e+02,PEP=4.693e-05,intensity=2.932e+07,nspectra=38,peak_cov=0.618,intensity_cov=0.222;sequence=ASLVPLK,score=1.430e+02,PEP=4.739e-03,intensity=4.163e+07,nspectra=4,peak_cov=0.866,intensity_cov=0.232;sequence=DFTPSGIAGAFR,score=1.722e+02,PEP=3.126e-09,intensity=1.516e+09,nspectra=111,peak_cov=0.724,intensity_cov=0.289;sequence=ASLVPLKEK,score=1.261e+02,PEP=1.843e-03…	sequence=GYDRYYNK,score=1.451e+02,PEP=9.949e-04,intensity=1.399e+09,nspectra=8,peak_cov=0.312,intensity_cov=0.136;sequence=DFTPSGIAGAFR,score=1.505e+02,PEP=6.469e-13,intensity=1.523e+11,nspectra=183,peak_cov=0.629,intensity_cov=0.175;sequence=DFTPSGIAGAFRR,score=1.227e+02,PEP=2.751e-10,intensity=4.865e+08,nspectra=5,peak_cov=0.546,intensity_cov=0.128;sequence=ASLVPLK,score=9.441e+01,PEP=1.089e-02…
ENSMUST00000117566_chr18:38842108-38858714:-	Fgf1	annotated	669.15	FPKM:bone-marrow=4.036e-187,cerebellum=5.949e-88,cortex=2.246e-22,E14.5-brain=7.625e-51,E14.5-heart=8.696e-01,E14.5-limb=7.159e-43,E14.5-liver=2.780e-46,heart=1.681e-34,intestine=4.220e-02,kidney=1.280e-80,liver=5.382e-85,lung=2.730e-49,MEF=1.205e-01,mESC=1.343e-02,olfactory=5.277e-22,placenta=1.111e-11,spleen=2.694e-152,testes=0.000e+00,thymus=7.315e-30	RPKM=1.4931e-01,ORFscore=NA	RPKM=5.6516e+01,ORFscore=6.9558	NA	NA	NA
ENSMUST00000132253_chr5:30907422-30907535:-	Ost4	annotated	800.36	FPKM:bone-marrow=3.723e+01,cerebellum=3.610e+01,cortex=2.580e+01,E14.5-brain=6.308e+01,E14.5-heart=7.333e+01,E14.5-limb=3.988e+01,E14.5-liver=1.044e+02,heart=4.239e+01,intestine=5.904e+01,kidney=9.639e+01,liver=3.107e+01,lung=6.775e+01,MEF=9.599e+01,mESC=5.298e+01,olfactory=1.921e+01,placenta=9.978e+01,spleen=7.138e+01,testes=3.765e+01,thymus=3.669e+01	RPKM=3.1068e+02,ORFscore=7.4960	RPKM=1.4692e+02,ORFscore=7.7295	NA	NA	NA
ENSMUST00000047664_chr1:34801794-34801964:+	Arhgef4	utr5	301.91	FPKM:bone-marrow=9.588e-01,cerebellum=0.000e+00,cortex=1.641e+01,E14.5-brain=0.000e+00,E14.5-heart=9.083e-01,E14.5-limb=9.512e-01,E14.5-liver=4.679e-01,heart=1.082e-01,intestine=3.006e-01,kidney=1.768e-01,liver=1.106e-01,lung=8.867e-01,MEF=4.347e-01,mESC=1.020e+00,olfactory=3.447e+00,placenta=2.332e-01,spleen=1.552e+00,testes=0.000e+00,thymus=1.887e+00	RPKM=8.6086e-01,ORFscore=1.3785	RPKM=4.9146e+01,ORFscore=7.0498	NA	NA	NA
ENSMUST00000025762_chr19:5365012-5365940:-	Banf1	annotated	1225.83	FPKM:bone-marrow=4.114e+01,cerebellum=2.077e+01,cortex=1.631e+01,E14.5-brain=8.896e+01,E14.5-heart=8.983e+01,E14.5-limb=4.663e+01,E14.5-liver=8.887e+01,heart=2.981e+01,intestine=4.487e+01,kidney=3.960e+01,liver=1.633e+01,lung=2.137e+01,MEF=5.365e+01,mESC=1.246e+02,olfactory=2.669e+01,placenta=2.608e+01,spleen=5.337e+01,testes=2.335e+01,thymus=5.133e+01	RPKM=3.7752e+02,ORFscore=9.5298	RPKM=7.7134e+01,ORFscore=8.2198	sequence=DFVAEPMGEKPVGSLAGIGDVLSKR,score=7.680e+01,PEP=2.102e-02,intensity=3.536e+08,nspectra=1,peak_cov=0.613,intensity_cov=0.186;sequence=EWLKDTCGANAK,score=1.179e+02,PEP=4.407e-06,intensity=1.827e+08,nspectra=6,peak_cov=0.631,intensity_cov=0.426;sequence=DCFGCLR,score=1.007e+02,PEP=1.857e-02,intensity=2.780e+09,nspectra=18,peak_cov=0.574,intensity_cov=0.110;sequence=DFVAEPMGEKPVGSLAGIGDVLSK,sc…	sequence=DFVAEPMGEKPVGSLAGIGDVLSK,score=1.473e+02,PEP=3.593e-17,intensity=1.671e+09,nspectra=107,peak_cov=0.701,intensity_cov=0.331;sequence=DFVAEPMGEK,score=8.203e+01,PEP=1.173e-02,intensity=7.890e+05,nspectra=1,peak_cov=0.551,intensity_cov=0.129;sequence=DCFGCLR,score=8.864e+01,PEP=6.491e-02,intensity=1.268e+06,nspectra=1,peak_cov=0.622,intensity_cov=0.159;sequence=AYVVLGQFLVLKK,score=6.619e+01…	sequence=HRDFVAEPMGEK,score=1.772e+02,PEP=4.752e-13,intensity=3.054e+10,nspectra=89,peak_cov=0.536,intensity_cov=0.279;sequence=DEDLFREWLK,score=1.683e+02,PEP=1.726e-08,intensity=1.440e+10,nspectra=109,peak_cov=0.468,intensity_cov=0.148;sequence=EWCDAFL,score=1.260e+02,PEP=5.729e-03,intensity=3.858e+09,nspectra=49,peak_cov=0.267,intensity_cov=0.095;sequence=DFVAEPMGEK,score=8.386e+01,PEP=1.148e-0…
ENSMUST00000005185_chr10:78425792-78427439:+	Cstb	annotated	196.08	FPKM:bone-marrow=1.837e+01,cerebellum=4.272e+01,cortex=2.049e+01,E14.5-brain=2.690e+01,E14.5-heart=2.905e+01,E14.5-limb=2.644e+01,E14.5-liver=3.634e+01,heart=1.380e+01,intestine=3.721e+01,kidney=7.088e+01,liver=6.952e+00,lung=5.265e+01,MEF=1.429e+02,mESC=7.244e+01,olfactory=3.656e+01,placenta=2.223e+02,spleen=3.765e+01,testes=3.561e+00,thymus=9.417e+01	RPKM=5.3813e+02,ORFscore=9.7988	RPKM=5.2906e+01,ORFscore=8.2634	sequence=ENQKFDVFK,score=2.030e+02,PEP=2.934e-08,intensity=1.781e+10,nspectra=55,peak_cov=0.530,intensity_cov=0.210;sequence=ERHDELSYF,score=1.415e+02,PEP=2.001e-04,intensity=1.330e+10,nspectra=85,peak_cov=0.484,intensity_cov=0.105;sequence=QIVAGTNLFIK,score=1.459e+02,PEP=1.029e-06,intensity=1.838e+09,nspectra=28,peak_cov=0.501,intensity_cov=0.109;sequence=VFQPLPHENKPLTLSSYQTNKER,score=1.711e+02,…	sequence=ENQKFDVFK,score=1.929e+02,PEP=4.905e-04,intensity=9.582e+08,nspectra=37,peak_cov=0.605,intensity_cov=0.281;sequence=VFQPLPHENKPLTLSSYQTNK,score=1.262e+02,PEP=1.020e-08,intensity=1.439e+09,nspectra=77,peak_cov=0.493,intensity_cov=0.266;sequence=QIVAGTNLFIK,score=2.248e+02,PEP=3.549e-13,intensity=2.734e+09,nspectra=126,peak_cov=0.648,intensity_cov=0.388;sequence=ERHDELSYF,score=1.498e+02,P…	sequence=QIVAGTNLFIK,score=2.264e+02,PEP=4.680e-10,intensity=5.092e+10,nspectra=127,peak_cov=0.097,intensity_cov=0.191;sequence=VDVGGDK,score=1.131e+02,PEP=1.723e-02,intensity=1.590e+10,nspectra=22,peak_cov=0.712,intensity_cov=0.196;sequence=MCGAPSATMPATAETQEVADQVK,score=1.380e+02,PEP=6.289e-56,intensity=2.291e+09,nspectra=48,peak_cov=0.441,intensity_cov=0.167;sequence=ERHDELSYF,score=1.157e+02,P…
ENSMUST00000031673_chr6:3994224-3996780:+	Gngt1	annotated	904.52	FPKM:bone-marrow=0.000e+00,cerebellum=0.000e+00,cortex=2.057e-02,E14.5-brain=0.000e+00,E14.5-heart=2.610e-02,E14.5-limb=0.000e+00,E14.5-liver=1.268e-01,heart=2.660e-02,intestine=6.427e-02,kidney=1.984e-02,liver=5.040e-01,lung=2.618e-02,MEF=4.065e-02,mESC=1.013e-01,olfactory=0.000e+00,placenta=0.000e+00,spleen=0.000e+00,testes=2.899e-01,thymus=1.610e-01	RPKM=4.0480e-02,ORFscore=NA	NA	sequence=MPVINIEDLTEK,score=4.062e+01,PEP=1.143e-02,intensity=1.872e+09,nspectra=3,peak_cov=0.104,intensity_cov=0.058	NA	sequence=MPVINIEDLTEK,score=3.794e+01,PEP=2.297e-02,intensity=3.036e+08,nspectra=4,peak_cov=0.074,intensity_cov=0.054;sequence=SGEDPLVK,score=1.336e+02,PEP=6.402e-04,intensity=2.077e+10,nspectra=27,peak_cov=0.646,intensity_cov=0.260
ENSMUST00000109597_chr2:156144459-156145710:+	Romo1	annotated	1576.79	FPKM:bone-marrow=5.043e+01,cerebellum=4.667e+01,cortex=4.534e+01,E14.5-brain=9.448e+01,E14.5-heart=8.666e+01,E14.5-limb=3.937e+01,E14.5-liver=8.096e+01,heart=1.145e+02,intestine=3.465e+01,kidney=2.115e+02,liver=6.706e+01,lung=5.798e+01,MEF=7.147e+01,mESC=2.991e+01,olfactory=1.901e+01,placenta=3.573e+01,spleen=6.296e+01,testes=1.434e+01,thymus=2.184e+01	RPKM=9.1154e+01,ORFscore=6.8360	RPKM=1.7031e+02,ORFscore=9.4600	sequence=ELMGGIGK,score=7.279e+01,PEP=8.786e-03,intensity=1.075e+08,nspectra=4,peak_cov=0.451,intensity_cov=0.110;sequence=GRELMGGIGK,score=1.083e+02,PEP=1.298e-03,intensity=6.527e+07,nspectra=4,peak_cov=0.551,intensity_cov=0.233;sequence=PVAVGPYGQSQPSCFDR,score=1.837e+02,PEP=8.669e-40,intensity=5.135e+08,nspectra=47,peak_cov=0.784,intensity_cov=0.333;sequence=PVAVGPYGQSQPSCFDRVK,score=7.808e+01,…	sequence=ELMGGIGK,score=9.591e+01,PEP=1.522e-02,intensity=2.310e+06,nspectra=5,peak_cov=0.511,intensity_cov=0.265;sequence=PVAVGPYGQSQPSCFDR,score=1.668e+02,PEP=3.884e-21,intensity=4.127e+06,nspectra=11,peak_cov=0.699,intensity_cov=0.308;sequence=TMMQSGGTFGTFMAIGMGIR,score=1.150e+02,PEP=1.094e-04,intensity=1.940e+06,nspectra=3,peak_cov=0.404,intensity_cov=0.274	sequence=ELMGGIGK,score=7.326e+01,PEP=2.763e-02,intensity=8.439e+08,nspectra=11,peak_cov=0.476,intensity_cov=0.115;sequence=PVAVGPYGQSQPSCFDRVK,score=1.659e+02,PEP=3.961e-49,intensity=6.307e+08,nspectra=8,peak_cov=0.533,intensity_cov=0.170;sequence=PVAVGPYGQSQPSCFDR,score=2.055e+02,PEP=1.919e-38,intensity=2.965e+10,nspectra=117,peak_cov=0.732,intensity_cov=0.244
ENSMUST00000062802_chr4:32800291-32801223:+	Lyrm2	annotated	1326.35	FPKM:bone-marrow=5.554e+00,cerebellum=6.721e+00,cortex=7.124e+00,E14.5-brain=2.232e+01,E14.5-heart=2.071e+01,E14.5-limb=1.202e+01,E14.5-liver=9.523e+00,heart=1.118e+01,intestine=5.411e+00,kidney=2.062e+01,liver=3.553e+00,lung=5.378e+00,MEF=1.500e+01,mESC=8.501e+00,olfactory=4.889e+00,placenta=9.287e+00,spleen=8.246e+00,testes=7.900e+00,thymus=8.452e+00	RPKM=4.7276e+01,ORFscore=7.1177	RPKM=3.2610e+01,ORFscore=4.8452	sequence=NKSATEEDTIR,score=6.309e+01,PEP=6.427e-03,intensity=9.242e+06,nspectra=1,peak_cov=0.344,intensity_cov=0.273;sequence=MMITQGNMQLKELER,score=9.777e+01,PEP=2.553e-05,intensity=2.997e+07,nspectra=2,peak_cov=0.432,intensity_cov=0.146;sequence=MMITQGNMQLK,score=1.280e+02,PEP=5.089e-11,intensity=4.628e+08,nspectra=8,peak_cov=0.534,intensity_cov=0.157;sequence=QQVLLLYR,score=8.023e+01,PEP=6.090e…	sequence=SATEEDTIR,score=8.536e+01,PEP=2.315e-02,intensity=8.855e+05,nspectra=1,peak_cov=0.424,intensity_cov=0.164	sequence=MMITQGNMQLK,score=9.957e+01,PEP=3.972e-11,intensity=9.955e+07,nspectra=4,peak_cov=0.281,intensity_cov=0.080;sequence=LPPAALTLK,score=7.224e+01,PEP=7.358e-03,intensity=3.367e+08,nspectra=12,peak_cov=0.366,intensity_cov=0.113;sequence=YLQDWAR,score=6.870e+01,PEP=7.541e-02,intensity=1.217e+07,nspectra=1,peak_cov=0.221,intensity_cov=0.053;sequence=SATEEDTIR,score=1.021e+02,PEP=7.663e-04,inte…
ENSMUST00000178224_chr12:105454124-105487829:+	D430019H16Rik	annotated	1837.11	FPKM:bone-marrow=8.273e-03,cerebellum=4.363e-01,cortex=1.354e+01,E14.5-brain=2.211e+01,E14.5-heart=6.382e-01,E14.5-limb=6.603e+00,E14.5-liver=1.330e-01,heart=6.514e-02,intestine=1.674e-01,kidney=2.427e-01,liver=8.086e-02,lung=1.025e+00,MEF=3.179e-01,mESC=2.719e-01,olfactory=6.501e+00,placenta=2.377e-01,spleen=2.796e-01,testes=1.014e-01,thymus=8.305e-01	RPKM=1.6339e+00,ORFscore=2.1024	RPKM=9.9942e+01,ORFscore=7.1547	NA	NA	NA
ENSMUST00000146598_chr3:53857928-53863750:-	Ufm1	annotated	137.82	FPKM:bone-marrow=1.797e+00,cerebellum=5.334e+00,cortex=4.637e+00,E14.5-brain=9.368e+00,E14.5-heart=4.326e+00,E14.5-limb=5.212e+00,E14.5-liver=5.737e+00,heart=2.762e+00,intestine=6.912e+00,kidney=7.959e+00,liver=3.450e+00,lung=3.604e+00,MEF=6.186e+00,mESC=3.187e+00,olfactory=2.745e+00,placenta=6.306e+00,spleen=3.549e+00,testes=9.063e-01,thymus=3.414e+00	RPKM=1.3677e+02,ORFscore=6.3149	RPKM=4.7443e+01,ORFscore=7.3701	sequence=VPAATSAIITNDGIGINPAQTAGNVFLK,score=4.594e+01,PEP=1.013e-04,intensity=4.782e+07,nspectra=2,peak_cov=0.409,intensity_cov=0.293;sequence=FAAEEFKVPAATSAIITNDGIGINPAQTAGNVFLK,score=3.572e+01,PEP=5.991e-02,intensity=3.830e+07,nspectra=5,peak_cov=0.576,intensity_cov=0.344	sequence=FAAEEFKVPAATSAIITNDGIGINPAQTAGNVFLK,score=8.251e+01,PEP=5.169e-09,intensity=1.573e+08,nspectra=14,peak_cov=0.494,intensity_cov=0.255;sequence=VPAATSAIITNDGIGINPAQTAGNVFLK,score=1.836e+02,PEP=1.029e-56,intensity=1.399e+08,nspectra=31,peak_cov=0.645,intensity_cov=0.403	sequence=VPAATSAIITNDGIGINPAQTAGNVFLK,score=3.789e+02,PEP=0.000e+00,intensity=1.210e+11,nspectra=249,peak_cov=0.665,intensity_cov=0.266;sequence=FAAEEFKVPAATSAIITNDGIGINPAQTAGNVFLK,score=1.050e+02,PEP=7.649e-29,intensity=1.585e+09,nspectra=11,peak_cov=0.514,intensity_cov=0.199
ENSMUST00000131011_chr13:86045753-86046675:-	Cox7c	annotated	1419.87	FPKM:bone-marrow=5.964e+00,cerebellum=3.323e+01,cortex=2.987e+01,E14.5-brain=2.775e+01,E14.5-heart=6.569e+01,E14.5-limb=1.281e+01,E14.5-liver=2.677e+01,heart=8.360e+01,intestine=3.084e+01,kidney=5.812e+01,liver=2.317e+01,lung=1.751e+01,MEF=4.540e+01,mESC=5.264e+01,olfactory=1.241e+01,placenta=1.638e+01,spleen=1.396e+01,testes=2.426e+01,thymus=6.889e+00	RPKM=8.7643e+01,ORFscore=6.3823	RPKM=6.6021e+02,ORFscore=10.9418	NA	NA	NA
ENSMUST00000020372_chr10:80404166-80406745:-	Uqcr11	annotated	395.04	FPKM:bone-marrow=5.458e+01,cerebellum=9.622e+01,cortex=8.456e+01,E14.5-brain=6.449e+01,E14.5-heart=2.065e+02,E14.5-limb=2.465e+01,E14.5-liver=1.044e+02,heart=5.214e+02,intestine=9.327e+01,kidney=2.791e+02,liver=1.726e+02,lung=6.417e+01,MEF=4.893e+01,mESC=5.437e+01,olfactory=4.007e+01,placenta=3.422e+01,spleen=4.705e+01,testes=1.744e+01,thymus=3.068e+01	RPKM=3.9388e+01,ORFscore=2.7326	RPKM=4.5733e+02,ORFscore=10.0852	sequence=LSRFLGPR,score=3.773e+01,PEP=9.317e-02,intensity=6.416e+06,nspectra=1,peak_cov=0.191,intensity_cov=0.136	sequence=LILDWVPYINGK,score=8.981e+01,PEP=7.069e-04,intensity=9.283e+05,nspectra=4,peak_cov=0.374,intensity_cov=0.214	sequence=LILDWVPYINGK,score=1.499e+02,PEP=2.151e-12,intensity=2.116e+10,nspectra=42,peak_cov=0.679,intensity_cov=0.181
ENSMUST00000124790_chr8:65035666-65036965:-	Gm10664	lincRNA	47.06	FPKM:bone-marrow=1.789e+00,cerebellum=1.368e-01,cortex=2.702e-02,E14.5-brain=1.696e+00,E14.5-heart=3.016e+00,E14.5-limb=6.732e+00,E14.5-liver=2.775e-01,heart=3.493e-02,intestine=1.341e-01,kidney=2.251e+01,liver=7.119e-01,lung=3.612e-01,MEF=5.055e-01,mESC=3.006e+01,olfactory=0.000e+00,placenta=1.176e+01,spleen=0.000e+00,testes=0.000e+00,thymus=1.057e-01	RPKM=1.3507e+02,ORFscore=7.6133	NA	NA	NA	NA
ENSMUST00000048914_chr8:71465003-71465463:+	Mrpl34	annotated	865.04	FPKM:bone-marrow=1.063e+01,cerebellum=1.459e+01,cortex=9.701e+00,E14.5-brain=5.483e+01,E14.5-heart=3.081e+01,E14.5-limb=1.580e+01,E14.5-liver=3.675e+01,heart=3.253e+01,intestine=2.189e+01,kidney=5.394e+01,liver=1.082e+01,lung=7.787e+00,MEF=1.442e+01,mESC=2.270e+01,olfactory=5.958e+00,placenta=1.127e+01,spleen=1.410e+01,testes=2.553e+00,thymus=9.220e+00	RPKM=1.8856e+02,ORFscore=8.5182	RPKM=6.7801e+01,ORFscore=8.0234	sequence=GNEYQPSNIKR,score=1.526e+02,PEP=1.785e-12,intensity=9.428e+08,nspectra=20,peak_cov=0.730,intensity_cov=0.257;sequence=RLSTPAGVQVILR,score=1.194e+02,PEP=1.287e-07,intensity=9.783e+07,nspectra=14,peak_cov=0.723,intensity_cov=0.252;sequence=GNEYQPSNIK,score=1.274e+02,PEP=1.047e-04,intensity=9.781e+08,nspectra=9,peak_cov=0.604,intensity_cov=0.160;sequence=RLSTPAGVQVILRR,score=7.898e+01,PEP=2…	sequence=RLSTPAGVQVILR,score=1.325e+02,PEP=1.845e-06,intensity=3.061e+07,nspectra=11,peak_cov=0.674,intensity_cov=0.243;sequence=GNEYQPSNIKR,score=1.365e+02,PEP=1.754e-04,intensity=4.976e+05,nspectra=1,peak_cov=0.640,intensity_cov=0.209;sequence=GNEYQPSNIK,score=1.083e+02,PEP=2.624e-03,intensity=2.337e+06,nspectra=1,peak_cov=0.331,intensity_cov=0.171;sequence=LSTPAGVQVILR,score=9.454e+01,PEP=6.48…	sequence=LSTPAGVQVILR,score=7.461e+01,PEP=8.510e-04,intensity=2.632e+08,nspectra=4,peak_cov=0.361,intensity_cov=0.080;sequence=GNEYQPSNIK,score=1.238e+02,PEP=7.260e-05,intensity=3.299e+09,nspectra=27,peak_cov=0.539,intensity_cov=0.242
ENSMUST00000159054_chr15:82347268-82348037:+	Smdt1	annotated	1219.21	FPKM:bone-marrow=2.232e+00,cerebellum=3.445e+01,cortex=3.763e+01,E14.5-brain=8.756e+00,E14.5-heart=1.643e+01,E14.5-limb=1.332e+01,E14.5-liver=1.653e+01,heart=4.171e+01,intestine=3.620e+01,kidney=7.914e+01,liver=2.595e-44,lung=1.626e+01,MEF=2.836e+01,mESC=1.555e+01,olfactory=2.620e+01,placenta=9.038e+00,spleen=1.080e+01,testes=1.812e+01,thymus=1.719e+01	RPKM=1.3435e+02,ORFscore=7.0164	RPKM=1.0306e+02,ORFscore=7.7073	NA	NA	NA
ENSMUST00000030651_chr4:134127741-134128663:-	Sh3bgrl3	annotated	1570.88	FPKM:bone-marrow=1.928e+01,cerebellum=3.557e+00,cortex=2.459e+01,E14.5-brain=6.747e+00,E14.5-heart=3.904e+00,E14.5-limb=5.986e+00,E14.5-liver=7.608e+00,heart=7.531e+00,intestine=1.509e+01,kidney=7.118e+00,liver=3.056e-05,lung=1.381e+01,MEF=4.429e+01,mESC=8.383e+00,olfactory=2.690e+00,placenta=1.422e+01,spleen=3.520e+01,testes=1.410e-15,thymus=6.896e+00	RPKM=2.8824e+02,ORFscore=9.4976	RPKM=2.0205e+02,ORFscore=9.7427	sequence=EIKSQQSEVTR,score=1.672e+02,PEP=2.475e-10,intensity=1.951e+09,nspectra=12,peak_cov=0.633,intensity_cov=0.365;sequence=SGLRVYSTSVTGSREIK,score=9.350e+01,PEP=4.997e-04,intensity=3.019e+07,nspectra=4,peak_cov=0.448,intensity_cov=0.250;sequence=IQYQLVDISQDNALRDEMR,score=2.431e+02,PEP=2.748e-105,intensity=3.382e+09,nspectra=131,peak_cov=0.754,intensity_cov=0.201;sequence=VYSTSVTGSREIK,score=6…	sequence=RIQYQLVDISQDNALR,score=1.134e+02,PEP=6.625e-05,intensity=6.944e+05,nspectra=5,peak_cov=0.481,intensity_cov=0.284;sequence=IQYQLVDISQDNALRDEMR,score=9.723e+01,PEP=1.543e-05,intensity=8.735e+07,nspectra=28,peak_cov=0.616,intensity_cov=0.198;sequence=RIQYQLVDISQDNALRDEMR,score=5.675e+01,PEP=4.785e-02,intensity=6.011e+05,nspectra=1,peak_cov=0.375,intensity_cov=0.125;sequence=IQYQLVDISQDNALR,…	sequence=SQQSEVTR,score=1.523e+02,PEP=2.645e-04,intensity=7.364e+10,nspectra=59,peak_cov=0.686,intensity_cov=0.155;sequence=ATPPQIVNGNHYCGDYELFVEAVEQDTLQEFLK,score=1.863e+02,PEP=7.376e-153,intensity=1.359e+10,nspectra=27,peak_cov=0.419,intensity_cov=0.174;sequence=IQYQLVDISQDNALRDEMR,score=1.571e+02,PEP=6.182e-49,intensity=5.728e+09,nspectra=42,peak_cov=0.478,intensity_cov=0.123;sequence=IQYQLVDI…
ENSMUST00000094227_chr3:59952394-59958606:+	Gm9696	utr5	129.93	FPKM:bone-marrow=6.488e-02,cerebellum=0.000e+00,cortex=7.050e-03,E14.5-brain=1.144e-02,E14.5-heart=8.946e-03,E14.5-limb=7.232e-02,E14.5-liver=0.000e+00,heart=9.115e-03,intestine=8.920e-03,kidney=0.000e+00,liver=0.000e+00,lung=8.971e-03,MEF=0.000e+00,mESC=8.682e-03,olfactory=0.000e+00,placenta=0.000e+00,spleen=1.958e-02,testes=1.987e-01,thymus=5.520e-02	NA	NA	NA	NA	sequence=MALDAIAK,score=7.442e+01,PEP=2.934e-02,intensity=4.893e+07,nspectra=2,peak_cov=0.149,intensity_cov=0.076
ENSMUST00000180035_chr17:6448521-6449504:-	Tmem181b-ps	annotated	2163.56	FPKM:bone-marrow=1.010e+00,cerebellum=5.667e+00,cortex=5.585e+00,E14.5-brain=1.730e+00,E14.5-heart=2.348e+00,E14.5-limb=2.037e+00,E14.5-liver=3.865e-01,heart=1.176e+00,intestine=2.142e+00,kidney=1.815e-01,liver=3.528e-01,lung=2.435e+00,MEF=2.325e+00,mESC=1.815e+00,olfactory=5.041e+00,placenta=9.489e-01,spleen=1.351e+00,testes=8.839e-01,thymus=2.332e+00	RPKM=1.2203e+01,ORFscore=4.6777	RPKM=3.9390e+01,ORFscore=7.1113	NA	NA	NA
ENSMUST00000034913_chr11:120543684-120544884:-	Fam195b	annotated	1482.5	FPKM:bone-marrow=2.259e+01,cerebellum=1.435e+01,cortex=1.098e+01,E14.5-brain=3.644e+01,E14.5-heart=1.988e+01,E14.5-limb=1.950e+01,E14.5-liver=1.072e+01,heart=1.242e+01,intestine=2.303e+00,kidney=1.318e+01,liver=1.807e+00,lung=2.191e+01,MEF=1.965e+01,mESC=1.267e+01,olfactory=9.067e+00,placenta=1.623e+01,spleen=2.538e+01,testes=1.495e+01,thymus=1.285e+01	RPKM=1.2489e+02,ORFscore=6.8881	RPKM=6.4347e+01,ORFscore=7.6447	sequence=CLVEEYVEK,score=7.915e+01,PEP=1.821e-03,intensity=5.738e+07,nspectra=3,peak_cov=0.336,intensity_cov=0.103;sequence=DLRSQLSSGER,score=1.063e+02,PEP=7.618e-06,intensity=1.932e+08,nspectra=2,peak_cov=0.355,intensity_cov=0.172;sequence=TFKPIDLSDLKR,score=1.289e+02,PEP=7.524e-09,intensity=2.713e+08,nspectra=15,peak_cov=0.560,intensity_cov=0.233;sequence=CLVEEYVEKVPNPSLK,score=7.414e+01,PEP=5.…	sequence=TFKPIDLSDLK,score=1.267e+02,PEP=1.698e-04,intensity=1.030e+08,nspectra=19,peak_cov=0.576,intensity_cov=0.223;sequence=CLVEEYVEK,score=7.668e+01,PEP=3.099e-02,intensity=4.507e+05,nspectra=2,peak_cov=0.338,intensity_cov=0.118;sequence=FIYEAWQGVER,score=1.537e+02,PEP=3.304e-06,intensity=2.636e+06,nspectra=9,peak_cov=0.585,intensity_cov=0.269;sequence=SPTNSSEIFTPAHEENVR,score=1.222e+02,PEP=2…	sequence=SQLSSGER,score=9.107e+01,PEP=6.236e-03,intensity=3.257e+08,nspectra=2,peak_cov=0.466,intensity_cov=0.133;sequence=TFKPIDLSDLK,score=9.959e+01,PEP=1.224e-04,intensity=4.931e+09,nspectra=57,peak_cov=0.455,intensity_cov=0.195;sequence=PIDLSDLK,score=1.012e+02,PEP=5.997e-03,intensity=1.105e+09,nspectra=21,peak_cov=0.452,intensity_cov=0.133;sequence=FIYEAWQGVER,score=1.440e+02,PEP=2.629e-09,i…
ENSMUST00000117805_chr10:80951621-80952914:-	Gng7	annotated	1783.48	FPKM:bone-marrow=2.921e-02,cerebellum=2.909e+00,cortex=2.295e+01,E14.5-brain=2.299e+00,E14.5-heart=2.714e-01,E14.5-limb=1.859e+00,E14.5-liver=2.681e-01,heart=7.347e-02,intestine=1.206e-01,kidney=1.164e-01,liver=1.115e-01,lung=3.800e-01,MEF=1.288e+00,mESC=9.292e-01,olfactory=2.463e+00,placenta=1.602e-01,spleen=1.059e-01,testes=1.882e-01,thymus=2.369e-01	RPKM=5.3713e+00,ORFscore=3.5554	RPKM=1.7909e+02,ORFscore=8.9624	NA	sequence=NDPLLVGVPASENPFK,score=1.054e+02,PEP=8.260e-06,intensity=1.470e+07,nspectra=8,peak_cov=0.644,intensity_cov=0.272	sequence=NDPLLVGVPASENPFK,score=1.243e+02,PEP=1.127e-21,intensity=6.093e+08,nspectra=15,peak_cov=0.528,intensity_cov=0.152
ENSMUST00000038108_chr3:51407353-51408930:-	Ndufc1	annotated	307.59	FPKM:bone-marrow=1.152e+00,cerebellum=4.415e+00,cortex=2.943e+00,E14.5-brain=5.223e+00,E14.5-heart=9.273e+00,E14.5-limb=2.166e+00,E14.5-liver=3.396e+00,heart=1.512e+01,intestine=2.270e+00,kidney=9.280e+00,liver=1.925e+00,lung=2.494e+00,MEF=2.727e+00,mESC=2.558e+00,olfactory=1.152e+00,placenta=9.045e-01,spleen=1.512e+00,testes=4.929e+00,thymus=1.453e+00	RPKM=2.5398e+02,ORFscore=7.9878	RPKM=2.5260e+02,ORFscore=10.1739	NA	NA	sequence=MAPSVVLR,score=6.607e+01,PEP=4.100e-02,intensity=1.381e+07,nspectra=1,peak_cov=0.403,intensity_cov=0.125
ENSMUST00000098653_chr8:70932294-70932404:+	Gm10654	utr3	242.47	FPKM:bone-marrow=1.614e-01,cerebellum=4.583e-01,cortex=3.227e-01,E14.5-brain=8.651e-01,E14.5-heart=1.246e-01,E14.5-limb=1.919e-01,E14.5-liver=5.764e-02,heart=1.814e-02,intestine=1.775e-02,kidney=0.000e+00,liver=0.000e+00,lung=0.000e+00,MEF=1.109e-01,mESC=1.037e-01,olfactory=1.025e-01,placenta=2.358e-02,spleen=1.949e-02,testes=0.000e+00,thymus=0.000e+00	NA	NA	sequence=EEDLIQQSLADANIGWYSPWLLTVSR,score=4.627e+01,PEP=2.542e-03,intensity=5.464e+08,nspectra=3,peak_cov=0.167,intensity_cov=0.065	NA	NA
ENSMUST00000178105_chr11:87981433-87984003:-	Dynll2	annotated	1560.55	FPKM:bone-marrow=1.447e+01,cerebellum=1.894e+02,cortex=1.721e+02,E14.5-brain=1.053e+02,E14.5-heart=3.894e+01,E14.5-limb=2.573e+01,E14.5-liver=1.962e+01,heart=1.411e+02,intestine=4.151e+01,kidney=1.212e+02,liver=3.486e+01,lung=4.189e+01,MEF=2.887e+01,mESC=3.559e+01,olfactory=5.342e+01,placenta=6.119e+01,spleen=1.693e+01,testes=2.609e+01,thymus=2.290e+01	RPKM=1.9040e+02,ORFscore=7.9528	RPKM=7.0412e+02,ORFscore=11.5904	NA	NA	NA
ENSMUST00000099985_chr10:30197200-30200480:-	Cenpw	annotated	142.09	FPKM:bone-marrow=2.224e+00,cerebellum=2.507e-01,cortex=7.676e-01,E14.5-brain=4.981e+00,E14.5-heart=4.772e+00,E14.5-limb=2.781e+00,E14.5-liver=7.472e+00,heart=2.779e-01,intestine=1.185e+00,kidney=1.776e-01,liver=2.493e-01,lung=1.367e-01,MEF=1.744e+00,mESC=5.141e+00,olfactory=3.365e-01,placenta=6.708e-01,spleen=1.109e+00,testes=3.677e+00,thymus=1.562e+00	RPKM=8.9397e+01,ORFscore=6.9986	RPKM=5.4144e+00,ORFscore=-4.1451	NA	NA	NA
ENSMUST00000177163_chr10:128548387-128548960:-	Rpl41	annotated	142.92	FPKM:bone-marrow=2.680e+02,cerebellum=5.070e+01,cortex=8.533e+01,E14.5-brain=2.926e+02,E14.5-heart=2.985e+02,E14.5-limb=1.883e+02,E14.5-liver=4.767e+02,heart=1.540e+02,intestine=1.724e+02,kidney=2.401e+02,liver=9.513e+01,lung=2.394e+02,MEF=3.897e+02,mESC=3.658e+02,olfactory=8.632e+01,placenta=1.178e+02,spleen=7.313e+02,testes=7.026e+01,thymus=1.549e+02	RPKM=2.2830e+03,ORFscore=11.9795	RPKM=2.7150e+02,ORFscore=7.4774	NA	NA	NA
ENSMUST00000159701_chr1:169934095-169934142:-	Gm15852	lincRNA	85.78	FPKM:bone-marrow=0.000e+00,cerebellum=6.770e-01,cortex=4.794e-01,E14.5-brain=4.710e-01,E14.5-heart=7.144e-02,E14.5-limb=1.003e-07,E14.5-liver=0.000e+00,heart=0.000e+00,intestine=3.561e-02,kidney=9.722e-06,liver=9.564e-02,lung=3.651e-12,MEF=2.782e-02,mESC=0.000e+00,olfactory=2.900e-07,placenta=6.164e-03,spleen=9.719e-02,testes=1.587e+00,thymus=6.397e-05	NA	NA	NA	sequence=MLSNLSDSGGTLWRT,score=5.101e+01,PEP=5.536e-02,intensity=1.308e+06,nspectra=1,peak_cov=0.340,intensity_cov=0.110	NA
ENSMUST00000050884_chr16:96122376-96127604:-	Hmgn1	annotated	168.7	FPKM:bone-marrow=1.008e+01,cerebellum=5.114e+00,cortex=3.484e+00,E14.5-brain=4.306e+01,E14.5-heart=2.439e+01,E14.5-limb=3.744e+01,E14.5-liver=1.691e+01,heart=4.605e+00,intestine=4.945e+00,kidney=1.810e+01,liver=3.137e+00,lung=1.294e+01,MEF=3.835e+01,mESC=3.166e+01,olfactory=5.107e+00,placenta=2.103e+01,spleen=1.762e+01,testes=3.703e+00,thymus=9.204e+00	RPKM=2.3643e+02,ORFscore=5.4320	RPKM=3.0793e+01,ORFscore=6.7599	sequence=VSADGAAKAEPK,score=8.802e+01,PEP=1.743e-03,intensity=7.023e+07,nspectra=4,peak_cov=0.633,intensity_cov=0.237	NA	NA
ENSMUST00000079957_chr1:171229865-171234245:-	Fcer1g	annotated	591.38	FPKM:bone-marrow=5.963e+01,cerebellum=2.044e+00,cortex=5.106e+00,E14.5-brain=5.381e+00,E14.5-heart=5.534e+00,E14.5-limb=4.642e+00,E14.5-liver=1.424e+01,heart=9.406e+00,intestine=9.613e+00,kidney=5.405e+00,liver=7.388e+00,lung=1.921e+01,MEF=1.200e+00,mESC=2.618e-01,olfactory=6.524e+00,placenta=7.761e+00,spleen=3.634e+01,testes=5.991e-01,thymus=1.132e+01	RPKM=1.4801e-01,ORFscore=0.0000	RPKM=2.5483e+01,ORFscore=6.3413	NA	NA	sequence=ADAVYTGLNTR,score=1.034e+02,PEP=1.693e-05,intensity=5.932e+10,nspectra=39,peak_cov=0.423,intensity_cov=0.121;sequence=ADAVYTGLNTRSQETYETLK,score=7.288e+01,PEP=5.490e-05,intensity=1.843e+08,nspectra=2,peak_cov=0.453,intensity_cov=0.118;sequence=SQETYETLK,score=1.215e+02,PEP=6.059e-04,intensity=4.733e+10,nspectra=41,peak_cov=0.415,intensity_cov=0.089
ENSMUST00000180077_chr17:78918358-78919841:+	1110001A16Rik	annotated	72.15	FPKM:bone-marrow=1.152e+00,cerebellum=3.802e+00,cortex=2.427e+00,E14.5-brain=7.386e+00,E14.5-heart=4.439e+00,E14.5-limb=2.964e+00,E14.5-liver=4.096e+00,heart=4.873e+00,intestine=2.477e+00,kidney=7.878e+00,liver=3.634e+00,lung=2.124e+00,MEF=2.874e+00,mESC=9.256e+00,olfactory=1.698e+00,placenta=1.630e+00,spleen=2.935e+00,testes=2.421e+00,thymus=1.562e+00	RPKM=1.1317e+02,ORFscore=7.2068	RPKM=3.0171e+01,ORFscore=6.7388	sequence=SIEQSGMYGVR,score=1.104e+02,PEP=6.374e-05,intensity=4.657e+08,nspectra=22,peak_cov=0.523,intensity_cov=0.082;sequence=MHSSQDFR,score=8.331e+01,PEP=5.830e-03,intensity=1.658e+07,nspectra=2,peak_cov=0.450,intensity_cov=0.119	sequence=KFPFILEVYYK,score=5.434e+01,PEP=3.863e-02,intensity=2.346e+05,nspectra=1,peak_cov=0.609,intensity_cov=0.161;sequence=MHSSQDFR,score=1.070e+02,PEP=9.342e-03,intensity=5.211e+05,nspectra=2,peak_cov=0.421,intensity_cov=0.165;sequence=SIEQSGMYGVR,score=1.511e+02,PEP=5.225e-04,intensity=2.057e+06,nspectra=16,peak_cov=0.635,intensity_cov=0.242	sequence=SIEQSGMYGVR,score=1.087e+02,PEP=1.447e-05,intensity=5.104e+08,nspectra=11,peak_cov=0.496,intensity_cov=0.098;sequence=GVLAAELVGVAGAYCLFK,score=7.935e+01,PEP=3.964e-08,intensity=1.009e+08,nspectra=2,peak_cov=0.484,intensity_cov=0.134;sequence=MHSSQDFR,score=1.038e+02,PEP=4.979e-03,intensity=7.660e+07,nspectra=2,peak_cov=0.468,intensity_cov=0.123
ENSMUST00000095617_chr12:74295772-74295927:+	1700086L19Rik	annotated	288.02	FPKM:bone-marrow=0.000e+00,cerebellum=9.132e-01,cortex=2.325e+01,E14.5-brain=1.991e+00,E14.5-heart=1.005e-01,E14.5-limb=0.000e+00,E14.5-liver=0.000e+00,heart=0.000e+00,intestine=1.001e-01,kidney=0.000e+00,liver=4.948e-02,lung=5.040e-02,MEF=1.174e-01,mESC=0.000e+00,olfactory=4.338e+00,placenta=4.524e+00,spleen=0.000e+00,testes=6.471e+01,thymus=4.648e-01	RPKM=1.2772e-01,ORFscore=NA	RPKM=2.4326e+01,ORFscore=6.1131	NA	NA	NA
ENSMUST00000106930_chr4:101496658-101532002:+	Dnajc6	utr5	75.42	FPKM:bone-marrow=2.591e-02,cerebellum=2.859e+00,cortex=5.509e+00,E14.5-brain=1.416e-02,E14.5-heart=3.657e-02,E14.5-limb=9.156e-02,E14.5-liver=3.002e-02,heart=4.170e-07,intestine=1.647e-13,kidney=4.839e-01,liver=3.594e-07,lung=1.822e-15,MEF=6.086e-03,mESC=8.656e-01,olfactory=2.649e+00,placenta=9.836e-08,spleen=3.773e-04,testes=2.784e-02,thymus=4.916e-04	RPKM=7.0937e-01,ORFscore=0.0000	RPKM=1.0579e+01,ORFscore=3.7761	NA	NA	sequence=GATEAGGTK,score=5.195e+01,PEP=1.838e-02,intensity=2.113e+07,nspectra=3,peak_cov=0.161,intensity_cov=0.124
ENSMUST00000121661_chr5:65450405-65468467:-	Smim14	annotated	524.55	FPKM:bone-marrow=3.601e+00,cerebellum=1.296e+01,cortex=1.010e+01,E14.5-brain=7.843e+00,E14.5-heart=5.323e+00,E14.5-limb=4.641e+00,E14.5-liver=1.660e+00,heart=4.356e+00,intestine=4.933e+00,kidney=4.705e+00,liver=6.069e+00,lung=9.414e+00,MEF=5.484e+00,mESC=2.591e+00,olfactory=8.358e+00,placenta=4.902e+00,spleen=8.340e+00,testes=3.854e+00,thymus=4.583e+00	RPKM=3.5236e+01,ORFscore=5.8395	RPKM=1.6742e+02,ORFscore=10.1345	NA	NA	NA
ENSMUST00000036045_chr11:53422413-53423102:-	Leap2	annotated	369.61	FPKM:bone-marrow=0.000e+00,cerebellum=4.105e-01,cortex=1.831e-01,E14.5-brain=5.937e-01,E14.5-heart=2.321e-01,E14.5-limb=5.212e-01,E14.5-liver=8.392e+00,heart=7.103e-01,intestine=7.604e+01,kidney=3.532e-01,liver=3.813e+01,lung=3.884e-01,MEF=3.618e-01,mESC=6.007e-01,olfactory=4.455e-01,placenta=4.100e-01,spleen=1.696e-01,testes=0.000e+00,thymus=1.193e+00	RPKM=1.5771e-02,ORFscore=NA	NA	NA	sequence=RCSLSVAQE,score=9.367e+01,PEP=1.387e-02,intensity=6.323e+05,nspectra=1,peak_cov=0.525,intensity_cov=0.198	sequence=DDSECITR,score=1.185e+02,PEP=2.810e-03,intensity=4.563e+08,nspectra=5,peak_cov=0.532,intensity_cov=0.117
ENSMUST00000093140_chr11:120599260-120605426:+	Anapc11	annotated	2078.79	FPKM:bone-marrow=7.237e+00,cerebellum=1.277e+01,cortex=9.566e+00,E14.5-brain=3.332e+01,E14.5-heart=2.671e+01,E14.5-limb=1.497e+01,E14.5-liver=1.569e+01,heart=1.391e+01,intestine=7.505e+00,kidney=1.388e+01,liver=3.558e+00,lung=1.088e+01,MEF=1.879e+01,mESC=1.580e+01,olfactory=8.349e+00,placenta=1.013e+01,spleen=1.326e+01,testes=1.223e+01,thymus=6.384e+00	RPKM=1.7121e+02,ORFscore=9.3484	RPKM=1.8545e+02,ORFscore=9.7425	sequence=MAFNGCCPDCK,score=7.344e+01,PEP=3.850e-04,intensity=2.846e+07,nspectra=4,peak_cov=0.257,intensity_cov=0.193;sequence=WLNAQQVQQHCPMCR,score=5.923e+01,PEP=1.210e-04,intensity=1.062e+08,nspectra=3,peak_cov=0.223,intensity_cov=0.100	NA	sequence=MAFNGCCPDCK,score=1.201e+02,PEP=3.953e-07,intensity=4.473e+08,nspectra=10,peak_cov=0.449,intensity_cov=0.156;sequence=WLNAQQVQQHCPMCR,score=5.657e+01,PEP=6.423e-05,intensity=3.693e+07,nspectra=1,peak_cov=0.097,intensity_cov=0.066
ENSMUST00000114226_chr6:67015751-67017589:+	Gng12	annotated	1676	FPKM:bone-marrow=4.046e+00,cerebellum=8.597e+00,cortex=1.317e+01,E14.5-brain=6.672e+00,E14.5-heart=1.321e+01,E14.5-limb=8.745e+00,E14.5-liver=8.885e+00,heart=4.863e+00,intestine=1.191e+02,kidney=3.638e+01,liver=4.183e+00,lung=9.404e+00,MEF=6.831e+01,mESC=1.586e+01,olfactory=4.085e+00,placenta=6.501e+01,spleen=3.923e+00,testes=4.345e+00,thymus=4.859e+00	RPKM=1.0338e+02,ORFscore=6.9194	RPKM=4.5983e+01,ORFscore=7.2008	sequence=SDPLLMGIPTSENPFKDKK,score=1.014e+02,PEP=5.450e-05,intensity=1.509e+08,nspectra=9,peak_cov=0.395,intensity_cov=0.186;sequence=SDPLLMGIPTSENPFKDK,score=1.129e+02,PEP=1.403e-06,intensity=2.209e+08,nspectra=6,peak_cov=0.408,intensity_cov=0.196;sequence=ASADLMSYCEEHAR,score=1.762e+02,PEP=4.183e-19,intensity=3.847e+09,nspectra=65,peak_cov=0.798,intensity_cov=0.375;sequence=TVQQLRLEASIER,score=…	sequence=TASTNSIAQAR,score=1.370e+02,PEP=4.002e-05,intensity=1.113e+08,nspectra=27,peak_cov=0.472,intensity_cov=0.239;sequence=SDPLLMGIPTSENPFK,score=1.840e+02,PEP=1.554e-27,intensity=9.494e+08,nspectra=143,peak_cov=0.830,intensity_cov=0.448;sequence=SDPLLMGIPTSENPFKDK,score=1.088e+02,PEP=3.075e-04,intensity=1.374e+07,nspectra=6,peak_cov=0.455,intensity_cov=0.216;sequence=ASADLMSYCEEHAR,score=1.6…	sequence=TASTNSIAQAR,score=1.551e+02,PEP=2.161e-10,intensity=8.436e+10,nspectra=107,peak_cov=0.762,intensity_cov=0.236;sequence=SDPLLMGIPTSENPFK,score=1.798e+02,PEP=2.282e-37,intensity=9.547e+10,nspectra=243,peak_cov=0.585,intensity_cov=0.175;sequence=ASADLMSYCEEHAR,score=2.122e+02,PEP=7.428e-24,intensity=6.286e+10,nspectra=191,peak_cov=0.572,intensity_cov=0.182
ENSMUST00000001051_chr3:90613767-90614322:+	S100a6	annotated	460.85	FPKM:bone-marrow=1.230e+02,cerebellum=7.276e+00,cortex=8.623e+00,E14.5-brain=6.425e+00,E14.5-heart=6.650e+00,E14.5-limb=7.764e+00,E14.5-liver=1.276e+00,heart=2.461e+01,intestine=4.188e+01,kidney=1.000e+01,liver=9.220e-01,lung=1.802e+02,MEF=8.241e+02,mESC=9.182e+01,olfactory=7.091e+00,placenta=2.980e+02,spleen=3.442e+01,testes=7.111e+00,thymus=1.048e+01	RPKM=2.6330e+03,ORFscore=11.0909	RPKM=4.2316e+01,ORFscore=7.5683	NA	NA	NA
ENSMUST00000049630_chr5:139338291-139345153:-	Cox19	annotated	499.73	FPKM:bone-marrow=2.963e+00,cerebellum=3.688e+00,cortex=3.048e+00,E14.5-brain=1.022e+01,E14.5-heart=3.925e+00,E14.5-limb=2.818e+00,E14.5-liver=3.820e+00,heart=3.840e+00,intestine=5.348e+00,kidney=6.297e+00,liver=3.450e+00,lung=1.902e+00,MEF=2.887e+00,mESC=1.376e+00,olfactory=2.110e+00,placenta=1.341e+00,spleen=1.928e+00,testes=1.258e+00,thymus=2.017e+00	RPKM=3.8269e+01,ORFscore=6.3543	RPKM=2.4140e+01,ORFscore=6.5155	sequence=STAMNFGTK,score=9.806e+01,PEP=2.407e-04,intensity=4.492e+07,nspectra=3,peak_cov=0.387,intensity_cov=0.115;sequence=DLMEGKPEAKDEC,score=7.832e+01,PEP=1.542e-02,intensity=1.093e+07,nspectra=1,peak_cov=0.529,intensity_cov=0.189;sequence=QLMAPEPLEK,score=7.883e+01,PEP=8.463e-04,intensity=1.241e+08,nspectra=4,peak_cov=0.379,intensity_cov=0.095	NA	sequence=SFQPRPPDK,score=7.039e+01,PEP=3.101e-02,intensity=1.344e+07,nspectra=1,peak_cov=0.234,intensity_cov=0.096;sequence=QLMAPEPLEK,score=1.105e+02,PEP=1.169e-04,intensity=4.993e+08,nspectra=9,peak_cov=0.456,intensity_cov=0.120;sequence=STAMNFGTK,score=1.307e+02,PEP=1.309e-04,intensity=9.452e+08,nspectra=17,peak_cov=0.498,intensity_cov=0.157
ENSMUST00000040284_chr18:75008674-75009343:+	BC031181	annotated	89.37	FPKM:bone-marrow=2.339e+01,cerebellum=3.598e+01,cortex=2.621e+01,E14.5-brain=3.862e+01,E14.5-heart=1.429e+01,E14.5-limb=1.271e+01,E14.5-liver=1.801e+01,heart=8.572e+00,intestine=3.276e+01,kidney=4.823e+01,liver=1.330e+01,lung=1.999e+01,MEF=2.418e+01,mESC=1.436e+01,olfactory=1.840e+01,placenta=1.677e+01,spleen=2.096e+01,testes=6.696e+00,thymus=1.590e+01	RPKM=1.6698e+02,ORFscore=6.7150	RPKM=9.7347e+01,ORFscore=7.8101	sequence=GAGTNGLPTKGPTEVSDK,score=6.076e+01,PEP=5.669e-04,intensity=3.632e+07,nspectra=1,peak_cov=0.477,intensity_cov=0.184	NA	sequence=AVQQSGDK,score=6.983e+01,PEP=3.130e-02,intensity=8.192e+06,nspectra=1,peak_cov=0.178,intensity_cov=0.097;sequence=GPTEVSDK,score=1.306e+02,PEP=2.173e-03,intensity=8.113e+09,nspectra=42,peak_cov=0.602,intensity_cov=0.189;sequence=FLEPYIYPVVSR,score=1.071e+02,PEP=1.730e-07,intensity=4.552e+09,nspectra=38,peak_cov=0.575,intensity_cov=0.126;sequence=GAGTNGLPTK,score=1.158e+02,PEP=1.190e-04,i…
ENSMUST00000113882_chrX:95165779-95165958:-	Arhgef9	utr5	474.82	FPKM:bone-marrow=2.058e-01,cerebellum=1.647e+01,cortex=3.616e+01,E14.5-brain=3.978e+00,E14.5-heart=1.762e+00,E14.5-limb=1.925e+00,E14.5-liver=2.206e-01,heart=1.004e+00,intestine=3.058e-01,kidney=4.863e-01,liver=2.050e-01,lung=3.925e-01,MEF=1.842e+00,mESC=7.892e-01,olfactory=2.066e+01,placenta=1.226e-01,spleen=1.040e-01,testes=1.254e-01,thymus=2.236e+00	NA	RPKM=1.1966e+02,ORFscore=8.3807	NA	NA	NA
ENSMUST00000183618_chr2:144369062-144373337:+	Pet117	annotated	434.14	FPKM:bone-marrow=1.311e+01,cerebellum=6.475e+00,cortex=7.170e+00,E14.5-brain=9.732e+00,E14.5-heart=1.005e+01,E14.5-limb=1.704e+01,E14.5-liver=1.535e+01,heart=6.096e+00,intestine=1.058e+01,kidney=1.523e+01,liver=6.656e+00,lung=5.989e+00,MEF=1.794e+01,mESC=2.485e+01,olfactory=1.514e+01,placenta=1.529e+01,spleen=5.143e+00,testes=1.006e+01,thymus=5.775e+00	RPKM=2.0027e+01,ORFscore=4.0179	RPKM=8.0160e+00,ORFscore=2.4406	sequence=LLGEQIILTK,score=1.227e+02,PEP=1.496e-04,intensity=3.969e+08,nspectra=38,peak_cov=0.711,intensity_cov=0.264	sequence=AVLGLSVLLTAATVAGVHLK,score=5.752e+01,PEP=3.784e-03,intensity=6.602e+05,nspectra=1,peak_cov=0.579,intensity_cov=0.202;sequence=LLGEQIILTK,score=1.609e+02,PEP=8.197e-05,intensity=1.039e+08,nspectra=23,peak_cov=0.649,intensity_cov=0.264	sequence=LLGEQIILTK,score=8.767e+01,PEP=8.308e-04,intensity=1.596e+09,nspectra=28,peak_cov=0.461,intensity_cov=0.149;sequence=AVLGLSVLLTAATVAGVHLK,score=5.937e+01,PEP=6.584e-05,intensity=9.056e+06,nspectra=1,peak_cov=0.442,intensity_cov=0.160
ENSMUST00000067145_chr5:143548949-143562777:+	Fam220a	annotated	777.6	FPKM:bone-marrow=1.533e+01,cerebellum=6.041e+00,cortex=4.913e+00,E14.5-brain=9.981e+00,E14.5-heart=4.718e+00,E14.5-limb=4.775e+00,E14.5-liver=1.144e+01,heart=4.056e+00,intestine=5.528e-01,kidney=1.563e+00,liver=4.605e-01,lung=2.515e+00,MEF=6.121e+00,mESC=3.575e+00,olfactory=1.144e-01,placenta=4.307e+00,spleen=4.456e+00,testes=1.021e+01,thymus=1.199e+00	RPKM=1.0475e+01,ORFscore=4.5110	RPKM=2.9443e+01,ORFscore=6.6171	NA	NA	NA
ENSMUST00000056118_chr16:89507999-89508262:-	Krtap7-1	annotated	808.27	FPKM:bone-marrow=0.000e+00,cerebellum=0.000e+00,cortex=9.609e-02,E14.5-brain=0.000e+00,E14.5-heart=0.000e+00,E14.5-limb=0.000e+00,E14.5-liver=0.000e+00,heart=0.000e+00,intestine=0.000e+00,kidney=0.000e+00,liver=0.000e+00,lung=0.000e+00,MEF=0.000e+00,mESC=0.000e+00,olfactory=0.000e+00,placenta=0.000e+00,spleen=0.000e+00,testes=0.000e+00,thymus=0.000e+00	NA	NA	NA	NA	sequence=YFCCGNYFPGYPCYGTNFHGTYR,score=1.139e+00,PEP=1.151e-01,intensity=6.630e+07,nspectra=1,peak_cov=0.012,intensity_cov=0.016
ENSMUST00000031637_chr6:11900535-11907365:-	Ndufa4	annotated	475.45	FPKM:bone-marrow=1.018e+02,cerebellum=4.770e+02,cortex=2.867e+02,E14.5-brain=2.374e+02,E14.5-heart=4.416e+02,E14.5-limb=1.129e+02,E14.5-liver=2.634e+02,heart=1.435e+03,intestine=2.848e+02,kidney=1.229e+03,liver=1.533e+02,lung=1.640e+02,MEF=2.325e+02,mESC=2.096e+02,olfactory=1.526e+02,placenta=1.167e+02,spleen=1.743e+02,testes=1.365e+01,thymus=1.178e+02	RPKM=1.0592e+03,ORFscore=11.6876	RPKM=6.3092e+02,ORFscore=11.1529	sequence=LALFNPDVSWDRK,score=1.090e+02,PEP=2.284e-07,intensity=3.241e+08,nspectra=21,peak_cov=0.533,intensity_cov=0.126;sequence=LGPNEQYKFYSVNVDYSK,score=1.139e+02,PEP=1.499e-19,intensity=6.187e+08,nspectra=30,peak_cov=0.538,intensity_cov=0.178;sequence=LGPNEQYK,score=1.331e+02,PEP=5.445e-04,intensity=9.241e+09,nspectra=35,peak_cov=0.680,intensity_cov=0.115;sequence=NNPEPWNKLGPNEQYK,score=1.383e+…	sequence=LALFNPDVSWDR,score=1.524e+02,PEP=5.426e-09,intensity=3.462e+08,nspectra=79,peak_cov=0.683,intensity_cov=0.289;sequence=LGPNEQYKFYSVNVDYSK,score=9.224e+01,PEP=3.654e-04,intensity=4.960e+05,nspectra=1,peak_cov=0.319,intensity_cov=0.199;sequence=FYSVNVDYSK,score=2.030e+02,PEP=1.685e-05,intensity=8.276e+08,nspectra=105,peak_cov=0.709,intensity_cov=0.330;sequence=LALFNPDVSWDRK,score=8.677e+01…	sequence=LALFNPDVSWDRK,score=1.635e+02,PEP=3.936e-16,intensity=1.664e+11,nspectra=128,peak_cov=0.667,intensity_cov=0.246;sequence=LALFNPDVSWDR,score=1.367e+02,PEP=2.866e-10,intensity=4.297e+10,nspectra=44,peak_cov=0.596,intensity_cov=0.167;sequence=FYSVNVDYSK,score=2.045e+02,PEP=3.135e-06,intensity=2.172e+11,nspectra=168,peak_cov=0.206,intensity_cov=0.230;sequence=LGPNEQYK,score=1.326e+02,PEP=1.8…
chr12_103206313-103214181.T2_chr12:101968174-101969629:-	chr12_103206313-103214181.T2	lincRNA	262.62	FPKM:bone-marrow=8.823e+01,cerebellum=1.254e+02,cortex=1.085e+02,E14.5-brain=2.181e+02,E14.5-heart=2.258e+02,E14.5-limb=7.819e+01,E14.5-liver=1.904e+02,heart=4.769e+02,intestine=1.532e+02,kidney=3.841e+02,liver=1.903e+02,lung=8.005e+01,MEF=1.191e+02,mESC=9.332e+01,olfactory=9.035e+01,placenta=7.003e+01,spleen=1.165e+02,testes=1.218e+02,thymus=1.004e+02	RPKM=2.8656e+02,ORFscore=8.5628	RPKM=4.1131e+02,ORFscore=10.2717	sequence=KDDEKLTAFR,score=2.172e+02,PEP=3.711e-12,intensity=4.010e+07,nspectra=1,peak_cov=0.497,intensity_cov=0.236;sequence=DDEKLTAFR,score=1.394e+02,PEP=4.881e-04,intensity=1.080e+08,nspectra=5,peak_cov=0.491,intensity_cov=0.172;sequence=ELRPNEEVTWK,score=2.158e+02,PEP=8.014e-21,intensity=1.721e+09,nspectra=46,peak_cov=0.512,intensity_cov=0.262;sequence=NKSMLFQR,score=1.183e+02,PEP=1.286e-03,in…	sequence=ELRPNEEVTWK,score=2.030e+02,PEP=9.791e-06,intensity=2.870e+07,nspectra=5,peak_cov=0.647,intensity_cov=0.343;sequence=MTLFQLLR,score=1.328e+02,PEP=1.932e-03,intensity=2.704e+07,nspectra=14,peak_cov=0.670,intensity_cov=0.293	sequence=EHWVHILVPAGFVFGCYLDR,score=1.192e+01,PEP=1.175e-02,intensity=2.114e+07,nspectra=1,peak_cov=0.103,intensity_cov=0.080;sequence=ELRPNEEVTWK,score=2.021e+02,PEP=9.519e-11,intensity=7.856e+10,nspectra=125,peak_cov=0.478,intensity_cov=0.275;sequence=MTLFQLLR,score=1.513e+02,PEP=2.099e-04,intensity=1.513e+08,nspectra=3,peak_cov=0.506,intensity_cov=0.092
ENSMUST00000097642_chr1:92637366-92641942:-	Myeov2	annotated	1233.36	FPKM:bone-marrow=4.861e+01,cerebellum=6.219e+01,cortex=5.590e+01,E14.5-brain=1.095e+02,E14.5-heart=9.986e+01,E14.5-limb=3.908e+01,E14.5-liver=6.634e+01,heart=8.026e+01,intestine=5.866e+01,kidney=1.430e+02,liver=3.296e+01,lung=6.584e+01,MEF=6.241e+01,mESC=3.068e+01,olfactory=3.090e+01,placenta=4.021e+01,spleen=7.680e+01,testes=5.248e+01,thymus=2.625e+01	RPKM=9.3090e+01,ORFscore=5.6597	RPKM=2.2614e+02,ORFscore=9.0788	NA	NA	NA
ENSMUST00000053575_chr17:26098991-26099221:-	Gm8186	annotated	267.96	FPKM:bone-marrow=4.882e+01,cerebellum=1.153e+01,cortex=1.527e+01,E14.5-brain=1.123e+02,E14.5-heart=6.643e+01,E14.5-limb=7.182e+01,E14.5-liver=9.926e+01,heart=1.847e+01,intestine=3.193e+01,kidney=2.903e+01,liver=8.449e+00,lung=2.790e+01,MEF=6.454e+01,mESC=7.974e+01,olfactory=1.432e+01,placenta=2.799e+01,spleen=9.452e+01,testes=1.534e+01,thymus=4.047e+01	RPKM=4.2230e+02,ORFscore=9.2295	RPKM=6.7790e+01,ORFscore=7.9672	NA	NA	NA
ENSMUST00000078976_chr15:37001851-37003820:-	Zfp706	annotated	872.72	FPKM:bone-marrow=2.995e+00,cerebellum=1.644e+01,cortex=1.362e+01,E14.5-brain=2.193e+01,E14.5-heart=1.336e+01,E14.5-limb=1.031e+01,E14.5-liver=8.042e+00,heart=4.568e+00,intestine=1.075e+01,kidney=2.338e+01,liver=4.045e+00,lung=6.146e+00,MEF=7.437e+00,mESC=1.196e+01,olfactory=8.537e+00,placenta=8.753e+00,spleen=7.423e+00,testes=2.822e+00,thymus=6.477e+00	RPKM=2.3507e+02,ORFscore=8.9641	RPKM=1.9154e+02,ORFscore=8.4666	NA	NA	NA
ENSMUST00000035113_chr9:121710403-121712652:+	Deb1	annotated	868.93	FPKM:bone-marrow=1.626e+01,cerebellum=4.606e+01,cortex=3.462e+01,E14.5-brain=3.503e+01,E14.5-heart=4.687e+01,E14.5-limb=1.611e+01,E14.5-liver=2.943e+01,heart=6.974e+01,intestine=2.368e+01,kidney=6.843e+01,liver=2.939e+01,lung=1.306e+01,MEF=1.934e+01,mESC=1.529e+01,olfactory=1.582e+01,placenta=1.145e+01,spleen=1.107e+01,testes=2.692e+00,thymus=1.521e+01	RPKM=5.9161e+01,ORFscore=6.0215	RPKM=4.3216e+01,ORFscore=6.8188	NA	sequence=LLEENDQLIR,score=1.382e+02,PEP=3.235e-04,intensity=1.477e+08,nspectra=11,peak_cov=0.516,intensity_cov=0.207;sequence=SVIFAPDWLR,score=9.997e+01,PEP=2.504e-03,intensity=5.850e+04,nspectra=1,peak_cov=0.644,intensity_cov=0.400	sequence=VNQETIQR,score=9.581e+01,PEP=6.951e-03,intensity=2.149e+08,nspectra=4,peak_cov=0.274,intensity_cov=0.087;sequence=LLEENDQLIR,score=7.350e+01,PEP=1.853e-03,intensity=9.423e+07,nspectra=2,peak_cov=0.265,intensity_cov=0.084;sequence=SVIFAPDWLR,score=8.242e+01,PEP=4.902e-04,intensity=1.104e+07,nspectra=1,peak_cov=0.596,intensity_cov=0.111
ENSMUST00000034215_chr8:94179311-94180193:+	Mt1	annotated	521.78	FPKM:bone-marrow=1.395e+02,cerebellum=7.360e+02,cortex=3.521e+02,E14.5-brain=1.493e+01,E14.5-heart=5.799e+01,E14.5-limb=1.968e+01,E14.5-liver=1.135e+03,heart=3.690e+02,intestine=1.158e+02,kidney=2.324e+02,liver=6.325e+01,lung=9.081e+01,MEF=1.782e+02,mESC=3.056e+02,olfactory=1.531e+02,placenta=3.859e+02,spleen=1.527e+01,testes=2.258e+02,thymus=3.322e+01	RPKM=3.7842e+02,ORFscore=9.4830	RPKM=9.2888e+02,ORFscore=11.6521	NA	NA	NA
ENSMUST00000166335_chr9:22113544-22113923:-	Elof1	annotated	284.98	FPKM:bone-marrow=1.309e+01,cerebellum=1.330e+01,cortex=9.648e+00,E14.5-brain=2.892e+01,E14.5-heart=1.807e+01,E14.5-limb=1.599e+01,E14.5-liver=2.213e+01,heart=6.746e+00,intestine=1.448e+01,kidney=2.535e+01,liver=8.524e+00,lung=2.649e+01,MEF=1.740e+01,mESC=1.260e+01,olfactory=7.961e+00,placenta=9.227e+00,spleen=1.371e+01,testes=7.594e+01,thymus=9.836e+00	RPKM=8.2697e+01,ORFscore=7.7065	RPKM=3.6755e+01,ORFscore=7.4253	NA	NA	NA
ENSMUST00000105692_chr4:149545736-149564263:+	Ctnnbip1	annotated	1676.09	FPKM:bone-marrow=1.364e+00,cerebellum=4.085e+00,cortex=5.353e+00,E14.5-brain=1.470e+01,E14.5-heart=7.098e+00,E14.5-limb=8.111e+00,E14.5-liver=8.847e-01,heart=3.290e+00,intestine=5.680e+00,kidney=5.195e+00,liver=1.035e+00,lung=1.533e+00,MEF=3.728e+00,mESC=4.526e+00,olfactory=5.104e+00,placenta=1.951e+01,spleen=5.809e-01,testes=9.158e-01,thymus=1.304e+00	RPKM=2.5159e+01,ORFscore=4.1684	RPKM=2.5942e+01,ORFscore=6.8671	NA	sequence=MGSNLTASEEEFLR,score=8.962e+01,PEP=1.070e-03,intensity=2.578e+06,nspectra=2,peak_cov=0.472,intensity_cov=0.207;sequence=KMGSNLTASEEEFLR,score=9.453e+01,PEP=5.540e-04,intensity=1.929e+06,nspectra=2,peak_cov=0.308,intensity_cov=0.144;sequence=SPEEMYIQQK,score=8.283e+01,PEP=1.098e-02,intensity=5.046e+04,nspectra=1,peak_cov=0.351,intensity_cov=0.288	sequence=SPEEMYIQQK,score=1.518e+02,PEP=1.625e-07,intensity=2.063e+08,nspectra=4,peak_cov=0.385,intensity_cov=0.133;sequence=TYAGVVSSQLSQLPQHSIDQGAEDVVMAFSR,score=1.004e+02,PEP=5.549e-44,intensity=6.530e+07,nspectra=1,peak_cov=0.398,intensity_cov=0.209;sequence=MGSNLTASEEEFLR,score=1.831e+02,PEP=3.267e-20,intensity=6.090e+08,nspectra=10,peak_cov=0.541,intensity_cov=0.189
ENSMUST00000037722_chr2:144065408-144073913:+	Banf2	annotated	619.21	FPKM:bone-marrow=0.000e+00,cerebellum=1.864e-01,cortex=0.000e+00,E14.5-brain=0.000e+00,E14.5-heart=0.000e+00,E14.5-limb=0.000e+00,E14.5-liver=0.000e+00,heart=0.000e+00,intestine=0.000e+00,kidney=0.000e+00,liver=0.000e+00,lung=0.000e+00,MEF=0.000e+00,mESC=0.000e+00,olfactory=0.000e+00,placenta=9.139e-02,spleen=0.000e+00,testes=4.047e+01,thymus=0.000e+00	NA	NA	sequence=AFLSEPIGEK,score=4.600e+01,PEP=6.123e-02,intensity=1.303e+08,nspectra=1,peak_cov=0.439,intensity_cov=0.070	NA	NA
ENSMUST00000047876_chr3:83128571-83128696:-	Gm10710	utr5	408.42	FPKM:bone-marrow=0.000e+00,cerebellum=1.535e-02,cortex=1.918e-01,E14.5-brain=7.781e-02,E14.5-heart=4.056e-02,E14.5-limb=1.822e-01,E14.5-liver=0.000e+00,heart=6.888e-03,intestine=5.392e-02,kidney=1.027e-02,liver=6.655e-03,lung=7.457e-02,MEF=1.579e-02,mESC=1.312e-02,olfactory=1.557e-01,placenta=8.955e-03,spleen=3.699e-02,testes=0.000e+00,thymus=2.085e-02	NA	RPKM=6.9389e-01,ORFscore=0.0000	NA	NA	sequence=MCSSCAAAASR,score=5.312e+01,PEP=1.667e-02,intensity=1.305e+09,nspectra=13,peak_cov=0.264,intensity_cov=0.067
ENSMUST00000100864_chr6:133105414-133105617:+	2700089E24Rik	annotated	543	FPKM:bone-marrow=3.404e+00,cerebellum=3.388e+01,cortex=2.268e+01,E14.5-brain=2.456e+01,E14.5-heart=1.468e+01,E14.5-limb=1.744e+01,E14.5-liver=1.130e+01,heart=1.328e+01,intestine=8.677e+00,kidney=2.130e+01,liver=1.383e+01,lung=1.387e+01,MEF=1.688e+01,mESC=3.001e+00,olfactory=1.622e+01,placenta=6.378e+00,spleen=5.850e+00,testes=2.944e+00,thymus=5.315e+00	RPKM=1.4524e+01,ORFscore=5.7705	RPKM=1.1529e+02,ORFscore=7.7662	NA	NA	NA
ENSMUST00000181950_chr8:120658237-120667978:-	Emc8	annotated	43.71	FPKM:bone-marrow=0.000e+00,cerebellum=0.000e+00,cortex=0.000e+00,E14.5-brain=0.000e+00,E14.5-heart=0.000e+00,E14.5-limb=0.000e+00,E14.5-liver=0.000e+00,heart=0.000e+00,intestine=0.000e+00,kidney=0.000e+00,liver=0.000e+00,lung=0.000e+00,MEF=0.000e+00,mESC=0.000e+00,olfactory=0.000e+00,placenta=0.000e+00,spleen=0.000e+00,testes=0.000e+00,thymus=0.000e+00	RPKM=1.3071e+02,ORFscore=7.7089	RPKM=4.2278e+01,ORFscore=5.9063	NA	NA	NA
ENSMUST00000115089_chr2:3336210-3340771:+	Acbd7	annotated	1017.39	FPKM:bone-marrow=0.000e+00,cerebellum=3.519e-01,cortex=1.221e-01,E14.5-brain=4.947e-01,E14.5-heart=3.869e-01,E14.5-limb=0.000e+00,E14.5-liver=1.253e-01,heart=2.368e-01,intestine=7.712e-02,kidney=0.000e+00,liver=0.000e+00,lung=4.661e-01,MEF=0.000e+00,mESC=2.553e+00,olfactory=2.228e+00,placenta=5.125e-01,spleen=0.000e+00,testes=0.000e+00,thymus=2.387e-01	RPKM=5.8974e+00,ORFscore=2.1520	RPKM=4.5739e-01,ORFscore=NA	NA	NA	sequence=QSVIGDINIACPAMLDLK,score=2.168e+01,PEP=5.574e-02,intensity=5.412e+07,nspectra=1,peak_cov=0.131,intensity_cov=0.051
ENSMUST00000118064_chr16:92305386-92310956:+	Smim11	annotated	489.67	FPKM:bone-marrow=1.823e+01,cerebellum=1.133e+01,cortex=6.742e+00,E14.5-brain=3.042e+01,E14.5-heart=2.772e+01,E14.5-limb=2.033e+01,E14.5-liver=2.458e+01,heart=4.511e+01,intestine=1.586e+01,kidney=2.747e+01,liver=1.883e+01,lung=2.304e+01,MEF=1.284e+01,mESC=1.018e+01,olfactory=1.024e+01,placenta=1.222e+01,spleen=2.932e+01,testes=4.487e+00,thymus=1.913e+01	RPKM=4.3273e+01,ORFscore=5.4160	RPKM=1.4783e+01,ORFscore=4.7225	sequence=SLEGKLQAEK,score=1.318e+02,PEP=3.079e-04,intensity=1.851e+08,nspectra=5,peak_cov=0.635,intensity_cov=0.179	sequence=VLEHVPLLLYILAAK,score=1.046e+02,PEP=4.181e-06,intensity=2.970e+06,nspectra=3,peak_cov=0.495,intensity_cov=0.198	sequence=TLILCLAFAGVK,score=5.817e+01,PEP=1.864e-03,intensity=8.750e+07,nspectra=3,peak_cov=0.204,intensity_cov=0.070;sequence=VLEHVPLLLYILAAK,score=1.050e+02,PEP=3.694e-15,intensity=1.265e+09,nspectra=22,peak_cov=0.522,intensity_cov=0.121
ENSMUST00000056398_chr6:18848733-18853691:+	Naa38	annotated	1779.27	FPKM:bone-marrow=5.819e+00,cerebellum=5.174e+00,cortex=4.578e+00,E14.5-brain=2.489e+01,E14.5-heart=2.004e+01,E14.5-limb=1.817e+01,E14.5-liver=2.131e+01,heart=3.588e+00,intestine=7.791e+00,kidney=5.038e+00,liver=8.324e-01,lung=5.065e+00,MEF=1.170e+01,mESC=2.333e+01,olfactory=6.944e+00,placenta=9.715e+00,spleen=9.079e+00,testes=3.892e+00,thymus=1.232e+01	RPKM=1.6372e+02,ORFscore=7.5761	RPKM=5.1462e+01,ORFscore=8.2323	sequence=GDNVAVIGEIDEETDSALDLGNIR,score=5.078e+01,PEP=2.351e-06,intensity=2.621e+07,nspectra=3,peak_cov=0.588,intensity_cov=0.254;sequence=GFDQTINLILDESHER,score=7.328e+01,PEP=9.750e-10,intensity=1.703e+08,nspectra=6,peak_cov=0.380,intensity_cov=0.112;sequence=TSALENYINR,score=1.525e+02,PEP=3.399e-08,intensity=2.212e+08,nspectra=24,peak_cov=0.618,intensity_cov=0.182;sequence=AEPLNSVAH,score=9.107…	sequence=VFSSSQGVEQVVLGLYIVR,score=1.529e+02,PEP=1.932e-26,intensity=4.150e+07,nspectra=32,peak_cov=0.609,intensity_cov=0.245;sequence=TVAVITSDGR,score=1.434e+02,PEP=8.322e-05,intensity=2.871e+08,nspectra=41,peak_cov=0.706,intensity_cov=0.252;sequence=AEPLNSVAH,score=1.233e+02,PEP=6.786e-03,intensity=2.541e+07,nspectra=5,peak_cov=0.846,intensity_cov=0.211;sequence=TSALENYINR,score=1.978e+02,PEP=4…	sequence=GDNVAVIGEIDEETDSALDLGNIR,score=1.569e+02,PEP=1.721e-83,intensity=2.926e+09,nspectra=56,peak_cov=0.652,intensity_cov=0.305;sequence=TVAVITSDGR,score=1.216e+02,PEP=8.666e-05,intensity=2.617e+10,nspectra=59,peak_cov=0.762,intensity_cov=0.238;sequence=GFDQTINLILDESHER,score=2.135e+02,PEP=6.411e-95,intensity=3.208e+10,nspectra=109,peak_cov=0.551,intensity_cov=0.149;sequence=AEPLNSVAH,score=8.…
ENSMUST00000035725_chr6:113604779-113616091:+	Brk1	annotated	1506.12	FPKM:bone-marrow=2.423e+01,cerebellum=3.635e+01,cortex=5.496e+01,E14.5-brain=5.669e+01,E14.5-heart=4.242e+01,E14.5-limb=3.401e+01,E14.5-liver=3.206e+01,heart=1.806e+01,intestine=3.181e+01,kidney=4.560e+01,liver=1.268e+01,lung=2.808e+01,MEF=4.899e+01,mESC=2.869e+01,olfactory=3.247e+01,placenta=3.067e+01,spleen=4.904e+01,testes=1.240e+01,thymus=2.922e+01	RPKM=1.7909e+02,ORFscore=7.1774	RPKM=1.6250e+02,ORFscore=9.1887	sequence=VTKGETLT,score=6.655e+01,PEP=7.891e-02,intensity=1.546e+07,nspectra=2,peak_cov=0.258,intensity_cov=0.110;sequence=SRLATLNEK,score=7.623e+01,PEP=6.137e-03,intensity=1.103e+07,nspectra=1,peak_cov=0.337,intensity_cov=0.089;sequence=IEYIEAR,score=6.525e+01,PEP=4.248e-02,intensity=2.027e+06,nspectra=1,peak_cov=0.658,intensity_cov=0.270;sequence=EIHQDWANR,score=7.685e+01,PEP=7.361e-03,intensit…	sequence=EYIEIITSSIKK,score=1.715e+02,PEP=1.796e-08,intensity=8.573e+05,nspectra=2,peak_cov=0.720,intensity_cov=0.283;sequence=AGQEDPVQR,score=1.713e+02,PEP=4.756e-04,intensity=1.133e+07,nspectra=4,peak_cov=0.519,intensity_cov=0.197;sequence=RIEYIEAR,score=1.132e+02,PEP=1.104e-02,intensity=1.224e+07,nspectra=7,peak_cov=0.481,intensity_cov=0.250;sequence=KISDFLNSFDMSCR,score=5.107e+01,PEP=3.614e-0…	sequence=RIEYIEAR,score=1.354e+02,PEP=1.776e-03,intensity=3.595e+09,nspectra=19,peak_cov=0.460,intensity_cov=0.359;sequence=EYIEIITSSIK,score=1.150e+02,PEP=9.156e-07,intensity=1.074e+10,nspectra=65,peak_cov=0.674,intensity_cov=0.182;sequence=AGQEDPVQREIHQDWANR,score=1.534e+02,PEP=4.547e-30,intensity=1.209e+08,nspectra=2,peak_cov=0.408,intensity_cov=0.134;sequence=EYIEIITSSIKK,score=1.004e+02,PEP=…
ENSMUST00000065482_chr3:95220185-95220457:-	Mllt11	annotated	451.93	FPKM:bone-marrow=1.684e+00,cerebellum=5.741e+01,cortex=1.037e+02,E14.5-brain=1.742e+02,E14.5-heart=5.956e+00,E14.5-limb=6.121e+00,E14.5-liver=2.011e+00,heart=1.993e+00,intestine=3.054e+00,kidney=4.455e+00,liver=5.174e-01,lung=1.665e+00,MEF=9.621e+00,mESC=4.245e+00,olfactory=4.100e+01,placenta=6.229e+00,spleen=3.823e+00,testes=3.880e+01,thymus=9.838e+00	RPKM=2.7741e+01,ORFscore=4.8149	RPKM=3.4491e+02,ORFscore=10.3915	NA	NA	NA
ENSMUST00000172002_chr17:25718701-25719032:+	Gng13	annotated	1757.17	FPKM:bone-marrow=1.995e+00,cerebellum=3.036e+02,cortex=4.320e+01,E14.5-brain=1.968e-01,E14.5-heart=2.048e+00,E14.5-limb=6.001e-01,E14.5-liver=5.958e-01,heart=7.624e-01,intestine=8.108e-01,kidney=3.369e-02,liver=1.721e-01,lung=4.807e-01,MEF=1.422e-01,mESC=7.582e+00,olfactory=5.745e+01,placenta=1.296e+00,spleen=1.875e-01,testes=1.845e-78,thymus=6.872e+00	RPKM=2.4316e+01,ORFscore=5.3190	RPKM=5.7522e+01,ORFscore=7.8240	NA	NA	NA
ENSMUST00000029679_chr3:89415911-89418213:-	Cks1b	annotated	1546.3	FPKM:bone-marrow=1.952e+01,cerebellum=4.072e-01,cortex=5.514e-01,E14.5-brain=1.998e+01,E14.5-heart=2.711e+01,E14.5-limb=2.176e+01,E14.5-liver=3.072e+01,heart=5.794e-01,intestine=3.168e+00,kidney=7.539e-01,liver=1.163e+00,lung=1.621e+00,MEF=2.782e+01,mESC=3.998e+01,olfactory=4.189e+00,placenta=5.513e+00,spleen=5.315e+00,testes=9.846e-01,thymus=1.085e+01	RPKM=7.2463e+02,ORFscore=10.9412	RPKM=3.6434e+00,ORFscore=4.1964	NA	NA	NA
ENSMUST00000112571_chr17:74299752-74316079:-	Dpy30	annotated	1467.24	FPKM:bone-marrow=1.759e+01,cerebellum=1.184e+01,cortex=7.992e+00,E14.5-brain=3.921e+01,E14.5-heart=3.157e+01,E14.5-limb=2.147e+01,E14.5-liver=3.954e+01,heart=9.361e+00,intestine=2.129e+01,kidney=1.851e+01,liver=2.560e+00,lung=1.382e+01,MEF=1.400e+01,mESC=5.670e+01,olfactory=9.477e+00,placenta=7.745e+00,spleen=1.361e+01,testes=4.738e+01,thymus=1.563e+01	RPKM=3.6932e+02,ORFscore=9.8423	RPKM=3.4082e+01,ORFscore=7.7514	NA	NA	NA
ENSMUST00000031670_chr6:4004316-4008160:+	Gng11	annotated	1291.25	FPKM:bone-marrow=1.873e+01,cerebellum=9.873e+00,cortex=2.133e+00,E14.5-brain=9.271e+00,E14.5-heart=2.896e+01,E14.5-limb=1.048e+01,E14.5-liver=9.000e+00,heart=3.082e+01,intestine=5.168e+00,kidney=1.120e+01,liver=3.145e+00,lung=3.373e+01,MEF=1.126e+01,mESC=1.094e-01,olfactory=2.380e+00,placenta=2.040e+01,spleen=1.213e+01,testes=0.000e+00,thymus=9.271e-01	RPKM=5.6281e+00,ORFscore=-2.9671	RPKM=1.7014e+01,ORFscore=6.3716	NA	NA	sequence=PALHIEDLPEK,score=1.197e+02,PEP=3.964e-07,intensity=1.441e+08,nspectra=9,peak_cov=0.414,intensity_cov=0.150
ENSMUST00000021970_chr13:56289792-56296173:-	Cxcl14	annotated	1535.75	FPKM:bone-marrow=1.088e+01,cerebellum=9.663e+00,cortex=1.744e+01,E14.5-brain=2.070e+00,E14.5-heart=7.858e-02,E14.5-limb=7.888e+01,E14.5-liver=5.089e-02,heart=4.420e+00,intestine=3.447e+00,kidney=8.039e+00,liver=4.952e-01,lung=3.740e+01,MEF=2.499e+01,mESC=8.541e-01,olfactory=8.236e+00,placenta=2.165e+01,spleen=5.161e-02,testes=1.746e-01,thymus=1.600e+00	RPKM=2.0551e+00,ORFscore=4.6478	RPKM=1.8164e+02,ORFscore=9.6116	NA	NA	NA
ENSMUST00000020203_chr10:93583464-93589541:-	Snrpf	annotated	1330.77	FPKM:bone-marrow=2.746e+01,cerebellum=6.725e+00,cortex=3.118e+00,E14.5-brain=3.092e+01,E14.5-heart=1.579e+01,E14.5-limb=1.750e+01,E14.5-liver=3.699e+01,heart=6.122e+00,intestine=8.356e+00,kidney=7.041e+00,liver=4.234e+00,lung=5.454e+00,MEF=1.205e+01,mESC=2.695e+01,olfactory=6.334e+00,placenta=8.831e+00,spleen=2.670e+01,testes=3.594e+00,thymus=1.205e+01	RPKM=2.4362e+02,ORFscore=8.6973	RPKM=6.5007e+01,ORFscore=7.7440	NA	NA	NA
ENSMUST00000096014_chr19:47085958-47086220:-	Usmg5	annotated	703.48	FPKM:bone-marrow=5.724e+01,cerebellum=1.298e+02,cortex=1.188e+02,E14.5-brain=1.460e+02,E14.5-heart=3.052e+02,E14.5-limb=7.848e+01,E14.5-liver=1.454e+02,heart=3.781e+02,intestine=1.801e+02,kidney=3.766e+02,liver=1.079e+02,lung=4.964e+01,MEF=1.053e+02,mESC=8.964e+01,olfactory=7.315e+01,placenta=6.394e+01,spleen=5.378e+01,testes=3.023e+01,thymus=5.262e+01	RPKM=4.3004e+02,ORFscore=9.5293	RPKM=6.0171e+02,ORFscore=10.7261	sequence=AGAESDGQFQFTGIK,score=2.816e+02,PEP=5.893e-130,intensity=2.288e+09,nspectra=98,peak_cov=0.697,intensity_cov=0.229;sequence=YFNSYTLTGR,score=1.778e+02,PEP=1.719e-09,intensity=3.328e+09,nspectra=61,peak_cov=0.686,intensity_cov=0.168;sequence=KYFNSYTLTGR,score=2.222e+02,PEP=3.780e-71,intensity=2.588e+08,nspectra=7,peak_cov=0.623,intensity_cov=0.279;sequence=AGAESDGQFQFTGIKK,score=3.652e+02,…	sequence=AGAESDGQFQFTGIKK,score=1.935e+02,PEP=6.181e-28,intensity=7.792e+07,nspectra=19,peak_cov=0.555,intensity_cov=0.367;sequence=YFNSYTLTGR,score=2.011e+02,PEP=2.135e-05,intensity=9.713e+07,nspectra=60,peak_cov=0.703,intensity_cov=0.317;sequence=AGAESDGQFQFTGIK,score=2.691e+02,PEP=6.649e-46,intensity=4.399e+08,nspectra=81,peak_cov=0.711,intensity_cov=0.475;sequence=KYFNSYTLTGR,score=1.555e+02,…	sequence=AGAESDGQFQFTGIK,score=2.532e+02,PEP=2.430e-75,intensity=2.705e+11,nspectra=331,peak_cov=0.328,intensity_cov=0.161;sequence=AGAESDGQFQFTGIKK,score=3.375e+02,PEP=1.393e-170,intensity=3.322e+10,nspectra=116,peak_cov=0.552,intensity_cov=0.299;sequence=MAGAESDGQFQFTGIK,score=2.863e+01,PEP=9.145e-02,intensity=4.662e+06,nspectra=1,peak_cov=0.117,intensity_cov=0.097;sequence=YFNSYTLTGR,score=1.4…
ENSMUST00000016396_chr2:174462503-174463996:-	Atp5e	annotated	764.94	FPKM:bone-marrow=9.496e+01,cerebellum=1.085e+02,cortex=8.353e+01,E14.5-brain=2.192e+02,E14.5-heart=3.333e+02,E14.5-limb=9.300e+01,E14.5-liver=1.616e+02,heart=6.937e+02,intestine=2.209e+02,kidney=5.009e+02,liver=2.211e+02,lung=1.032e+02,MEF=9.881e+01,mESC=1.171e+02,olfactory=7.749e+01,placenta=6.445e+01,spleen=1.917e+02,testes=5.935e+01,thymus=7.132e+01	RPKM=5.8142e+02,ORFscore=8.7124	RPKM=4.5719e+02,ORFscore=10.5547	NA	NA	NA
ENSMUST00000065678_chr4:47474751-47483062:+	Sec61b	annotated	2517.35	FPKM:bone-marrow=2.046e+01,cerebellum=1.338e+01,cortex=9.818e+00,E14.5-brain=3.678e+01,E14.5-heart=2.454e+01,E14.5-limb=3.047e+01,E14.5-liver=5.452e+01,heart=8.176e+00,intestine=4.467e+01,kidney=5.276e+01,liver=2.072e+01,lung=4.252e+01,MEF=7.346e+01,mESC=2.907e+01,olfactory=4.389e+00,placenta=3.344e+01,spleen=4.975e+01,testes=3.124e+00,thymus=1.382e+01	RPKM=1.7744e+02,ORFscore=9.0707	RPKM=8.6508e+01,ORFscore=9.0163	sequence=PGPTPSGTNVGSSGRSPSK,score=2.338e+02,PEP=4.098e-64,intensity=2.211e+09,nspectra=19,peak_cov=0.729,intensity_cov=0.298;sequence=PGPTPSGTNVGSSGR,score=2.297e+02,PEP=2.690e-114,intensity=3.002e+10,nspectra=71,peak_cov=0.706,intensity_cov=0.308;sequence=PGPTPSGTNVGSSGRSPSKAVAAR,score=2.389e+02,PEP=1.373e-99,intensity=5.456e+08,nspectra=23,peak_cov=0.730,intensity_cov=0.238	sequence=PGPTPSGTNVGSSGR,score=1.418e+02,PEP=1.173e-10,intensity=2.497e+08,nspectra=41,peak_cov=0.598,intensity_cov=0.365	sequence=PGPTPSGTNVGSSGR,score=1.570e+02,PEP=8.209e-29,intensity=6.361e+10,nspectra=98,peak_cov=0.625,intensity_cov=0.318;sequence=PGPTPSGTNVGSSGRSPSK,score=7.056e+01,PEP=1.500e-04,intensity=6.319e+07,nspectra=1,peak_cov=0.217,intensity_cov=0.164
ENSMUST00000166418_chr15:72913357-72913563:+	Gm3150	annotated	87.04	FPKM:bone-marrow=5.510e+00,cerebellum=2.908e+00,cortex=2.422e+00,E14.5-brain=3.304e+01,E14.5-heart=7.827e+01,E14.5-limb=2.559e+01,E14.5-liver=3.444e+01,heart=2.035e+01,intestine=2.949e+01,kidney=3.503e+01,liver=1.059e+01,lung=2.080e+01,MEF=3.409e+01,mESC=4.203e+01,olfactory=0.000e+00,placenta=3.422e+01,spleen=1.766e+01,testes=1.688e+01,thymus=1.875e+01	RPKM=2.1991e+01,ORFscore=3.8231	RPKM=5.2556e+01,ORFscore=7.7061	NA	NA	NA
ENSMUST00000081202_chr2:157379105-157396017:+	Manbal	annotated	1493.33	FPKM:bone-marrow=5.919e+00,cerebellum=1.189e+01,cortex=1.349e+01,E14.5-brain=1.343e+01,E14.5-heart=9.570e+00,E14.5-limb=8.836e+00,E14.5-liver=5.103e+00,heart=5.995e+00,intestine=7.099e+00,kidney=1.147e+01,liver=2.356e+00,lung=1.127e+01,MEF=1.611e+01,mESC=1.103e+01,olfactory=8.104e+00,placenta=1.465e+01,spleen=1.072e+01,testes=3.751e+00,thymus=6.773e+00	RPKM=6.3212e+01,ORFscore=6.6353	RPKM=4.9636e+01,ORFscore=6.4621	NA	NA	NA
ENSMUST00000124606_chr3:36521200-36521391:-	Gm11549	lincRNA	620.78	FPKM:bone-marrow=1.757e-02,cerebellum=7.337e-03,cortex=5.048e+00,E14.5-brain=1.239e-01,E14.5-heart=1.066e-01,E14.5-limb=0.000e+00,E14.5-liver=4.707e-02,heart=0.000e+00,intestine=1.933e-02,kidney=7.364e-03,liver=9.541e-03,lung=9.718e-03,MEF=1.132e-01,mESC=5.643e-02,olfactory=8.371e-01,placenta=1.284e-02,spleen=0.000e+00,testes=0.000e+00,thymus=2.691e-01	NA	RPKM=2.1342e+01,ORFscore=6.6357	NA	NA	sequence=MEWKLNLLLYLALFFFLLFLLFLLLFVVIK,score=5.104e-02,PEP=1.042e-01,intensity=7.975e+07,nspectra=1,peak_cov=0.004,intensity_cov=0.012
ENSMUST00000053252_chr8:4258381-4258629:-	Ctxn1	annotated	1085.16	FPKM:bone-marrow=4.971e-01,cerebellum=1.529e+00,cortex=1.326e+02,E14.5-brain=7.621e+01,E14.5-heart=1.014e+01,E14.5-limb=1.901e+01,E14.5-liver=1.130e+00,heart=3.810e-01,intestine=1.491e+00,kidney=7.389e-01,liver=1.473e-01,lung=5.350e+00,MEF=1.778e+01,mESC=6.700e+00,olfactory=3.861e+01,placenta=3.632e+00,spleen=5.184e-01,testes=2.215e+00,thymus=5.536e+00	RPKM=7.0927e+00,ORFscore=4.6668	RPKM=3.0168e+02,ORFscore=9.5846	NA	NA	NA
ENSMUST00000031326_chr5:90786171-90787448:+	Cxcl3	annotated	224.02	FPKM:bone-marrow=0.000e+00,cerebellum=0.000e+00,cortex=0.000e+00,E14.5-brain=4.036e-02,E14.5-heart=6.313e-02,E14.5-limb=0.000e+00,E14.5-liver=0.000e+00,heart=0.000e+00,intestine=3.147e-02,kidney=0.000e+00,liver=0.000e+00,lung=3.166e-02,MEF=8.111e-01,mESC=0.000e+00,olfactory=0.000e+00,placenta=2.509e-01,spleen=0.000e+00,testes=0.000e+00,thymus=9.737e-02	RPKM=3.0059e-02,ORFscore=NA	NA	NA	NA	sequence=DGQEVCLNPQGPR,score=1.049e+02,PEP=3.383e-08,intensity=1.865e+08,nspectra=3,peak_cov=0.599,intensity_cov=0.170
ENSMUST00000139253_chr2:121449435-121450784:+	Serf2	annotated	562.69	FPKM:bone-marrow=1.860e+00,cerebellum=4.810e+00,cortex=3.375e+00,E14.5-brain=8.079e+00,E14.5-heart=1.186e+01,E14.5-limb=7.757e+00,E14.5-liver=3.385e+00,heart=9.889e+00,intestine=2.950e+00,kidney=6.474e+00,liver=1.379e+00,lung=7.312e+00,MEF=7.357e+00,mESC=6.799e-01,olfactory=2.008e+00,placenta=6.270e+00,spleen=5.834e+00,testes=5.725e+00,thymus=3.643e+00	RPKM=3.2056e+02,ORFscore=7.2112	RPKM=1.5822e+02,ORFscore=8.6732	NA	NA	NA
ENSMUST00000170837_chr7:24862278-24862412:+	Gm9844	annotated	315.46	FPKM:bone-marrow=3.732e+01,cerebellum=1.626e+01,cortex=3.531e+01,E14.5-brain=3.274e+02,E14.5-heart=1.490e+02,E14.5-limb=1.154e+02,E14.5-liver=3.090e+01,heart=1.714e+01,intestine=3.497e+01,kidney=1.402e+01,liver=1.747e+01,lung=6.502e+01,MEF=1.940e+02,mESC=1.308e+02,olfactory=3.341e+01,placenta=1.816e+02,spleen=3.466e+02,testes=4.364e+01,thymus=7.868e+01	RPKM=2.5024e+02,ORFscore=3.4598	RPKM=2.4000e+02,ORFscore=8.7228	NA	NA	NA
ENSMUST00000057454_chr2:119167838-119172065:+	Gchfr	annotated	1715.11	FPKM:bone-marrow=6.252e-01,cerebellum=9.581e-01,cortex=1.360e-01,E14.5-brain=6.615e-01,E14.5-heart=1.207e+00,E14.5-limb=6.969e-01,E14.5-liver=1.219e+01,heart=1.934e+00,intestine=1.238e+01,kidney=2.684e+01,liver=3.789e+01,lung=9.230e-01,MEF=8.061e-01,mESC=1.227e+00,olfactory=0.000e+00,placenta=4.568e+00,spleen=1.133e+00,testes=1.277e+00,thymus=1.773e-01	RPKM=5.9238e+01,ORFscore=7.1178	RPKM=2.3946e-01,ORFscore=1.0000	NA	NA	NA
ENSMUST00000142029_chr4:127246908-127247186:+	Smim12	annotated	1892.17	FPKM:bone-marrow=4.055e+00,cerebellum=8.375e+00,cortex=7.200e+00,E14.5-brain=6.673e+00,E14.5-heart=8.387e+00,E14.5-limb=3.557e+00,E14.5-liver=4.827e+00,heart=9.023e+00,intestine=2.787e+00,kidney=1.237e+01,liver=4.620e+00,lung=5.204e+00,MEF=6.314e+00,mESC=7.687e+00,olfactory=4.114e+00,placenta=1.086e+01,spleen=7.108e+00,testes=2.415e+00,thymus=3.545e+00	RPKM=2.9394e+01,ORFscore=3.4244	RPKM=3.3373e+01,ORFscore=5.2755	sequence=DKLEFAPK,score=1.059e+02,PEP=2.335e-03,intensity=2.216e+08,nspectra=5,peak_cov=0.413,intensity_cov=0.118;sequence=KLDEMLGK,score=6.220e+01,PEP=7.480e-02,intensity=2.532e+07,nspectra=1,peak_cov=0.264,intensity_cov=0.116	sequence=DKLEFAPK,score=8.679e+01,PEP=2.822e-02,intensity=4.276e+05,nspectra=3,peak_cov=0.342,intensity_cov=0.088;sequence=DHTQVVSLK,score=1.329e+02,PEP=4.310e-04,intensity=1.108e+07,nspectra=6,peak_cov=0.431,intensity_cov=0.194;sequence=TPQPVEEEK,score=8.203e+01,PEP=2.694e-02,intensity=8.615e+04,nspectra=1,peak_cov=0.363,intensity_cov=0.191	sequence=DHTQVVSLK,score=1.726e+02,PEP=5.838e-06,intensity=2.250e+09,nspectra=22,peak_cov=0.299,intensity_cov=0.117;sequence=MWPVLWTVVR,score=3.718e+01,PEP=1.040e-01,intensity=1.274e+07,nspectra=1,peak_cov=0.303,intensity_cov=0.065;sequence=DKLEFAPK,score=1.021e+02,PEP=2.502e-03,intensity=1.799e+08,nspectra=3,peak_cov=0.300,intensity_cov=0.096;sequence=TPQPVEEEK,score=1.677e+02,PEP=9.260e-06,inte…
ENSMUST00000179263_chr12:102756487-102757745:-	AK010878	annotated	247.46	FPKM:bone-marrow=1.211e+00,cerebellum=9.165e-01,cortex=9.107e-01,E14.5-brain=1.404e+00,E14.5-heart=1.836e+00,E14.5-limb=3.277e+00,E14.5-liver=1.877e+00,heart=9.754e-01,intestine=9.128e-01,kidney=4.950e-01,liver=4.930e-01,lung=2.258e+00,MEF=9.251e-01,mESC=4.026e+00,olfactory=3.350e+00,placenta=5.609e-01,spleen=8.429e-01,testes=6.461e+00,thymus=3.167e+00	RPKM=2.8562e+01,ORFscore=6.2161	RPKM=2.5088e+01,ORFscore=7.2281	NA	NA	NA
ENSMUST00000179683_chr10:96408847-96409038:-	Gm20091	annotated	37.34	FPKM:bone-marrow=2.124e+01,cerebellum=2.472e+01,cortex=1.716e+01,E14.5-brain=5.744e+01,E14.5-heart=1.064e+02,E14.5-limb=2.105e+01,E14.5-liver=5.374e+01,heart=8.771e+01,intestine=9.225e+01,kidney=1.489e+02,liver=4.871e+01,lung=1.588e+01,MEF=1.464e+01,mESC=4.927e+01,olfactory=2.811e+01,placenta=2.587e+01,spleen=3.032e+01,testes=2.169e+01,thymus=4.217e+01	RPKM=4.0960e+01,ORFscore=7.8681	RPKM=1.3309e+02,ORFscore=8.7630	sequence=SHYEEGPGK,score=1.381e+02,PEP=3.396e-04,intensity=3.572e+07,nspectra=4,peak_cov=0.632,intensity_cov=0.272;sequence=NLPFSVENK,score=7.233e+01,PEP=1.657e-02,intensity=7.231e+07,nspectra=4,peak_cov=0.509,intensity_cov=0.163	sequence=NLPFSVENK,score=1.342e+02,PEP=4.309e-04,intensity=6.399e+07,nspectra=14,peak_cov=0.798,intensity_cov=0.338;sequence=SHYEEGPGK,score=1.286e+02,PEP=1.857e-03,intensity=1.384e+07,nspectra=13,peak_cov=0.563,intensity_cov=0.203	sequence=NLPFSVENK,score=2.106e+02,PEP=6.998e-05,intensity=1.833e+11,nspectra=149,peak_cov=0.263,intensity_cov=0.191;sequence=SHYEEGPGK,score=1.894e+02,PEP=1.459e-08,intensity=8.876e+10,nspectra=163,peak_cov=0.613,intensity_cov=0.238
ENSMUST00000127306_chr4:41638612-41638842:-	Enho	annotated	626.09	FPKM:bone-marrow=3.030e-01,cerebellum=1.191e+01,cortex=6.380e+00,E14.5-brain=1.530e+01,E14.5-heart=1.074e+00,E14.5-limb=7.076e-01,E14.5-liver=3.092e-01,heart=2.384e+00,intestine=2.380e-01,kidney=8.710e-01,liver=2.516e+00,lung=2.083e+00,MEF=4.648e-01,mESC=1.552e+00,olfactory=6.874e+00,placenta=2.530e+00,spleen=4.443e-01,testes=5.303e-01,thymus=1.326e+00	RPKM=9.0340e+00,ORFscore=-3.8035	RPKM=3.7660e+01,ORFscore=6.0961	NA	NA	NA
ENSMUST00000096259_chr19:8838143-8838652:-	Gng3	annotated	1766.7	FPKM:bone-marrow=3.916e-01,cerebellum=4.171e+01,cortex=5.867e+01,E14.5-brain=6.351e+01,E14.5-heart=9.767e-01,E14.5-limb=1.443e+00,E14.5-liver=5.108e-01,heart=2.317e-01,intestine=4.240e-01,kidney=1.498e-01,liver=7.232e-02,lung=3.477e-01,MEF=1.352e-01,mESC=8.114e+00,olfactory=2.327e+01,placenta=2.330e-01,spleen=2.300e-01,testes=1.125e+00,thymus=2.667e+00	RPKM=1.0484e+02,ORFscore=7.2627	RPKM=6.1068e+02,ORFscore=11.4419	NA	NA	NA
ENSMUST00000054445_chr6:29274706-29274900:+	Hilpda	annotated	136.88	FPKM:bone-marrow=1.658e+00,cerebellum=2.127e+00,cortex=2.343e+00,E14.5-brain=6.848e+00,E14.5-heart=3.998e+00,E14.5-limb=5.191e+00,E14.5-liver=4.388e+00,heart=1.664e+00,intestine=9.115e-01,kidney=1.142e+00,liver=9.327e-01,lung=2.404e+01,MEF=8.113e+00,mESC=5.799e+00,olfactory=2.257e+00,placenta=1.652e+01,spleen=3.880e+00,testes=6.165e+00,thymus=3.324e+00	RPKM=2.5313e+01,ORFscore=5.1758	RPKM=1.3116e+01,ORFscore=6.4117	NA	NA	NA
ENSMUST00000008966_chr12:85272612-85280074:-	Acyp1	annotated	991.78	FPKM:bone-marrow=4.243e+00,cerebellum=1.042e+01,cortex=4.186e+00,E14.5-brain=1.348e+01,E14.5-heart=1.206e+01,E14.5-limb=4.434e+00,E14.5-liver=1.748e+01,heart=2.576e+00,intestine=3.249e+00,kidney=3.623e+00,liver=2.736e+00,lung=3.872e+00,MEF=3.913e+00,mESC=1.197e+01,olfactory=7.056e+00,placenta=3.125e+00,spleen=5.755e+00,testes=1.032e+02,thymus=8.209e+00	RPKM=5.5039e+01,ORFscore=5.7609	RPKM=3.1712e+01,ORFscore=7.8378	NA	NA	NA
ENSMUST00000045356_chr15:5116682-5118636:+	Rpl37	annotated	2027.27	FPKM:bone-marrow=6.020e+01,cerebellum=2.016e+01,cortex=2.585e+01,E14.5-brain=6.798e+01,E14.5-heart=6.557e+01,E14.5-limb=4.536e+01,E14.5-liver=8.258e+01,heart=3.471e+01,intestine=4.131e+01,kidney=5.395e+01,liver=3.342e+01,lung=3.892e+01,MEF=8.943e+01,mESC=1.180e+02,olfactory=2.117e+01,placenta=2.927e+01,spleen=1.330e+02,testes=1.786e+01,thymus=3.733e+01	RPKM=7.3771e+02,ORFscore=9.7472	RPKM=1.7680e+02,ORFscore=9.8941	sequence=HGFREGTTPKPK,score=1.414e+02,PEP=5.425e-06,intensity=1.261e+09,nspectra=6,peak_cov=0.460,intensity_cov=0.297;sequence=NKTHTLCR,score=1.556e+02,PEP=6.430e-04,intensity=1.844e+08,nspectra=19,peak_cov=0.564,intensity_cov=0.224;sequence=KYNWSAK,score=1.471e+02,PEP=8.314e-03,intensity=4.755e+09,nspectra=14,peak_cov=0.432,intensity_cov=0.120;sequence=RKYNWSAK,score=1.070e+02,PEP=2.777e-03,inte…	sequence=KYNWSAK,score=1.169e+02,PEP=4.519e-02,intensity=8.113e+06,nspectra=2,peak_cov=0.501,intensity_cov=0.205;sequence=EGTTPKPK,score=1.012e+02,PEP=3.512e-02,intensity=2.603e+06,nspectra=1,peak_cov=0.330,intensity_cov=0.194	sequence=RAAVAASSSS,score=1.173e+02,PEP=1.405e-04,intensity=2.719e+10,nspectra=52,peak_cov=0.612,intensity_cov=0.204;sequence=GTSSFGK,score=8.410e+01,PEP=3.727e-02,intensity=8.318e+09,nspectra=10,peak_cov=0.440,intensity_cov=0.072;sequence=HGFREGTTPK,score=1.128e+02,PEP=2.591e-04,intensity=3.284e+08,nspectra=3,peak_cov=0.300,intensity_cov=0.200
ENSMUST00000060738_chr3:90511221-90512136:-	S100a1	annotated	1702.29	FPKM:bone-marrow=5.160e+00,cerebellum=2.200e+01,cortex=2.351e+01,E14.5-brain=1.899e-05,E14.5-heart=4.132e+01,E14.5-limb=8.802e-01,E14.5-liver=2.185e+00,heart=1.363e+02,intestine=5.075e+00,kidney=8.638e+01,liver=1.170e+01,lung=5.685e+01,MEF=1.061e+01,mESC=4.718e+00,olfactory=3.253e+00,placenta=3.289e+01,spleen=7.305e+00,testes=8.748e-04,thymus=7.159e+00	RPKM=8.0813e+00,ORFscore=3.4868	RPKM=7.7999e+01,ORFscore=7.9761	NA	NA	NA
ENSMUST00000040361_chr6:48537751-48540133:+	Atp6v0e2	annotated	1656.89	FPKM:bone-marrow=1.700e-01,cerebellum=7.836e+01,cortex=9.249e+01,E14.5-brain=2.974e+01,E14.5-heart=4.314e+00,E14.5-limb=1.390e+00,E14.5-liver=5.060e-01,heart=2.580e+00,intestine=5.049e+00,kidney=1.365e+01,liver=1.693e-01,lung=4.906e+00,MEF=4.040e+00,mESC=4.550e+00,olfactory=3.942e+01,placenta=2.153e+00,spleen=3.079e-01,testes=2.951e+00,thymus=2.989e+00	RPKM=1.7385e+01,ORFscore=6.2862	RPKM=3.3754e+02,ORFscore=10.1679	NA	NA	NA
ENSMUST00000031843_chr6:49823598-49829327:+	Npy	annotated	1708.85	FPKM:bone-marrow=1.268e-01,cerebellum=1.293e+01,cortex=5.495e+01,E14.5-brain=1.869e+01,E14.5-heart=3.497e-01,E14.5-limb=2.827e-01,E14.5-liver=0.000e+00,heart=0.000e+00,intestine=1.673e+00,kidney=2.288e+00,liver=6.893e-02,lung=0.000e+00,MEF=3.270e-01,mESC=0.000e+00,olfactory=3.665e+01,placenta=2.779e-01,spleen=0.000e+00,testes=7.767e-01,thymus=2.373e+00	RPKM=3.0979e-01,ORFscore=NA	RPKM=1.9866e+02,ORFscore=9.3202	NA	NA	NA
ENSMUST00000184214_chr13:114818306-114820928:+	Mocs2	annotated	1154.04	FPKM:bone-marrow=3.024e+00,cerebellum=1.621e+01,cortex=1.196e+01,E14.5-brain=1.491e+01,E14.5-heart=1.106e+01,E14.5-limb=1.296e+01,E14.5-liver=1.464e+01,heart=5.412e+00,intestine=3.526e+01,kidney=2.043e+01,liver=1.111e+01,lung=5.677e+00,MEF=1.196e+01,mESC=5.570e+00,olfactory=9.208e+00,placenta=1.128e+01,spleen=4.287e+00,testes=2.489e+00,thymus=7.344e+00	RPKM=1.7605e+01,ORFscore=1.7207	RPKM=5.2132e+01,ORFscore=6.4052	NA	NA	NA
ENSMUST00000016571_chrX:37187721-37191090:-	Ndufa1	annotated	559.72	FPKM:bone-marrow=2.890e+01,cerebellum=8.252e+01,cortex=5.813e+01,E14.5-brain=7.391e+01,E14.5-heart=9.977e+01,E14.5-limb=3.080e+01,E14.5-liver=4.517e+01,heart=3.336e+02,intestine=8.424e+01,kidney=3.284e+02,liver=7.667e+01,lung=4.758e+01,MEF=4.462e+01,mESC=4.357e+01,olfactory=5.198e+01,placenta=4.395e+01,spleen=6.453e+01,testes=1.432e+01,thymus=4.195e+01	RPKM=2.0818e+02,ORFscore=8.2017	RPKM=2.1719e+02,ORFscore=9.8452	NA	NA	NA
ENSMUST00000027286_chr1:37420586-37429967:-	Coa5	annotated	558.2	FPKM:bone-marrow=6.927e+00,cerebellum=1.024e+01,cortex=1.310e+01,E14.5-brain=1.234e+01,E14.5-heart=1.608e+01,E14.5-limb=9.874e+00,E14.5-liver=1.500e+01,heart=9.587e+00,intestine=1.459e+01,kidney=1.215e+01,liver=6.119e+00,lung=6.330e+00,MEF=1.878e+01,mESC=1.366e+01,olfactory=8.256e+00,placenta=1.085e+01,spleen=1.021e+01,testes=6.493e+00,thymus=9.082e+00	RPKM=3.5504e+01,ORFscore=5.2292	RPKM=1.8709e+01,ORFscore=5.2406	sequence=YYEDKPEGGACAGVK,score=8.828e+01,PEP=4.690e-05,intensity=3.984e+07,nspectra=3,peak_cov=0.361,intensity_cov=0.189;sequence=ALQYSFFECK,score=7.350e+01,PEP=9.400e-04,intensity=8.191e+06,nspectra=2,peak_cov=0.337,intensity_cov=0.224;sequence=ALQYSFFECKR,score=4.583e+01,PEP=2.092e-02,intensity=0.000e+00,nspectra=2,peak_cov=0.432,intensity_cov=0.218	sequence=EDLGACLLQSACVLQEGK,score=7.555e+01,PEP=5.383e-04,intensity=3.920e+05,nspectra=3,peak_cov=0.227,intensity_cov=0.261;sequence=ALQYSFFECK,score=6.569e+01,PEP=2.665e-02,intensity=2.263e+05,nspectra=2,peak_cov=0.324,intensity_cov=0.197	sequence=EDLGACLLQSACVLQEGK,score=2.084e+02,PEP=1.042e-51,intensity=4.840e+09,nspectra=53,peak_cov=0.666,intensity_cov=0.248;sequence=YYEDKPEGGACAGVK,score=1.066e+02,PEP=1.292e-06,intensity=4.696e+08,nspectra=19,peak_cov=0.329,intensity_cov=0.187;sequence=ALQYSFFECK,score=9.469e+01,PEP=1.927e-04,intensity=1.380e+09,nspectra=16,peak_cov=0.558,intensity_cov=0.124
ENSMUST00000040428_chr11:70238329-70239733:-	Rnasek	annotated	869.51	FPKM:bone-marrow=1.601e+01,cerebellum=1.333e+02,cortex=1.151e+02,E14.5-brain=2.902e+01,E14.5-heart=4.699e+01,E14.5-limb=1.270e+01,E14.5-liver=3.090e+01,heart=5.341e+01,intestine=4.425e+01,kidney=2.176e+02,liver=1.958e+01,lung=6.228e+01,MEF=6.669e+01,mESC=3.000e+01,olfactory=5.762e+01,placenta=8.146e+01,spleen=4.716e+01,testes=2.236e+01,thymus=3.839e+01	RPKM=1.6378e+02,ORFscore=7.9909	RPKM=3.8354e+02,ORFscore=11.1590	NA	NA	NA
ENSMUST00000038673_chr9:102629790-102634139:+	Anapc13	annotated	2020.14	FPKM:bone-marrow=1.544e+01,cerebellum=2.539e+01,cortex=1.715e+01,E14.5-brain=4.741e+01,E14.5-heart=8.677e+01,E14.5-limb=3.035e+01,E14.5-liver=3.119e+01,heart=6.914e+01,intestine=3.453e+01,kidney=1.111e+02,liver=4.916e+01,lung=3.189e+01,MEF=2.205e+01,mESC=2.985e+01,olfactory=1.443e+01,placenta=2.302e+01,spleen=3.364e+01,testes=1.948e+01,thymus=2.010e+01	RPKM=1.1915e+02,ORFscore=7.5787	RPKM=5.2295e+01,ORFscore=7.5976	NA	NA	sequence=ILDLIDDAWREDK,score=1.118e+02,PEP=6.681e-07,intensity=2.230e+09,nspectra=17,peak_cov=0.284,intensity_cov=0.088;sequence=LPYEDVAIPLSELPEPEQDNGGTTESVK,score=1.401e+02,PEP=3.845e-84,intensity=2.874e+09,nspectra=37,peak_cov=0.644,intensity_cov=0.299
ENSMUST00000121042_chr5:53267244-53277934:+	Smim20	annotated	517.49	FPKM:bone-marrow=2.868e-01,cerebellum=2.666e+00,cortex=2.085e+00,E14.5-brain=1.133e+00,E14.5-heart=1.700e+00,E14.5-limb=6.261e-01,E14.5-liver=2.578e-01,heart=6.410e-01,intestine=7.701e-01,kidney=7.438e-01,liver=2.466e-01,lung=6.680e-01,MEF=4.205e-01,mESC=1.511e-01,olfactory=1.533e+00,placenta=2.526e-01,spleen=4.898e-01,testes=1.134e-01,thymus=5.885e-01	RPKM=3.4460e+01,ORFscore=6.2192	RPKM=3.3857e+01,ORFscore=6.5468	sequence=VWSDPFGRK,score=8.568e+01,PEP=1.383e-03,intensity=3.720e+07,nspectra=5,peak_cov=0.460,intensity_cov=0.170;sequence=LEEYQKEQAVNR,score=1.384e+02,PEP=7.303e-09,intensity=3.656e+08,nspectra=4,peak_cov=0.478,intensity_cov=0.132;sequence=AGIVQEDVQPPGLK,score=1.151e+02,PEP=5.225e-08,intensity=9.308e+07,nspectra=26,peak_cov=0.716,intensity_cov=0.287	sequence=AGIVQEDVQPPGLK,score=1.629e+02,PEP=1.106e-15,intensity=2.962e+07,nspectra=27,peak_cov=0.627,intensity_cov=0.333	sequence=VWSDPFGRK,score=8.022e+01,PEP=1.106e-03,intensity=6.707e+08,nspectra=12,peak_cov=0.279,intensity_cov=0.080;sequence=AGIVQEDVQPPGLK,score=1.293e+02,PEP=1.224e-15,intensity=8.070e+09,nspectra=76,peak_cov=0.559,intensity_cov=0.146
ENSMUST00000096253_chr19:8880467-8880825:-	AI462493	annotated	657.24	FPKM:bone-marrow=7.217e+00,cerebellum=8.584e+00,cortex=4.932e+00,E14.5-brain=1.054e+01,E14.5-heart=1.048e+01,E14.5-limb=6.293e+00,E14.5-liver=8.351e+00,heart=1.474e+01,intestine=5.345e+00,kidney=1.915e+01,liver=1.152e+01,lung=7.865e+00,MEF=5.790e+00,mESC=4.336e+00,olfactory=4.444e+00,placenta=6.672e+00,spleen=1.561e+01,testes=7.218e+00,thymus=1.002e+01	RPKM=2.0307e+01,ORFscore=6.2021	RPKM=2.6133e+01,ORFscore=7.3624	NA	NA	NA
ENSMUST00000169851_chr9:109978869-110002753:+	Map4	annotated	679.06	FPKM:bone-marrow=2.415e-01,cerebellum=3.392e+01,cortex=3.143e+01,E14.5-brain=7.467e+00,E14.5-heart=1.415e+00,E14.5-limb=7.045e-01,E14.5-liver=3.484e-01,heart=1.748e-01,intestine=6.784e-01,kidney=1.362e-01,liver=2.114e-01,lung=5.626e-01,MEF=4.447e-01,mESC=1.329e+00,olfactory=1.227e+01,placenta=5.443e-01,spleen=2.072e-01,testes=1.136e+00,thymus=1.409e+00	RPKM=1.2605e+02,ORFscore=7.8636	RPKM=2.4042e+02,ORFscore=9.4592	NA	NA	NA
ENSMUST00000110399_chr12:76765600-76782850:+	Churc1	annotated	493.15	FPKM:bone-marrow=3.236e-05,cerebellum=7.081e-07,cortex=8.689e-22,E14.5-brain=3.911e-04,E14.5-heart=5.143e-05,E14.5-limb=1.903e-04,E14.5-liver=1.827e-04,heart=3.600e-05,intestine=3.547e-05,kidney=5.984e-06,liver=1.151e-04,lung=9.739e-06,MEF=2.020e-15,mESC=9.856e-04,olfactory=1.204e-03,placenta=6.612e-06,spleen=8.566e-06,testes=1.205e-02,thymus=2.439e+00	RPKM=8.3852e+01,ORFscore=5.5470	RPKM=6.6938e+01,ORFscore=7.2211	NA	NA	NA
ENSMUST00000029515_chr3:93524059-93526147:+	S100a11	annotated	598.1	FPKM:bone-marrow=4.092e+01,cerebellum=3.122e+00,cortex=2.015e+00,E14.5-brain=2.296e+01,E14.5-heart=7.480e+01,E14.5-limb=6.659e+01,E14.5-liver=1.747e+01,heart=2.311e+01,intestine=4.212e+01,kidney=9.107e+01,liver=3.816e+00,lung=1.306e+02,MEF=3.093e+02,mESC=1.208e+02,olfactory=1.470e+01,placenta=2.037e+02,spleen=4.865e+01,testes=3.659e+00,thymus=3.481e+01	RPKM=2.2609e+02,ORFscore=5.4695	RPKM=1.1885e+01,ORFscore=6.4752	sequence=MPTETER,score=9.190e+01,PEP=5.020e-02,intensity=1.342e+07,nspectra=1,peak_cov=0.534,intensity_cov=0.135;sequence=DGNNTQLSKTEFLSFMNTELAAFTK,score=8.772e+01,PEP=2.050e-13,intensity=7.871e+07,nspectra=5,peak_cov=0.582,intensity_cov=0.375;sequence=PTETERCIESLIAVFQK,score=2.274e+02,PEP=8.985e-72,intensity=8.916e+08,nspectra=25,peak_cov=0.611,intensity_cov=0.202;sequence=CIESLIAVFQK,score=2.13…	sequence=DGNNTQLSKTEFLSFMNTELAAFTK,score=1.047e+02,PEP=9.301e-07,intensity=2.768e+06,nspectra=6,peak_cov=0.355,intensity_cov=0.261;sequence=CIESLIAVFQK,score=2.882e+02,PEP=8.948e-49,intensity=6.017e+08,nspectra=123,peak_cov=0.756,intensity_cov=0.375;sequence=CIESLIAVFQKYSGK,score=1.138e+02,PEP=2.819e-04,intensity=2.846e+05,nspectra=1,peak_cov=0.579,intensity_cov=0.205;sequence=YSGKDGNNTQLSK,score…	sequence=LDLNCDGQLDFQEFLNLIGGLAIACHDSFIQTSQK,score=1.473e+02,PEP=1.873e-120,intensity=1.749e+08,nspectra=4,peak_cov=0.520,intensity_cov=0.253;sequence=TEFLSFMNTELAAFTK,score=2.409e+02,PEP=1.756e-57,intensity=2.003e+11,nspectra=327,peak_cov=0.708,intensity_cov=0.233;sequence=DGNNTQLSK,score=1.871e+02,PEP=1.227e-05,intensity=9.294e+10,nspectra=83,peak_cov=0.522,intensity_cov=0.298;sequence=YSGKDGNN…
ENSMUST00000114049_chr6:72957618-72958012:-	Tmsb10	annotated	574.42	FPKM:bone-marrow=3.715e+01,cerebellum=1.687e+01,cortex=3.845e+01,E14.5-brain=3.845e+02,E14.5-heart=1.564e+02,E14.5-limb=1.448e+02,E14.5-liver=2.995e+01,heart=1.936e+01,intestine=4.779e+01,kidney=1.256e+01,liver=3.293e+00,lung=5.239e+01,MEF=1.779e+02,mESC=1.608e+02,olfactory=4.858e+01,placenta=2.546e+02,spleen=3.344e+02,testes=1.006e+02,thymus=8.920e+01	RPKM=1.5157e+03,ORFscore=10.1471	RPKM=5.1930e+02,ORFscore=9.8491	NA	NA	NA
ENSMUST00000166915_chr1:133604021-133610217:-	Snrpe	annotated	1427.25	FPKM:bone-marrow=4.447e+01,cerebellum=1.454e+01,cortex=1.117e+01,E14.5-brain=3.003e+01,E14.5-heart=4.417e+01,E14.5-limb=2.766e+01,E14.5-liver=5.284e+01,heart=1.476e+01,intestine=1.650e+01,kidney=2.706e+01,liver=2.447e+00,lung=2.146e+01,MEF=4.971e+01,mESC=7.443e+01,olfactory=1.180e+01,placenta=1.195e+01,spleen=7.247e+01,testes=2.258e+00,thymus=2.969e+01	RPKM=4.2036e+02,ORFscore=9.1902	RPKM=5.0924e+01,ORFscore=8.0251	sequence=IMLKGDNITLLQSVSN,score=1.800e+02,PEP=6.986e-26,intensity=2.926e+09,nspectra=134,peak_cov=0.520,intensity_cov=0.237;sequence=GDNITLLQSVSN,score=1.646e+02,PEP=3.567e-16,intensity=8.026e+08,nspectra=31,peak_cov=0.514,intensity_cov=0.208	sequence=GDNITLLQSVSN,score=1.983e+02,PEP=1.035e-09,intensity=8.658e+08,nspectra=58,peak_cov=0.744,intensity_cov=0.386;sequence=IMLKGDNITLLQSVSN,score=1.081e+02,PEP=2.489e-03,intensity=1.980e+07,nspectra=3,peak_cov=0.451,intensity_cov=0.227	sequence=GDNITLLQSVSN,score=1.695e+02,PEP=1.533e-12,intensity=4.461e+10,nspectra=105,peak_cov=0.473,intensity_cov=0.161
ENSMUST00000085939_chr9:45389993-45392704:+	Fxyd6	annotated	1296.73	FPKM:bone-marrow=8.720e-02,cerebellum=1.313e+01,cortex=2.358e+01,E14.5-brain=5.169e+01,E14.5-heart=7.279e+00,E14.5-limb=1.233e+01,E14.5-liver=5.451e-01,heart=7.597e+00,intestine=2.238e+00,kidney=1.218e+00,liver=9.472e-02,lung=3.730e+00,MEF=3.133e+00,mESC=2.177e+01,olfactory=7.848e+00,placenta=5.501e+00,spleen=3.861e-01,testes=4.095e+00,thymus=9.892e-01	RPKM=4.2107e+02,ORFscore=9.6510	RPKM=1.3639e+02,ORFscore=8.8489	NA	NA	NA
ENSMUST00000113302_chr17:47687192-47688026:-	Tomm6	annotated	826.03	FPKM:bone-marrow=5.153e+01,cerebellum=4.462e+01,cortex=4.094e+01,E14.5-brain=7.709e+01,E14.5-heart=7.545e+01,E14.5-limb=4.831e+01,E14.5-liver=8.147e+01,heart=4.113e+01,intestine=4.292e+01,kidney=1.164e+02,liver=4.776e+01,lung=5.165e+01,MEF=6.026e+01,mESC=7.833e+01,olfactory=3.485e+01,placenta=3.920e+01,spleen=7.734e+01,testes=2.717e+01,thymus=4.348e+01	RPKM=4.3959e+02,ORFscore=10.4492	RPKM=2.9119e+02,ORFscore=10.0318	sequence=FATDRNDFR,score=5.755e+01,PEP=2.324e-02,intensity=3.322e+07,nspectra=2,peak_cov=0.212,intensity_cov=0.070;sequence=FATDRNDFRR,score=9.781e+01,PEP=1.634e-03,intensity=3.140e+08,nspectra=3,peak_cov=0.438,intensity_cov=0.138;sequence=ASSGVTVSAAGSASEASEVPDNVGDWLR,score=6.984e+01,PEP=1.995e-07,intensity=3.088e+07,nspectra=1,peak_cov=0.821,intensity_cov=0.362;sequence=NLSDIDLMAPQPGV,score=1.43…	sequence=NLSDIDLMAPQPGV,score=1.468e+02,PEP=1.062e-09,intensity=1.960e+08,nspectra=22,peak_cov=0.810,intensity_cov=0.383;sequence=ASSGVTVSAAGSASEASEVPDNVGDWLR,score=4.733e+01,PEP=4.070e-02,intensity=1.529e+05,nspectra=1,peak_cov=0.438,intensity_cov=0.253	sequence=ASSGVTVSAAGSASEASEVPDNVGDWLR,score=9.459e+01,PEP=2.043e-19,intensity=2.134e+08,nspectra=7,peak_cov=0.672,intensity_cov=0.196;sequence=NLSDIDLMAPQPGV,score=1.655e+02,PEP=2.666e-20,intensity=1.732e+10,nspectra=103,peak_cov=0.528,intensity_cov=0.143;sequence=FATDRNDFR,score=7.826e+01,PEP=1.023e-02,intensity=7.743e+07,nspectra=1,peak_cov=0.355,intensity_cov=0.100
ENSMUST00000006523_chr12:113152114-113153658:+	Crip1	annotated	1472.54	FPKM:bone-marrow=6.758e+01,cerebellum=2.938e+00,cortex=8.266e-01,E14.5-brain=5.758e+00,E14.5-heart=7.508e+01,E14.5-limb=7.477e+00,E14.5-liver=2.136e+01,heart=7.235e+01,intestine=1.823e+03,kidney=1.227e+01,liver=2.788e+00,lung=2.254e+02,MEF=2.703e+01,mESC=2.764e+01,olfactory=2.955e+01,placenta=5.659e+01,spleen=2.095e+02,testes=5.815e+00,thymus=1.292e+02	RPKM=3.4759e+02,ORFscore=8.1104	RPKM=8.7140e+00,ORFscore=3.3161	NA	NA	NA
ENSMUST00000099276_chr10:112928429-112928722:-	Atxn7l3b	annotated	828.92	FPKM:bone-marrow=8.019e+00,cerebellum=2.848e+01,cortex=3.041e+01,E14.5-brain=1.024e+02,E14.5-heart=2.483e+01,E14.5-limb=4.997e+01,E14.5-liver=1.840e+01,heart=3.886e+00,intestine=2.787e+01,kidney=1.240e+01,liver=9.428e+00,lung=1.313e+01,MEF=2.933e+01,mESC=1.422e+01,olfactory=2.391e+01,placenta=1.705e+01,spleen=1.094e+01,testes=4.752e+01,thymus=1.397e+01	RPKM=7.9827e+01,ORFscore=5.7377	RPKM=1.4368e+02,ORFscore=9.2896	sequence=DFGIQPVEDK,score=1.009e+02,PEP=3.077e-04,intensity=1.129e+08,nspectra=13,peak_cov=0.636,intensity_cov=0.257;sequence=LPLCSLPGDPGDGPQTELQR,score=1.177e+02,PEP=2.372e-19,intensity=5.982e+08,nspectra=45,peak_cov=0.797,intensity_cov=0.433;sequence=GACRLPLCSLPGDPGDGPQTELQR,score=4.510e+01,PEP=3.582e-03,intensity=9.795e+07,nspectra=4,peak_cov=0.732,intensity_cov=0.299	sequence=DFGIQPVEDK,score=1.379e+02,PEP=9.218e-05,intensity=6.745e+07,nspectra=35,peak_cov=0.668,intensity_cov=0.234;sequence=MEEISLANLDTNK,score=2.118e+02,PEP=7.361e-15,intensity=3.838e+07,nspectra=15,peak_cov=0.721,intensity_cov=0.350;sequence=LPLCSLPGDPGDGPQTELQR,score=1.448e+02,PEP=6.529e-21,intensity=5.262e+07,nspectra=25,peak_cov=0.597,intensity_cov=0.290	sequence=EEISLANLDTNK,score=7.094e+01,PEP=9.989e-04,intensity=2.283e+08,nspectra=3,peak_cov=0.222,intensity_cov=0.071;sequence=DFGIQPVEDK,score=1.238e+02,PEP=7.273e-05,intensity=4.766e+09,nspectra=22,peak_cov=0.672,intensity_cov=0.126;sequence=GACRLPLCSLPGDPGDGPQTELQR,score=9.173e+01,PEP=1.973e-08,intensity=3.194e+08,nspectra=2,peak_cov=0.510,intensity_cov=0.197;sequence=LPLCSLPGDPGDGPQTELQR,scor…
ENSMUST00000053265_chr13:35979839-36117160:-	Lyrm4	annotated	528.6	FPKM:bone-marrow=3.729e+00,cerebellum=4.216e+00,cortex=7.188e+00,E14.5-brain=8.386e+00,E14.5-heart=4.909e+00,E14.5-limb=3.817e+00,E14.5-liver=8.292e+00,heart=3.341e+00,intestine=2.515e+00,kidney=1.454e+01,liver=2.560e+00,lung=4.301e+00,MEF=3.021e+00,mESC=3.031e+00,olfactory=3.464e+00,placenta=5.680e+00,spleen=3.186e+00,testes=3.017e+00,thymus=1.616e+00	RPKM=2.7538e+01,ORFscore=6.1784	RPKM=3.9122e+01,ORFscore=7.7035	sequence=LIIENQEKPR,score=1.257e+02,PEP=2.763e-04,intensity=4.757e+08,nspectra=10,peak_cov=0.409,intensity_cov=0.074;sequence=LIIENQEKPRT,score=1.009e+02,PEP=7.993e-04,intensity=3.797e+08,nspectra=8,peak_cov=0.394,intensity_cov=0.111;sequence=AQVLDLYR,score=2.022e+02,PEP=1.645e-15,intensity=1.518e+09,nspectra=26,peak_cov=0.872,intensity_cov=0.235;sequence=HFSAYNYR,score=1.504e+02,PEP=7.985e-04,in…	sequence=DPVEIQALVNK,score=9.818e+01,PEP=1.938e-03,intensity=3.987e+06,nspectra=2,peak_cov=0.372,intensity_cov=0.209;sequence=QVHIGQLYSTDK,score=1.110e+02,PEP=6.559e-05,intensity=5.656e+06,nspectra=5,peak_cov=0.403,intensity_cov=0.194;sequence=LIIENQEKPR,score=1.732e+02,PEP=1.042e-04,intensity=7.319e+07,nspectra=14,peak_cov=0.637,intensity_cov=0.273;sequence=RQVHIGQLYSTDK,score=1.360e+02,PEP=5.01…	sequence=QVHIGQLYSTDK,score=1.961e+02,PEP=3.293e-12,intensity=4.011e+09,nspectra=27,peak_cov=0.487,intensity_cov=0.241;sequence=DPVEIQALVNK,score=1.755e+02,PEP=3.740e-12,intensity=1.011e+10,nspectra=38,peak_cov=0.482,intensity_cov=0.209;sequence=DAFRENK,score=1.139e+02,PEP=1.241e-02,intensity=6.650e+07,nspectra=1,peak_cov=0.485,intensity_cov=0.188;sequence=HFSAYNYR,score=8.647e+01,PEP=9.968e-03,i…
ENSMUST00000021734_chr13:13806072-13825375:+	Gng4	annotated	2107.42	FPKM:bone-marrow=4.653e-02,cerebellum=7.626e-01,cortex=7.591e+00,E14.5-brain=3.709e+00,E14.5-heart=8.556e-03,E14.5-limb=1.009e+00,E14.5-liver=2.770e-02,heart=1.482e-01,intestine=3.497e-01,kidney=2.080e-01,liver=3.369e-02,lung=8.635e-02,MEF=5.994e-02,mESC=4.982e-02,olfactory=6.596e+01,placenta=6.800e-02,spleen=4.682e-02,testes=9.502e-02,thymus=6.009e+00	RPKM=8.9940e-01,ORFscore=3.3012	RPKM=3.0377e+01,ORFscore=6.7522	NA	NA	NA
ENSMUST00000106223_chr11:120098982-120100203:+	1810043H04Rik	annotated	750.61	FPKM:bone-marrow=5.272e+00,cerebellum=2.904e+00,cortex=4.065e+00,E14.5-brain=5.296e+00,E14.5-heart=8.988e+00,E14.5-limb=3.324e+00,E14.5-liver=6.562e+00,heart=1.132e+01,intestine=8.302e+00,kidney=1.799e+01,liver=7.422e+00,lung=4.465e+00,MEF=3.913e+00,mESC=2.779e+00,olfactory=2.537e+00,placenta=2.101e+00,spleen=1.013e+01,testes=3.425e+00,thymus=4.078e+00	RPKM=1.8622e+01,ORFscore=-3.9560	RPKM=2.0052e+01,ORFscore=6.3413	sequence=SCFAAAAK,score=6.246e+01,PEP=7.375e-02,intensity=4.179e+06,nspectra=1,peak_cov=0.222,intensity_cov=0.092;sequence=SCFAAAAKK,score=4.482e+01,PEP=4.770e-02,intensity=4.922e+06,nspectra=1,peak_cov=0.197,intensity_cov=0.068	NA	sequence=SCFAAAAK,score=5.070e+01,PEP=7.754e-02,intensity=1.191e+08,nspectra=1,peak_cov=0.313,intensity_cov=0.138
ENSMUST00000067955_chr14:32083181-32085517:-	Dph3	annotated	1390.51	FPKM:bone-marrow=1.751e+00,cerebellum=8.208e+00,cortex=4.236e+00,E14.5-brain=1.013e+01,E14.5-heart=4.078e+00,E14.5-limb=3.535e+00,E14.5-liver=3.359e+00,heart=2.441e+00,intestine=1.932e+00,kidney=4.187e+00,liver=8.244e-01,lung=3.082e+00,MEF=2.525e+00,mESC=1.110e+00,olfactory=3.327e+00,placenta=1.202e+00,spleen=2.037e+00,testes=1.352e+00,thymus=1.110e+00	RPKM=4.8369e+01,ORFscore=5.4272	RPKM=1.9866e+01,ORFscore=5.3711	sequence=VIYDKDQFMCGETVPAPSTNK,score=4.775e+01,PEP=2.287e-03,intensity=2.002e+07,nspectra=1,peak_cov=0.535,intensity_cov=0.218	NA	NA
ENSMUST00000034300_chr8:119344576-119345731:+	Hsbp1	annotated	1199.18	FPKM:bone-marrow=1.326e+01,cerebellum=5.313e+01,cortex=8.339e+01,E14.5-brain=9.389e+01,E14.5-heart=4.952e+01,E14.5-limb=3.510e+01,E14.5-liver=2.000e+01,heart=3.099e+01,intestine=2.841e+01,kidney=7.324e+01,liver=2.373e+01,lung=3.268e+01,MEF=4.731e+01,mESC=2.701e+01,olfactory=4.045e+01,placenta=2.500e+01,spleen=2.646e+01,testes=8.920e+01,thymus=2.347e+01	RPKM=3.1755e+02,ORFscore=9.2239	RPKM=3.3945e+02,ORFscore=10.8624	NA	sequence=TMQDITLVVETLLQQMQDK,score=2.104e+02,PEP=5.183e-51,intensity=5.284e+06,nspectra=1,peak_cov=0.618,intensity_cov=0.376;sequence=NIADLMTQAGVEELDPENKIPTAQK,score=4.384e+01,PEP=8.032e-02,intensity=2.370e+05,nspectra=1,peak_cov=0.622,intensity_cov=0.167	sequence=NIADLMTQAGVEELDPENK,score=3.286e+02,PEP=6.115e-221,intensity=1.592e+10,nspectra=115,peak_cov=0.706,intensity_cov=0.221;sequence=FQIMSDQIIGR,score=1.521e+02,PEP=1.899e-10,intensity=6.995e+09,nspectra=41,peak_cov=0.678,intensity_cov=0.209;sequence=NIADLMTQAGVEELDPENKIPTAQK,score=1.038e+02,PEP=7.823e-17,intensity=4.377e+08,nspectra=4,peak_cov=0.488,intensity_cov=0.155;sequence=TMQDITLVVETLL…
ENSMUST00000160013_chr14:19875807-19891372:-	Gng2	annotated	1946.74	FPKM:bone-marrow=5.379e+00,cerebellum=1.028e+01,cortex=4.212e+01,E14.5-brain=1.001e+02,E14.5-heart=1.303e+01,E14.5-limb=1.568e+01,E14.5-liver=3.309e+00,heart=2.957e+00,intestine=3.119e+00,kidney=8.177e-01,liver=2.594e-01,lung=3.334e+00,MEF=1.320e+01,mESC=4.741e+01,olfactory=7.320e+00,placenta=8.157e+00,spleen=1.905e+01,testes=2.343e-01,thymus=5.016e+00	RPKM=4.3070e+02,ORFscore=8.8195	RPKM=2.2307e+02,ORFscore=9.3693	sequence=ASNNTASIAQAR,score=1.621e+02,PEP=5.512e-14,intensity=6.058e+08,nspectra=13,peak_cov=0.727,intensity_cov=0.287;sequence=AAADLMAYCEAHAK,score=5.657e+01,PEP=2.507e-04,intensity=1.251e+07,nspectra=2,peak_cov=0.424,intensity_cov=0.167;sequence=ASNNTASIAQARK,score=5.258e+01,PEP=2.244e-02,intensity=2.058e+07,nspectra=2,peak_cov=0.620,intensity_cov=0.444;sequence=MEANIDRIK,score=7.323e+01,PEP=3.…	sequence=ASNNTASIAQAR,score=1.623e+02,PEP=1.368e-07,intensity=4.419e+06,nspectra=10,peak_cov=0.709,intensity_cov=0.440	sequence=MEANIDR,score=1.393e+02,PEP=5.472e-03,intensity=1.374e+10,nspectra=23,peak_cov=0.640,intensity_cov=0.205;sequence=ASNNTASIAQARK,score=1.981e+02,PEP=8.404e-16,intensity=1.099e+10,nspectra=27,peak_cov=0.594,intensity_cov=0.299;sequence=AAADLMAYCEAHAK,score=1.340e+02,PEP=1.723e-18,intensity=1.712e+10,nspectra=50,peak_cov=0.487,intensity_cov=0.202;sequence=ASNNTASIAQAR,score=1.789e+02,PEP=5.…
ENSMUST00000073892_chr7:31042882-31051386:-	Fxyd7	annotated	497.11	FPKM:bone-marrow=3.831e-01,cerebellum=3.562e+00,cortex=2.771e+01,E14.5-brain=1.047e+01,E14.5-heart=6.340e-01,E14.5-limb=1.495e+00,E14.5-liver=0.000e+00,heart=3.771e-01,intestine=2.633e-01,kidney=1.205e-01,liver=4.164e-01,lung=4.771e-01,MEF=8.231e-02,mESC=0.000e+00,olfactory=4.259e+00,placenta=2.799e-01,spleen=1.157e-01,testes=0.000e+00,thymus=6.519e-01	RPKM=9.3782e-01,ORFscore=-1.5850	RPKM=2.0759e+02,ORFscore=10.0174	NA	NA	NA
ENSMUST00000044051_chr9:50603956-50605100:+	Timm8b	annotated	1346.97	FPKM:bone-marrow=1.688e+01,cerebellum=6.028e+01,cortex=5.864e+01,E14.5-brain=8.723e+01,E14.5-heart=6.963e+01,E14.5-limb=3.081e+01,E14.5-liver=6.123e+01,heart=6.615e+01,intestine=4.770e+01,kidney=1.137e+02,liver=2.699e+01,lung=1.783e+01,MEF=3.965e+01,mESC=4.633e+01,olfactory=2.781e+01,placenta=1.991e+01,spleen=2.122e+01,testes=6.608e+01,thymus=2.167e+01	RPKM=1.1786e+02,ORFscore=7.7048	RPKM=1.7758e+02,ORFscore=9.1492	sequence=FAQIVQK,score=1.140e+02,PEP=1.303e-02,intensity=4.308e+08,nspectra=9,peak_cov=0.467,intensity_cov=0.117;sequence=FAQIVQKGGQ,score=7.003e+01,PEP=6.047e-03,intensity=1.191e+08,nspectra=1,peak_cov=0.336,intensity_cov=0.058;sequence=AELGEADEAELQR,score=2.060e+02,PEP=1.832e-23,intensity=8.748e+08,nspectra=61,peak_cov=0.836,intensity_cov=0.298;sequence=FIDTTLAITGR,score=9.196e+01,PEP=1.122e-04…	sequence=AELGEADEAELQR,score=2.447e+02,PEP=6.910e-14,intensity=9.768e+07,nspectra=70,peak_cov=0.760,intensity_cov=0.414;sequence=FAQIVQK,score=1.512e+02,PEP=1.493e-02,intensity=4.361e+07,nspectra=13,peak_cov=0.554,intensity_cov=0.242;sequence=LVAAEQQK,score=1.363e+02,PEP=1.927e-03,intensity=5.490e+06,nspectra=1,peak_cov=0.746,intensity_cov=0.227;sequence=TENCLSSCVDR,score=1.346e+02,PEP=4.648e-05,…	sequence=FIDTTLAITGR,score=1.116e+02,PEP=9.581e-06,intensity=1.911e+10,nspectra=59,peak_cov=0.701,intensity_cov=0.277;sequence=AELGEADEAELQR,score=2.043e+02,PEP=5.238e-16,intensity=3.445e+10,nspectra=84,peak_cov=0.782,intensity_cov=0.410;sequence=FAQIVQK,score=1.262e+02,PEP=1.149e-02,intensity=1.440e+10,nspectra=41,peak_cov=0.317,intensity_cov=0.133;sequence=LVAAEQQK,score=1.331e+02,PEP=1.941e-03…
ENSMUST00000089558_chr6:86371583-86378783:+	Snrpg	annotated	1225.62	FPKM:bone-marrow=5.855e+01,cerebellum=9.729e+00,cortex=9.453e+00,E14.5-brain=1.331e+02,E14.5-heart=6.442e+01,E14.5-limb=6.999e+01,E14.5-liver=1.068e+02,heart=1.205e+01,intestine=2.895e+01,kidney=2.630e+01,liver=1.400e+01,lung=2.560e+01,MEF=4.762e+01,mESC=6.119e+01,olfactory=2.558e+01,placenta=2.354e+01,spleen=1.249e+02,testes=1.139e+01,thymus=4.533e+01	RPKM=3.7724e+02,ORFscore=7.8671	RPKM=6.2221e+01,ORFscore=7.9511	sequence=AHPPELKK,score=1.222e+02,PEP=6.798e-04,intensity=1.270e+09,nspectra=27,peak_cov=0.391,intensity_cov=0.095;sequence=SKAHPPELKK,score=1.208e+02,PEP=3.075e-04,intensity=1.469e+08,nspectra=9,peak_cov=0.577,intensity_cov=0.375;sequence=GNSIIMLEALER,score=4.451e+01,PEP=3.174e-02,intensity=3.482e+06,nspectra=1,peak_cov=0.460,intensity_cov=0.300;sequence=GNSIIMLEALERV,score=1.119e+02,PEP=6.981e-…	sequence=HVQGILR,score=1.230e+02,PEP=1.955e-02,intensity=5.236e+07,nspectra=9,peak_cov=0.679,intensity_cov=0.186;sequence=GNSIIMLEALERV,score=1.605e+02,PEP=3.071e-07,intensity=6.410e+08,nspectra=56,peak_cov=0.588,intensity_cov=0.321;sequence=GNSIIMLEALER,score=2.466e+02,PEP=2.316e-16,intensity=2.881e+08,nspectra=73,peak_cov=0.735,intensity_cov=0.396;sequence=AHPPELKK,score=1.135e+02,PEP=7.380e-03…	sequence=GNSIIMLEALERV,score=1.403e+02,PEP=1.168e-12,intensity=1.681e+10,nspectra=46,peak_cov=0.612,intensity_cov=0.194;sequence=GNSIIMLEALER,score=1.259e+02,PEP=1.369e-09,intensity=8.242e+09,nspectra=50,peak_cov=0.685,intensity_cov=0.230;sequence=AHPPELKK,score=8.609e+01,PEP=3.479e-03,intensity=1.018e+09,nspectra=9,peak_cov=0.301,intensity_cov=0.112;sequence=HVQGILR,score=1.241e+02,PEP=1.248e-02…
ENSMUST00000020002_chr10:18011632-18018899:-	Abracl	annotated	1649.5	FPKM:bone-marrow=1.614e+01,cerebellum=2.048e+00,cortex=2.825e+00,E14.5-brain=3.653e+01,E14.5-heart=3.863e+01,E14.5-limb=1.841e+01,E14.5-liver=2.561e+01,heart=5.048e+00,intestine=1.959e+01,kidney=1.748e+01,liver=1.326e+00,lung=1.056e+01,MEF=5.710e+01,mESC=1.329e+01,olfactory=8.969e+00,placenta=2.216e+01,spleen=3.459e+01,testes=6.046e-01,thymus=2.040e+01	RPKM=7.9101e+01,ORFscore=7.0685	RPKM=2.4726e+01,ORFscore=6.6987	NA	NA	NA
ENSMUST00000115772_chr17:6620284-6621267:-	Tmem181c-ps	annotated	1956.78	FPKM:bone-marrow=1.694e+00,cerebellum=1.161e+01,cortex=9.609e+00,E14.5-brain=3.497e+00,E14.5-heart=3.076e+00,E14.5-limb=2.456e+00,E14.5-liver=5.533e-01,heart=9.288e-01,intestine=3.975e+00,kidney=4.330e-01,liver=2.019e-01,lung=2.605e+00,MEF=3.708e+00,mESC=1.857e+00,olfactory=6.954e+00,placenta=2.022e+00,spleen=1.571e+00,testes=1.771e+00,thymus=3.022e+00	RPKM=3.6047e-01,ORFscore=0.0000	RPKM=2.4320e+01,ORFscore=6.5151	NA	NA	NA
ENSMUST00000082092_chr11:114668812-114672290:+	Rpl38	annotated	1769.16	FPKM:bone-marrow=3.500e+02,cerebellum=5.701e+01,cortex=6.028e+01,E14.5-brain=2.320e+02,E14.5-heart=1.784e+02,E14.5-limb=1.159e+02,E14.5-liver=2.435e+02,heart=7.681e+01,intestine=1.163e+02,kidney=1.175e+02,liver=6.116e+01,lung=1.091e+02,MEF=1.536e+02,mESC=2.233e+02,olfactory=3.789e+01,placenta=7.808e+01,spleen=4.421e+02,testes=4.707e+01,thymus=8.583e+01	RPKM=1.6159e+03,ORFscore=11.6167	RPKM=3.0602e+02,ORFscore=9.8532	NA	NA	NA
ENSMUST00000040715_chr14:30879607-30881030:+	Mustn1	annotated	750.09	FPKM:bone-marrow=9.473e-01,cerebellum=3.759e-01,cortex=3.089e-01,E14.5-brain=3.007e-01,E14.5-heart=8.622e-01,E14.5-limb=1.267e+00,E14.5-liver=2.538e-01,heart=3.887e+00,intestine=4.428e+00,kidney=7.944e-01,liver=9.263e-01,lung=8.517e+00,MEF=1.078e+00,mESC=7.606e-02,olfactory=9.027e-01,placenta=1.606e+01,spleen=4.748e+00,testes=0.000e+00,thymus=3.224e-01	RPKM=1.3524e+00,ORFscore=2.4713	RPKM=9.7620e-01,ORFscore=3.4594	sequence=GTLAKNQDIK,score=1.034e+02,PEP=6.337e-04,intensity=7.279e+07,nspectra=2,peak_cov=0.630,intensity_cov=0.329;sequence=TGTETVFEKPK,score=1.607e+02,PEP=2.625e-15,intensity=2.045e+09,nspectra=12,peak_cov=0.574,intensity_cov=0.150;sequence=SKTYQVMR,score=9.327e+01,PEP=2.170e-03,intensity=1.733e+08,nspectra=7,peak_cov=0.381,intensity_cov=0.095;sequence=SEAGTPEGPIKK,score=1.520e+02,PEP=1.781e-14…	sequence=DYEQAGSAAPSVFSR,score=1.031e+02,PEP=7.727e-04,intensity=1.534e+06,nspectra=5,peak_cov=0.585,intensity_cov=0.289;sequence=SEAGTPEGPIKK,score=1.904e+02,PEP=2.931e-09,intensity=1.639e+06,nspectra=4,peak_cov=0.616,intensity_cov=0.265	sequence=DYEQAGSAAPSVFSR,score=2.117e+02,PEP=6.591e-30,intensity=4.475e+09,nspectra=13,peak_cov=0.755,intensity_cov=0.249;sequence=TGTETVFEKPK,score=1.024e+02,PEP=2.462e-04,intensity=4.183e+07,nspectra=2,peak_cov=0.347,intensity_cov=0.098;sequence=TGTETVFEK,score=1.298e+02,PEP=6.753e-04,intensity=3.359e+09,nspectra=12,peak_cov=0.496,intensity_cov=0.183;sequence=SEAGTPEGPIK,score=1.322e+02,PEP=1.5…
ENSMUST00000098594_chr7:30184231-30185967:+	Cox7a1	annotated	726.57	FPKM:bone-marrow=1.419e+00,cerebellum=5.108e+00,cortex=1.360e+00,E14.5-brain=1.801e+00,E14.5-heart=8.828e+01,E14.5-limb=8.435e-01,E14.5-liver=2.280e+00,heart=1.090e+03,intestine=1.017e+02,kidney=2.492e+01,liver=3.090e+00,lung=5.508e+00,MEF=6.108e-01,mESC=9.721e+00,olfactory=9.014e-01,placenta=4.976e+00,spleen=1.030e+00,testes=1.738e+00,thymus=4.829e-01	RPKM=5.0543e+01,ORFscore=6.5153	RPKM=4.0839e+00,ORFscore=4.8754	NA	NA	NA
ENSMUST00000109083_chr2:174330296-174337639:+	Gnas	annotated	662.02	FPKM:bone-marrow=8.324e-01,cerebellum=5.470e+01,cortex=5.661e+01,E14.5-brain=9.843e-04,E14.5-heart=4.632e+00,E14.5-limb=1.560e-03,E14.5-liver=1.014e-03,heart=3.965e+00,intestine=3.859e+00,kidney=3.702e+00,liver=4.754e-04,lung=8.661e+00,MEF=7.618e+00,mESC=1.149e-25,olfactory=1.965e+00,placenta=3.420e-03,spleen=4.548e+00,testes=8.126e-03,thymus=1.138e-03	RPKM=3.0171e+02,ORFscore=8.4767	RPKM=8.4708e+02,ORFscore=11.8071	NA	NA	NA
ENSMUST00000170752_chr12:40223000-40223158:-	Ifrd1	other	79.95	FPKM:bone-marrow=2.952e-01,cerebellum=1.417e+00,cortex=9.295e-01,E14.5-brain=8.458e-01,E14.5-heart=1.151e+00,E14.5-limb=1.063e+00,E14.5-liver=6.570e-01,heart=7.772e-01,intestine=2.942e+00,kidney=3.752e-01,liver=8.270e-01,lung=1.982e+00,MEF=9.078e-01,mESC=1.509e+00,olfactory=9.678e-01,placenta=1.644e+00,spleen=4.280e-01,testes=5.066e-01,thymus=1.755e+00	RPKM=9.1202e+01,ORFscore=7.2227	RPKM=4.5027e+01,ORFscore=5.9922	NA	NA	NA
ENSMUST00000098414_chr7:51999763-52005791:-	Svip	annotated	287.5	FPKM:bone-marrow=3.767e+00,cerebellum=8.203e+00,cortex=6.881e+00,E14.5-brain=5.200e+00,E14.5-heart=2.426e+00,E14.5-limb=1.153e+00,E14.5-liver=8.936e+00,heart=2.462e+00,intestine=6.313e+00,kidney=3.449e+00,liver=1.089e+00,lung=1.538e+00,MEF=1.416e+00,mESC=1.774e+00,olfactory=4.827e+00,placenta=1.418e-01,spleen=1.562e-01,testes=1.872e+01,thymus=4.952e-01	RPKM=1.0949e+01,ORFscore=5.4896	RPKM=1.2844e+01,ORFscore=5.6529	NA	NA	sequence=QMATSGPPTAGGLR,score=7.151e+01,PEP=6.187e-04,intensity=2.212e+07,nspectra=1,peak_cov=0.328,intensity_cov=0.119;sequence=GILDIQSVEAK,score=9.623e+01,PEP=7.196e-05,intensity=5.780e+07,nspectra=1,peak_cov=0.440,intensity_cov=0.082
ENSMUST00000165561_chr13:41250239-41272756:+	Smim13	annotated	500.06	FPKM:bone-marrow=9.538e-01,cerebellum=1.638e+01,cortex=2.959e+01,E14.5-brain=6.521e+00,E14.5-heart=3.766e+00,E14.5-limb=5.034e+00,E14.5-liver=2.932e+00,heart=1.730e+00,intestine=1.162e+00,kidney=1.131e+00,liver=1.365e+00,lung=1.499e+00,MEF=6.055e+00,mESC=1.689e+00,olfactory=1.195e+01,placenta=5.314e+00,spleen=9.879e-01,testes=8.632e+00,thymus=4.850e+00	RPKM=1.2336e+01,ORFscore=5.0033	RPKM=9.1735e+01,ORFscore=9.0684	sequence=QRRPPVDAGH,score=8.903e+01,PEP=4.551e-03,intensity=1.619e+08,nspectra=1,peak_cov=0.236,intensity_cov=0.069;sequence=RPPVDAGH,score=1.134e+02,PEP=3.118e-03,intensity=8.662e+07,nspectra=2,peak_cov=0.453,intensity_cov=0.088	NA	sequence=ELVGDTGSQEGDNEQPSGSETEEDPSASPQK,score=3.282e+01,PEP=1.039e-02,intensity=3.766e+07,nspectra=2,peak_cov=0.463,intensity_cov=0.234
ENSMUST00000064517_chr14:76533206-76556514:-	Serp2	annotated	1003.21	FPKM:bone-marrow=2.469e-01,cerebellum=1.345e+01,cortex=2.087e+01,E14.5-brain=1.747e+01,E14.5-heart=2.224e+00,E14.5-limb=1.345e+00,E14.5-liver=4.409e-01,heart=9.256e-02,intestine=1.358e-01,kidney=2.071e-01,liver=4.472e-02,lung=4.099e-01,MEF=7.779e-01,mESC=1.410e+00,olfactory=5.751e+00,placenta=1.804e-01,spleen=5.468e-01,testes=5.546e+00,thymus=8.402e-01	RPKM=5.1165e+00,ORFscore=3.5776	RPKM=7.0732e+01,ORFscore=6.3894	NA	NA	NA
ENSMUST00000166412_chr19:10206436-10207290:+	Tmem258	annotated	2502.07	FPKM:bone-marrow=2.755e+01,cerebellum=2.979e+01,cortex=2.384e+01,E14.5-brain=8.651e+01,E14.5-heart=7.885e+01,E14.5-limb=5.259e+01,E14.5-liver=7.611e+01,heart=8.114e+01,intestine=6.090e+01,kidney=7.115e+01,liver=3.718e+01,lung=2.234e+01,MEF=1.008e+02,mESC=1.026e+02,olfactory=3.255e+01,placenta=8.151e+01,spleen=3.430e+01,testes=7.922e+01,thymus=4.301e+01	RPKM=3.8875e+02,ORFscore=9.6282	RPKM=1.1983e+02,ORFscore=8.4594	NA	NA	NA
ENSMUST00000141880_chr11:70238329-70239011:-	Rnasek	annotated	736.43	FPKM:bone-marrow=3.945e+01,cerebellum=3.427e+00,cortex=2.957e+00,E14.5-brain=2.893e+01,E14.5-heart=1.032e+00,E14.5-limb=5.847e+00,E14.5-liver=5.319e+00,heart=1.636e+01,intestine=4.261e+00,kidney=1.008e+01,liver=6.447e+01,lung=1.753e+00,MEF=1.636e+00,mESC=6.392e-01,olfactory=9.745e+00,placenta=9.825e-01,spleen=2.622e+00,testes=4.573e-01,thymus=3.787e+00	RPKM=1.8431e+02,ORFscore=7.9301	RPKM=3.4547e+02,ORFscore=10.5630	NA	NA	NA
ENSMUST00000030851_chr5:23839813-23844073:-	Tomm7	annotated	774.11	FPKM:bone-marrow=9.706e+00,cerebellum=1.373e+01,cortex=1.249e+01,E14.5-brain=2.163e+01,E14.5-heart=1.728e+01,E14.5-limb=1.015e+01,E14.5-liver=2.082e+01,heart=2.003e+01,intestine=1.593e+01,kidney=4.051e+01,liver=9.866e+00,lung=1.528e+01,MEF=1.534e+01,mESC=1.912e+01,olfactory=1.033e+01,placenta=1.290e+01,spleen=1.940e+01,testes=1.931e+01,thymus=1.115e+01	RPKM=4.8837e+02,ORFscore=8.7558	RPKM=2.4477e+02,ORFscore=9.1421	NA	sequence=GADPGMPEPSVLSLLWG,score=1.196e+02,PEP=8.077e-06,intensity=1.663e+07,nspectra=13,peak_cov=0.698,intensity_cov=0.243	sequence=GADPGMPEPSVLSLLWG,score=1.038e+02,PEP=1.132e-09,intensity=7.892e+09,nspectra=82,peak_cov=0.310,intensity_cov=0.182
ENSMUST00000014438_chr18:36742567-36744520:-	Ndufa2	annotated	1485.17	FPKM:bone-marrow=1.120e+02,cerebellum=8.709e+01,cortex=7.103e+01,E14.5-brain=6.808e+01,E14.5-heart=1.307e+02,E14.5-limb=4.423e+01,E14.5-liver=1.010e+02,heart=3.836e+02,intestine=6.950e+01,kidney=3.368e+02,liver=7.901e+01,lung=9.208e+01,MEF=9.120e+01,mESC=4.921e+01,olfactory=3.922e+01,placenta=3.650e+01,spleen=1.170e+02,testes=4.432e+01,thymus=4.540e+01	RPKM=2.2492e+02,ORFscore=7.7089	RPKM=2.2017e+02,ORFscore=9.9203	sequence=AMQNVLSGK,score=9.806e+01,PEP=1.035e-03,intensity=4.315e+08,nspectra=12,peak_cov=0.377,intensity_cov=0.153;sequence=ECSEVQPK,score=6.196e+01,PEP=1.211e-02,intensity=3.052e+07,nspectra=2,peak_cov=0.304,intensity_cov=0.102;sequence=AMQNVLSGKA,score=1.274e+02,PEP=4.169e-07,intensity=1.029e+10,nspectra=47,peak_cov=0.492,intensity_cov=0.136;sequence=AHPNLPILIRECSEVQPK,score=6.765e+01,PEP=2.23…	sequence=AHPNLPILIR,score=1.042e+02,PEP=3.576e-04,intensity=1.034e+08,nspectra=37,peak_cov=0.694,intensity_cov=0.176;sequence=AMQNVLSGK,score=1.497e+02,PEP=4.282e-04,intensity=9.430e+07,nspectra=37,peak_cov=0.605,intensity_cov=0.276;sequence=TVSLNNLSADEVTR,score=1.721e+02,PEP=1.999e-16,intensity=2.316e+08,nspectra=57,peak_cov=0.638,intensity_cov=0.400;sequence=KAHPNLPILIR,score=1.342e+02,PEP=2.84…	sequence=AMQNVLSGKA,score=8.748e+01,PEP=1.660e-03,intensity=1.343e+09,nspectra=10,peak_cov=0.195,intensity_cov=0.095;sequence=AMQNVLSGK,score=1.097e+02,PEP=6.302e-04,intensity=2.485e+10,nspectra=69,peak_cov=0.481,intensity_cov=0.196;sequence=YAFGQEK,score=1.469e+02,PEP=3.269e-03,intensity=1.606e+10,nspectra=44,peak_cov=0.409,intensity_cov=0.108;sequence=TVSLNNLSADEVTR,score=1.713e+02,PEP=5.985e-2…
ENSMUST00000120454_chr7:100539082-100539345:+	Coa4	annotated	389.45	FPKM:bone-marrow=1.204e+00,cerebellum=1.347e+00,cortex=7.094e-01,E14.5-brain=2.450e+00,E14.5-heart=4.482e+00,E14.5-limb=2.074e+00,E14.5-liver=3.902e+00,heart=2.031e+00,intestine=4.762e+00,kidney=3.047e+00,liver=1.561e+00,lung=3.240e+00,MEF=2.847e+00,mESC=3.111e+00,olfactory=1.649e+00,placenta=3.008e+00,spleen=2.721e+00,testes=3.807e+00,thymus=2.351e+00	RPKM=2.3330e+01,ORFscore=4.4981	RPKM=5.1065e+00,ORFscore=-1.9855	sequence=QCQPQVQAFR,score=5.273e+01,PEP=3.779e-02,intensity=8.652e+06,nspectra=1,peak_cov=0.248,intensity_cov=0.111	sequence=STSVPQGHNWTR,score=4.771e+01,PEP=4.565e-02,intensity=3.095e+05,nspectra=1,peak_cov=0.147,intensity_cov=0.165	sequence=QCQPQVQAFR,score=1.196e+02,PEP=7.652e-05,intensity=2.974e+08,nspectra=6,peak_cov=0.199,intensity_cov=0.095;sequence=DDDEEDPLDQLITR,score=1.787e+02,PEP=7.370e-21,intensity=1.258e+09,nspectra=24,peak_cov=0.611,intensity_cov=0.196;sequence=MSTSVPQGHNWTR,score=5.035e+01,PEP=4.991e-03,intensity=1.507e+08,nspectra=7,peak_cov=0.249,intensity_cov=0.076;sequence=KDDDEEDPLDQLITR,score=5.378e+01,PE…
ENSMUST00000033582_chrX:106015831-106021823:+	Cox7b	annotated	89.74	FPKM:bone-marrow=2.169e-01,cerebellum=2.169e+00,cortex=1.417e+00,E14.5-brain=2.330e+00,E14.5-heart=3.812e+00,E14.5-limb=1.202e+00,E14.5-liver=1.875e+00,heart=1.916e+00,intestine=2.757e+00,kidney=2.521e+00,liver=2.541e+00,lung=4.435e-01,MEF=3.948e-01,mESC=1.426e+00,olfactory=3.575e-01,placenta=7.143e-01,spleen=7.558e-01,testes=5.987e-01,thymus=7.408e-01	NA	RPKM=5.6495e+02,ORFscore=11.0346	NA	NA	NA
ENSMUST00000135402_chr19:53931345-53932175:-	Bbip1	annotated	38.15	FPKM:bone-marrow=1.400e+00,cerebellum=8.173e+00,cortex=5.560e+00,E14.5-brain=8.068e+00,E14.5-heart=2.689e+00,E14.5-limb=3.504e+00,E14.5-liver=4.454e+00,heart=1.405e+00,intestine=3.253e+00,kidney=2.815e+00,liver=1.236e+00,lung=2.047e+00,MEF=2.627e+00,mESC=2.523e+00,olfactory=5.276e+00,placenta=1.888e+00,spleen=2.215e+00,testes=6.361e+00,thymus=4.651e+00	RPKM=4.6510e+01,ORFscore=6.3511	RPKM=4.5810e+01,ORFscore=7.2281	NA	NA	sequence=MQQAAQDTVR,score=1.149e+02,PEP=9.987e-05,intensity=5.744e+08,nspectra=9,peak_cov=0.421,intensity_cov=0.141
ENSMUST00000037489_chr17:34605998-34606045:+	Agpat1	utr5	62.81	FPKM:bone-marrow=3.609e+00,cerebellum=1.132e+01,cortex=1.986e+01,E14.5-brain=4.381e+00,E14.5-heart=1.021e+01,E14.5-limb=4.622e+00,E14.5-liver=4.246e+00,heart=4.842e+00,intestine=9.682e+00,kidney=5.541e+00,liver=1.861e+00,lung=5.846e+00,MEF=1.830e+01,mESC=1.635e+01,olfactory=1.329e+01,placenta=1.579e+01,spleen=5.166e+00,testes=2.272e+01,thymus=5.859e+00	RPKM=1.9917e+02,ORFscore=6.2239	RPKM=5.4906e+01,ORFscore=4.7748	NA	NA	NA
ENSMUST00000021719_chr12:111961510-111963353:-	2010107E04Rik	annotated	398.46	FPKM:bone-marrow=1.010e+02,cerebellum=2.212e+02,cortex=1.464e+02,E14.5-brain=2.746e+02,E14.5-heart=5.817e+02,E14.5-limb=1.413e+02,E14.5-liver=2.740e+02,heart=8.839e+02,intestine=3.565e+02,kidney=7.193e+02,liver=9.982e+01,lung=8.884e+01,MEF=1.509e+02,mESC=1.726e+02,olfactory=1.057e+02,placenta=8.780e+01,spleen=1.757e+02,testes=1.175e+02,thymus=1.195e+02	RPKM=6.1431e+02,ORFscore=9.2688	RPKM=2.7701e+02,ORFscore=9.5229	sequence=GPAPAHGHH,score=1.140e+02,PEP=2.729e-03,intensity=3.188e+08,nspectra=7,peak_cov=0.571,intensity_cov=0.188;sequence=SKALKGPAPAHGHH,score=1.151e+02,PEP=1.315e-05,intensity=6.706e+07,nspectra=4,peak_cov=0.404,intensity_cov=0.233;sequence=MFQTLIQK,score=1.541e+02,PEP=1.696e-04,intensity=4.941e+09,nspectra=176,peak_cov=0.348,intensity_cov=0.129;sequence=ALKGPAPAHGHH,score=1.233e+02,PEP=4.083e…	sequence=MFQTLIQK,score=1.845e+02,PEP=8.566e-05,intensity=2.374e+08,nspectra=87,peak_cov=0.631,intensity_cov=0.209;sequence=GPAPAHGHH,score=1.180e+02,PEP=4.098e-03,intensity=1.872e+07,nspectra=7,peak_cov=0.470,intensity_cov=0.163;sequence=ALKGPAPAHGHH,score=9.224e+01,PEP=2.661e-03,intensity=1.159e+07,nspectra=6,peak_cov=0.422,intensity_cov=0.205	sequence=GPAPAHGHH,score=1.483e+02,PEP=4.034e-05,intensity=7.308e+09,nspectra=26,peak_cov=0.652,intensity_cov=0.216;sequence=MFQTLIQK,score=1.531e+02,PEP=1.889e-04,intensity=1.100e+11,nspectra=234,peak_cov=0.523,intensity_cov=0.193
ENSMUST00000130325_chr8:78808211-78813069:-	Lsm6	annotated	1996.21	FPKM:bone-marrow=1.517e+01,cerebellum=1.026e+01,cortex=5.576e+00,E14.5-brain=1.377e+01,E14.5-heart=1.168e+01,E14.5-limb=1.333e+01,E14.5-liver=1.216e+01,heart=6.975e+00,intestine=4.868e+00,kidney=1.154e+01,liver=5.344e+00,lung=5.610e+00,MEF=9.653e+00,mESC=1.124e+01,olfactory=4.539e+00,placenta=5.437e+00,spleen=1.726e+01,testes=1.561e+00,thymus=7.277e+00	RPKM=3.3028e+01,ORFscore=4.7675	RPKM=2.6921e+01,ORFscore=7.1546	NA	NA	NA
ENSMUST00000165394_chr7:13035614-13036267:-	Ube2m	annotated	1338.68	FPKM:bone-marrow=2.842e+01,cerebellum=9.438e+00,cortex=1.092e+01,E14.5-brain=2.391e+01,E14.5-heart=1.630e+01,E14.5-limb=6.031e+00,E14.5-liver=1.487e+01,heart=3.182e+01,intestine=1.901e+01,kidney=2.014e+01,liver=1.663e+01,lung=4.083e+00,MEF=6.715e+00,mESC=1.205e+01,olfactory=2.999e+00,placenta=8.119e+00,spleen=9.465e+00,testes=6.887e+00,thymus=5.286e+00	RPKM=2.1047e+02,ORFscore=9.1608	RPKM=1.0045e+02,ORFscore=8.4418	NA	NA	NA
ENSMUST00000183345_chr4:12962963-12980518:+	Triqk	annotated	711.91	FPKM:bone-marrow=1.203e-01,cerebellum=6.638e-01,cortex=2.264e+00,E14.5-brain=1.341e+00,E14.5-heart=2.174e+00,E14.5-limb=1.141e+00,E14.5-liver=7.662e-02,heart=2.686e-01,intestine=7.246e-01,kidney=2.936e-01,liver=7.509e-02,lung=5.453e-01,MEF=2.349e+00,mESC=5.611e-01,olfactory=9.491e-01,placenta=2.913e-01,spleen=6.216e-02,testes=1.787e+00,thymus=2.288e-01	RPKM=7.5124e+00,ORFscore=5.2854	RPKM=1.1628e+01,ORFscore=5.4639	sequence=DSSNTKLPVDQYRK,score=1.270e+02,PEP=9.471e-06,intensity=1.762e+08,nspectra=3,peak_cov=0.475,intensity_cov=0.217;sequence=DSSNTKLPVDQYR,score=7.089e+01,PEP=1.025e-03,intensity=5.585e+07,nspectra=3,peak_cov=0.415,intensity_cov=0.165;sequence=LPVDQYRK,score=4.377e+01,PEP=4.718e-02,intensity=5.149e+06,nspectra=1,peak_cov=0.329,intensity_cov=0.136	NA	NA
ENSMUST00000109643_chr11:16501798-16508193:-	Sec61g	annotated	616.87	FPKM:bone-marrow=8.349e-01,cerebellum=2.801e+00,cortex=1.404e+00,E14.5-brain=6.116e-01,E14.5-heart=1.982e+00,E14.5-limb=5.529e-01,E14.5-liver=1.101e+00,heart=2.692e+00,intestine=2.168e-01,kidney=4.208e+00,liver=3.499e-01,lung=3.038e+00,MEF=5.355e+00,mESC=1.266e-01,olfactory=7.571e-01,placenta=2.316e-01,spleen=9.099e-02,testes=2.560e-01,thymus=4.289e-01	RPKM=1.2971e+01,ORFscore=4.0714	RPKM=8.5980e+01,ORFscore=8.7111	sequence=LIHIPINNIIVGG,score=6.121e+01,PEP=5.346e-03,intensity=6.376e+07,nspectra=3,peak_cov=0.570,intensity_cov=0.167;sequence=QFVKDSIR,score=1.101e+02,PEP=1.247e-03,intensity=1.072e+09,nspectra=18,peak_cov=0.498,intensity_cov=0.101	sequence=LIHIPINNIIVGG,score=1.064e+02,PEP=5.503e-04,intensity=8.628e+07,nspectra=15,peak_cov=0.562,intensity_cov=0.213	sequence=LIHIPINNIIVGG,score=9.155e+01,PEP=2.459e-06,intensity=1.254e+10,nspectra=31,peak_cov=0.572,intensity_cov=0.079
ENSMUST00000131447_chr4:134243931-134244381:+	E130218I03Rik	lincRNA	286.51	FPKM:bone-marrow=2.803e+00,cerebellum=1.520e-01,cortex=4.185e-01,E14.5-brain=2.297e-10,E14.5-heart=1.901e+00,E14.5-limb=1.207e+00,E14.5-liver=1.420e+00,heart=1.217e+00,intestine=6.961e-01,kidney=1.385e+00,liver=1.313e+00,lung=8.721e-01,MEF=3.717e+00,mESC=4.818e+00,olfactory=8.744e-01,placenta=1.026e+00,spleen=4.216e+00,testes=1.165e+00,thymus=1.857e-01	NA	NA	NA	NA	sequence=VLQMQVAGELK,score=3.176e+01,PEP=1.024e-01,intensity=5.209e+07,nspectra=1,peak_cov=0.211,intensity_cov=0.141
ENSMUST00000119612_chr1:4807914-4841112:+	Lypla1	annotated	798.28	FPKM:bone-marrow=6.810e-01,cerebellum=8.695e+00,cortex=3.956e+00,E14.5-brain=1.604e+00,E14.5-heart=1.053e+01,E14.5-limb=9.089e+00,E14.5-liver=5.014e+00,heart=2.136e-12,intestine=2.131e+01,kidney=3.006e+00,liver=6.558e-09,lung=3.734e+00,MEF=1.816e+01,mESC=3.026e+01,olfactory=6.154e+00,placenta=1.409e+01,spleen=9.728e-02,testes=1.964e+01,thymus=9.245e+00	RPKM=1.1990e+02,ORFscore=7.8118	RPKM=2.9697e+01,ORFscore=7.1191	NA	NA	NA
ENSMUST00000136126_chr3:79172848-79174982:-	Rapgef2	other	306.16	FPKM:bone-marrow=8.219e-02,cerebellum=2.156e-01,cortex=1.749e-01,E14.5-brain=2.015e-01,E14.5-heart=4.264e-01,E14.5-limb=4.802e-01,E14.5-liver=1.220e-01,heart=4.197e-01,intestine=7.263e-01,kidney=3.513e-01,liver=3.100e-01,lung=8.700e-01,MEF=2.377e-01,mESC=3.893e-01,olfactory=2.526e-01,placenta=7.713e-01,spleen=1.459e-01,testes=1.079e-30,thymus=5.812e-01	RPKM=2.6909e+00,ORFscore=4.0875	RPKM=7.4155e+00,ORFscore=3.4021	sequence=QTIIDTVDPYPVGKPPLPR,score=9.337e+01,PEP=1.177e-06,intensity=2.890e+08,nspectra=8,peak_cov=0.461,intensity_cov=0.133	NA	sequence=QTIIDTVDPYPVGKPPLPR,score=7.393e+01,PEP=4.548e-05,intensity=6.282e+08,nspectra=10,peak_cov=0.446,intensity_cov=0.116;sequence=QTIIDTVDPYPVGK,score=3.901e+01,PEP=4.055e-02,intensity=1.457e+08,nspectra=1,peak_cov=0.178,intensity_cov=0.059
ENSMUST00000053150_chr9:114982453-114982707:-	Gm9846	annotated	471.16	FPKM:bone-marrow=2.826e+02,cerebellum=6.724e+01,cortex=8.864e+01,E14.5-brain=2.437e+02,E14.5-heart=1.827e+02,E14.5-limb=2.117e+02,E14.5-liver=2.735e+02,heart=1.597e+02,intestine=1.530e+02,kidney=2.272e+02,liver=1.333e+02,lung=3.501e+02,MEF=3.446e+02,mESC=3.769e+02,olfactory=1.264e+02,placenta=1.274e+02,spleen=2.234e+03,testes=8.263e+01,thymus=2.598e+02	RPKM=2.6709e+02,ORFscore=8.3897	RPKM=9.2693e+01,ORFscore=8.4288	NA	NA	NA
ENSMUST00000106780_chr7:105640593-105641204:+	Timm10b	annotated	1032.71	FPKM:bone-marrow=3.907e+00,cerebellum=7.195e+00,cortex=4.686e+00,E14.5-brain=1.356e+01,E14.5-heart=8.341e+00,E14.5-limb=3.850e+00,E14.5-liver=8.891e+00,heart=3.958e+00,intestine=4.573e+00,kidney=3.378e+00,liver=1.382e+00,lung=3.314e+00,MEF=5.659e+00,mESC=3.042e+00,olfactory=5.034e+00,placenta=4.360e+00,spleen=4.414e+00,testes=3.209e+00,thymus=2.897e+00	RPKM=9.0497e+01,ORFscore=7.4329	RPKM=5.6912e+01,ORFscore=8.2326	NA	NA	NA
