# Supplementary material for: Extensive identification and analysis of conserved small ORFs in animals
Source: Genome Biol. 2015 Sep 14;16:179. doi: 10.1186/s13059-015-0742-x (PMC4568590; doi:10.1186/s13059-015-0742-x)
Supplement: Additional file 23: Table S12. — Experimental evidence for zebrafish sORFs. (ODS 49 kb) [file 13059_2015_742_MOESM23_ESM.ods]

## Sheet: Table_S12_zebrafish_evidence.cs
#orfID	gene	type	phyloCSF score	RNA-seq: 8 stages (Pauli et al.)	ribosome profiling: Chew et al.	ribosome profiling: Bazzini et al.	MS/MS: Kelkar et al.
ENSDART00000075413_chr5:48696875-48698142:+	cox7c	annotated	387.7	FPKM:2-4cell=9.739e+01,1Kcell=4.824e+01,dome=1.438e+02,shield=6.908e+02,bud=4.785e+02,28hpf=4.763e+02,2dpf=4.953e+02,5dpf=1.875e+03	RPKM=1.7655e+01,ORFscore=8.9625	RPKM=4.0054e+01,ORFscore=13.4880	sequence=NLPFSVENK,score=1.025e+02,PEP=2.450e-03,intensity=3.829e+05,nspectra=1,peak_cov=0.451,intensity_cov=0.135;sequence=LLGMMVLFFGSGFAFPFIVVR,score=8.376e+01,PEP=1.174e-04,intensity=4.667e+05,nspectra=1,peak_cov=0.404,intensity_cov=0.134
ENSDART00000055019_chr12:10855556-10858235:+	ndufa4	annotated	281.58	FPKM:2-4cell=0.000e+00,1Kcell=7.598e-02,dome=1.447e-01,shield=3.144e-01,bud=8.127e-01,28hpf=3.900e+01,2dpf=6.663e+01,5dpf=1.043e+02	RPKM=6.7330e-02,ORFscore=0.0000	RPKM=3.3465e+00,ORFscore=10.3837	sequence=LFSVNMDYSK,score=6.479e+01,PEP=6.733e-02,intensity=2.701e+05,nspectra=1,peak_cov=0.194,intensity_cov=0.133
ENSDART00000111568_chr19:12600681-12603657:+	polr2k	annotated	346.5	FPKM:2-4cell=4.901e-01,1Kcell=4.677e-01,dome=2.873e+00,shield=5.253e+00,bud=9.630e+00,28hpf=6.870e+00,2dpf=4.180e+00,5dpf=6.852e+00	RPKM=3.9860e+00,ORFscore=6.1205	RPKM=8.1440e+00,ORFscore=10.9143	NA
ENSDART00000149347_chr7:59965795-59973058:-	chchd7	annotated	158.72	FPKM:2-4cell=0.000e+00,1Kcell=2.170e-01,dome=1.318e-01,shield=1.228e-01,bud=5.696e-01,28hpf=5.074e+00,2dpf=5.020e+00,5dpf=3.580e+00	RPKM=2.8980e-02,ORFscore=3.7004	RPKM=5.3830e-01,ORFscore=7.3666	NA
ENSDART00000151497_chr19:18557388-18559549:+	si:ch73-346o4.3	lincRNA	99.37	FPKM:2-4cell=0.000e+00,1Kcell=0.000e+00,dome=0.000e+00,shield=9.842e-02,bud=3.749e-02,28hpf=1.159e-01,2dpf=3.145e-02,5dpf=1.655e-01	RPKM=9.2194e-03,ORFscore=0.0000	RPKM=1.2746e-01,ORFscore=6.0224	NA
ENSDART00000100931_chr13:21816510-21818010:+	gtpbpl	utr5	136.62	FPKM:2-4cell=2.022e+00,1Kcell=2.249e+00,dome=3.176e-01,shield=7.395e-01,bud=4.071e-01,28hpf=8.019e-01,2dpf=8.411e-01,5dpf=9.483e-01	RPKM=4.3103e-01,ORFscore=-1.2996	RPKM=5.2995e-01,ORFscore=7.1656	NA
ENSDART00000064025_chr3:13606778-13607210:+	elof1	annotated	631.36	FPKM:2-4cell=8.220e+01,1Kcell=4.953e+01,dome=7.178e+01,shield=9.711e+01,bud=9.369e+01,28hpf=9.196e+01,2dpf=8.234e+01,5dpf=6.555e+01	RPKM=2.4117e+01,ORFscore=10.0519	RPKM=1.8010e+01,ORFscore=12.9975	NA
ENSDART00000141591_chr20:21095038-21096788:+	FAM13C (6 of 10)	annotated	50.24	FPKM:2-4cell=0.000e+00,1Kcell=0.000e+00,dome=0.000e+00,shield=3.538e-05,bud=1.981e-02,28hpf=0.000e+00,2dpf=2.266e-02,5dpf=0.000e+00	RPKM=3.6430e-03,ORFscore=NA	RPKM=4.5697e-03,ORFscore=NA	sequence=QGLPLALTHLVGFLEK,score=7.719e+01,PEP=1.466e-04,intensity=4.500e+05,nspectra=1,peak_cov=0.451,intensity_cov=0.112
ENSDART00000065779_chr21:14028855-14030863:+	gnrh2	annotated	111.47	FPKM:2-4cell=0.000e+00,1Kcell=0.000e+00,dome=2.196e-02,shield=7.593e-02,bud=2.468e-02,28hpf=3.324e-01,2dpf=9.100e-01,5dpf=6.159e+00	RPKM=7.5362e-03,ORFscore=NA	RPKM=5.0852e-01,ORFscore=8.1718	NA
ENSDART00000100321_chr1:44846113-44849575:+	timm10	annotated	671.56	FPKM:2-4cell=3.701e+01,1Kcell=4.481e+01,dome=3.614e+01,shield=3.344e+01,bud=2.535e+01,28hpf=3.200e+01,2dpf=2.664e+01,5dpf=1.689e+01	RPKM=1.0998e+01,ORFscore=8.3312	RPKM=8.1691e+00,ORFscore=11.6790	NA
ENSDART00000141832_chr11:25928457-25944344:+	zgc:92107	other	253.34	FPKM:2-4cell=1.728e-02,1Kcell=2.033e-06,dome=2.394e-06,shield=7.729e-02,bud=2.873e-06,28hpf=2.296e-06,2dpf=6.261e-07,5dpf=1.240e-01	RPKM=3.5655e+00,ORFscore=6.4590	RPKM=3.0000e+00,ORFscore=10.1125	NA
ENSDART00000133162_chr6:32097708-32097830:-	usp1	other	150	FPKM:2-4cell=6.575e-82,1Kcell=4.934e-02,dome=1.065e-82,shield=4.126e-02,bud=2.707e-02,28hpf=5.501e-02,2dpf=5.081e-02,5dpf=3.488e-02	RPKM=8.7691e+00,ORFscore=7.4884	RPKM=3.0819e+00,ORFscore=8.7876	NA
ENSDART00000131861_chr14:35617841-35618414:+	si:ch211-11c15.3	annotated	202.73	FPKM:2-4cell=3.335e-01,1Kcell=1.266e-01,dome=5.615e-01,shield=7.113e-01,bud=5.434e-01,28hpf=3.908e+00,2dpf=7.534e+00,5dpf=1.204e+01	RPKM=7.1680e-02,ORFscore=-1.5850	RPKM=2.9254e+00,ORFscore=8.8208	NA
ENSDART00000061435_chr18:13920826-13923407:-	hsbp1b	annotated	239.68	FPKM:2-4cell=4.503e+01,1Kcell=2.480e+01,dome=3.407e+01,shield=4.620e+01,bud=3.353e+01,28hpf=5.747e+01,2dpf=4.733e+01,5dpf=4.894e+01	RPKM=1.7848e+01,ORFscore=9.0254	RPKM=1.3390e+01,ORFscore=12.0412	NA
ENSDART00000066625_chr24:26167986-26180687:-	smpx	annotated	123.25	FPKM:2-4cell=0.000e+00,1Kcell=2.910e-02,dome=3.818e-02,shield=6.877e-02,bud=1.905e-01,28hpf=1.112e+01,2dpf=6.864e+00,5dpf=1.143e+01	NA	RPKM=1.3696e+00,ORFscore=8.8610	NA
ENSDART00000056319_chr6:52186921-52190458:+	cox6c	annotated	342.92	FPKM:2-4cell=6.005e+00,1Kcell=1.741e+01,dome=1.899e+01,shield=6.286e+01,bud=1.475e+02,28hpf=2.552e+02,2dpf=2.716e+02,5dpf=4.231e+02	RPKM=7.6271e+00,ORFscore=7.0956	RPKM=2.1625e+01,ORFscore=12.6803	sequence=AYADFYTQYDSTK,score=1.622e+02,PEP=1.995e-14,intensity=4.752e+07,nspectra=24,peak_cov=0.569,intensity_cov=0.120;sequence=KAYADFYTQYDSTK,score=1.762e+02,PEP=2.753e-11,intensity=1.001e+06,nspectra=2,peak_cov=0.423,intensity_cov=0.227;sequence=EAGIFESARPSGE,score=1.468e+02,PEP=3.192e-05,intensity=1.039e+07,nspectra=10,peak_cov=0.616,intensity_cov=0.177;sequence=EAGIFESAR,score=8.126e+01,PEP=…
ENSDART00000103841_chr23:29956194-29976829:-	ctnnbip1	annotated	414.87	FPKM:2-4cell=5.079e+01,1Kcell=7.327e+01,dome=9.113e+01,shield=1.292e+02,bud=6.446e+01,28hpf=3.142e+01,2dpf=4.648e+01,5dpf=2.731e+01	RPKM=7.3803e+00,ORFscore=7.8246	RPKM=5.1490e+00,ORFscore=10.8166	NA
ENSDART00000134430_chr19:47942020-47942136:+	si:ch211-153f2.3	lincRNA	110.17	FPKM:2-4cell=7.444e-02,1Kcell=0.000e+00,dome=4.027e-01,shield=2.324e-01,bud=2.528e+00,28hpf=5.153e+00,2dpf=7.048e+00,5dpf=1.707e+00	RPKM=5.5112e-02,ORFscore=NA	RPKM=1.2054e+00,ORFscore=8.2664	NA
ENSDART00000133859_chr25:20047910-20050381:+	lyrm5b	annotated	314.83	FPKM:2-4cell=1.113e+00,1Kcell=1.100e+00,dome=1.613e+00,shield=1.633e+00,bud=1.630e+00,28hpf=3.120e+00,2dpf=2.409e+00,5dpf=1.993e+00	RPKM=4.2265e-02,ORFscore=NA	RPKM=4.9744e-01,ORFscore=8.5438	NA
ENSDART00000126870_chr6:59172912-59189026:-	NDUFA4L2 (1 of 2)	annotated	195.31	FPKM:2-4cell=0.000e+00,1Kcell=0.000e+00,dome=0.000e+00,shield=0.000e+00,bud=0.000e+00,28hpf=0.000e+00,2dpf=0.000e+00,5dpf=0.000e+00	NA	RPKM=5.2781e-02,ORFscore=NA	sequence=NNPEPWNK,score=7.521e+01,PEP=4.264e-02,intensity=2.230e+05,nspectra=1,peak_cov=0.393,intensity_cov=0.121
ENSDART00000139942_chr10:27642097-27644835:-	si:dkey-88p24.9	annotated	77.29	FPKM:2-4cell=0.000e+00,1Kcell=0.000e+00,dome=0.000e+00,shield=0.000e+00,bud=0.000e+00,28hpf=0.000e+00,2dpf=0.000e+00,5dpf=0.000e+00	RPKM=9.2654e-01,ORFscore=4.8551	RPKM=1.2002e+00,ORFscore=7.5125	NA
ENSDART00000045015_chr11:45354502-45354552:+	gnb4b	utr3	94.22	FPKM:2-4cell=1.395e+01,1Kcell=1.484e+01,dome=2.099e+01,shield=2.823e+01,bud=8.088e+00,28hpf=4.017e+00,2dpf=3.607e+00,5dpf=3.597e+00	RPKM=8.9602e+00,ORFscore=-1.0473	RPKM=8.0977e+00,ORFscore=8.6834	NA
ENSDART00000075223_chr17:50497476-50509454:-	cox7a2a	annotated	134.5	FPKM:2-4cell=1.351e+00,1Kcell=4.803e+00,dome=5.273e+00,shield=2.044e+01,bud=2.528e+01,28hpf=7.317e+01,2dpf=7.926e+01,5dpf=3.014e+02	RPKM=2.5074e+00,ORFscore=-0.8797	RPKM=1.5192e+01,ORFscore=12.5567	sequence=LFQEDNDLPVHLK,score=1.671e+02,PEP=4.038e-10,intensity=4.345e+07,nspectra=8,peak_cov=0.544,intensity_cov=0.157;sequence=GGLTDGLLYR,score=1.239e+02,PEP=1.770e-04,intensity=4.180e+05,nspectra=2,peak_cov=0.545,intensity_cov=0.135
ENSDART00000053773_chr1:35903291-35911926:+	lsm6	annotated	589.06	FPKM:2-4cell=1.634e+01,1Kcell=1.598e+01,dome=1.981e+01,shield=4.811e+01,bud=5.494e+01,28hpf=4.287e+01,2dpf=4.713e+01,5dpf=3.748e+01	RPKM=1.2117e+01,ORFscore=7.4204	RPKM=9.2870e+00,ORFscore=11.7726	sequence=QIIGRPVVVK,score=1.529e+02,PEP=9.881e-05,intensity=1.515e+05,nspectra=1,peak_cov=0.469,intensity_cov=0.180;sequence=GVLACLDGYMNIAVEQTEEYVNGQLK,score=1.366e+02,PEP=1.069e-17,intensity=2.067e+06,nspectra=1,peak_cov=0.447,intensity_cov=0.169;sequence=QTPSDFLK,score=9.316e+01,PEP=1.653e-02,intensity=1.340e+05,nspectra=1,peak_cov=0.331,intensity_cov=0.119;sequence=GNNVLYISTQK,score=9.294e+01,…
ENSDART00000067320_chr25:19441862-19442321:-	C25H12orf73	annotated	77.53	FPKM:2-4cell=5.721e+00,1Kcell=3.343e+00,dome=0.000e+00,shield=5.368e+00,bud=6.305e+00,28hpf=2.528e+01,2dpf=1.344e+01,5dpf=7.781e+00	RPKM=1.1352e-01,ORFscore=-1.5850	RPKM=8.8568e-01,ORFscore=8.4542	NA
ENSDART00000052063_chr2:23354820-23356368:-	rps28	annotated	438.8	FPKM:2-4cell=9.717e+01,1Kcell=3.414e+01,dome=7.691e+01,shield=1.254e+02,bud=1.764e+02,28hpf=4.086e+02,2dpf=3.315e+02,5dpf=2.992e+02	RPKM=2.2023e+01,ORFscore=8.2919	RPKM=1.5907e+02,ORFscore=15.4933	sequence=EGDVLTLLESER,score=2.022e+02,PEP=1.271e-14,intensity=1.639e+07,nspectra=7,peak_cov=0.721,intensity_cov=0.213
ENSDART00000149584_chr2:10079740-10082742:-	gng12a	annotated	316.6	FPKM:2-4cell=6.315e-01,1Kcell=4.495e-01,dome=5.080e-01,shield=1.644e+00,bud=4.599e+00,28hpf=1.338e+01,2dpf=1.279e+01,5dpf=1.354e+01	RPKM=3.3617e-01,ORFscore=-0.5475	RPKM=1.3650e+00,ORFscore=9.2283	sequence=YDPLLMGIPASENPFK,score=1.416e+02,PEP=1.838e-09,intensity=6.446e+06,nspectra=5,peak_cov=0.474,intensity_cov=0.177
ENSDART00000055161_chr16:14255898-14262452:-	cox6b2	annotated	248.99	FPKM:2-4cell=1.392e+01,1Kcell=2.862e+01,dome=7.562e+01,shield=1.433e+02,bud=3.304e+02,28hpf=4.336e+02,2dpf=4.061e+02,5dpf=5.409e+02	RPKM=2.4983e+01,ORFscore=9.6378	RPKM=3.5734e+01,ORFscore=14.0400	sequence=ADVIEEK,score=9.900e+01,PEP=2.769e-02,intensity=1.236e+06,nspectra=1,peak_cov=0.511,intensity_cov=0.105;sequence=GQDTSPCEWYQR,score=9.542e+01,PEP=1.323e-03,intensity=2.006e+05,nspectra=1,peak_cov=0.473,intensity_cov=0.136;sequence=NCYQNYLDFHR,score=1.831e+02,PEP=7.150e-11,intensity=2.487e+06,nspectra=3,peak_cov=0.512,intensity_cov=0.153;sequence=SLCPISWVGK,score=8.405e+01,PEP=1.211e-02,i…
ENSDART00000136386_chr23:33945634-33949493:-	si:ch211-210c8.7	annotated	102.08	FPKM:2-4cell=3.337e+01,1Kcell=3.787e+01,dome=3.654e+01,shield=2.932e+01,bud=6.253e+00,28hpf=7.007e+00,2dpf=5.368e+00,5dpf=6.419e+00	RPKM=1.8107e+01,ORFscore=9.6718	RPKM=6.7815e+00,ORFscore=11.5553	sequence=TAGEPAPGVDPDQVYNDTVTENKK,score=2.279e+02,PEP=2.239e-44,intensity=5.695e+06,nspectra=2,peak_cov=0.686,intensity_cov=0.244
ENSDART00000124411_chr6:18686358-18692065:+	sumo2a	annotated	498.68	FPKM:2-4cell=3.701e+01,1Kcell=9.226e+00,dome=2.000e+00,shield=9.429e-01,bud=6.937e-05,28hpf=0.000e+00,2dpf=6.862e-05,5dpf=0.000e+00	RPKM=3.2341e+00,ORFscore=6.5033	RPKM=9.7809e-01,ORFscore=7.6422	NA
ENSDART00000148781_chr23:43207964-43208062:-	dlgap4a	other	302.96	FPKM:2-4cell=1.616e+00,1Kcell=1.299e+00,dome=7.122e-01,shield=3.140e-01,bud=3.202e-01,28hpf=3.978e-01,2dpf=4.548e-01,5dpf=2.619e-01	RPKM=8.2427e-01,ORFscore=3.5993	RPKM=2.7905e+00,ORFscore=7.8161	NA
ENSDART00000066452_chr8:55487346-55491283:+	selk	annotated	208.43	FPKM:2-4cell=1.732e+01,1Kcell=9.529e+00,dome=6.183e+00,shield=1.174e+01,bud=8.248e+00,28hpf=7.758e+00,2dpf=7.419e+00,5dpf=8.411e+00	RPKM=7.2478e+00,ORFscore=7.8042	RPKM=9.6956e+00,ORFscore=11.7580	NA
ENSDART00000004679_chr16:25670538-25671781:+	icn	annotated	151.05	FPKM:2-4cell=6.772e-02,1Kcell=4.984e-02,dome=5.237e-02,shield=2.280e+00,bud=2.176e+01,28hpf=4.634e+02,2dpf=5.421e+02,5dpf=5.374e+02	RPKM=2.8808e+00,ORFscore=7.5527	RPKM=1.0652e+02,ORFscore=15.6270	sequence=ELLSAELGDIFGK,score=1.451e+02,PEP=8.274e-07,intensity=2.783e+07,nspectra=39,peak_cov=0.624,intensity_cov=0.188
linc-zgc_158316.T1_chr9:376056-376416:-	linc-zgc_158316.T1	lincRNA	79.29	FPKM:2-4cell=2.912e-01,1Kcell=4.784e-01,dome=3.298e-01,shield=4.213e-01,bud=6.541e-01,28hpf=3.373e-01,2dpf=4.293e-01,5dpf=3.056e-01	RPKM=8.2011e-01,ORFscore=5.7264	RPKM=2.5678e+00,ORFscore=8.5265	NA
ENSDART00000029347_chr2:1971450-1975001:+	hig1	annotated	139.44	FPKM:2-4cell=9.089e+01,1Kcell=3.664e+01,dome=7.175e+01,shield=7.039e+01,bud=1.423e+01,28hpf=1.341e+01,2dpf=1.738e+01,5dpf=1.051e+01	RPKM=2.0546e+01,ORFscore=9.2095	RPKM=8.6669e+00,ORFscore=12.5062	NA
ENSDART00000149432_chr24:10103977-10109841:+	fam105ba	annotated	57.98	FPKM:2-4cell=1.360e-05,1Kcell=2.737e-05,dome=2.338e-05,shield=6.791e-02,bud=6.752e-02,28hpf=9.146e-06,2dpf=1.256e-06,5dpf=1.091e+00	RPKM=1.7686e+00,ORFscore=5.2471	RPKM=9.7995e-01,ORFscore=7.5917	NA
ENSDART00000112068_chr21:20693722-20694247:+	defbl1	annotated	89.09	FPKM:2-4cell=0.000e+00,1Kcell=1.437e-02,dome=0.000e+00,shield=2.487e-02,bud=1.660e-02,28hpf=9.811e-01,2dpf=6.580e+00,5dpf=3.174e+01	RPKM=1.2643e-02,ORFscore=NA	RPKM=1.0729e+00,ORFscore=8.3644	NA
ENSDART00000100674_chr18:20302050-20312938:-	ighmbp2	annotated	305.01	FPKM:2-4cell=3.494e-06,1Kcell=6.637e-05,dome=5.025e-01,shield=6.645e-01,bud=1.032e-01,28hpf=5.879e-01,2dpf=2.636e-01,5dpf=6.443e-02	RPKM=6.2556e-01,ORFscore=5.3043	RPKM=3.8558e-01,ORFscore=7.0042	NA
ENSDART00000131409_chr16:41587012-41587275:-	si:dkey-259p7.1	other	53.63	FPKM:2-4cell=0.000e+00,1Kcell=0.000e+00,dome=5.019e-02,shield=2.837e-02,bud=1.579e+00,28hpf=2.885e+00,2dpf=1.689e+00,5dpf=9.603e-01	RPKM=1.1204e-01,ORFscore=NA	RPKM=4.0622e-01,ORFscore=6.3782	NA
ENSDART00000043172_chr25:3946941-3948996:-	tmem258	annotated	635.21	FPKM:2-4cell=7.583e+01,1Kcell=4.833e+01,dome=6.728e+01,shield=1.599e+02,bud=3.714e+01,28hpf=7.260e+01,2dpf=6.027e+01,5dpf=6.245e+01	RPKM=1.2545e+01,ORFscore=8.2468	RPKM=1.4776e+01,ORFscore=12.4409	NA
ENSDART00000143642_chr4:18985938-18988364:+	LAMTOR4	annotated	398.16	FPKM:2-4cell=8.146e+01,1Kcell=4.147e+01,dome=5.377e+01,shield=8.135e+01,bud=1.190e+01,28hpf=1.487e+01,2dpf=1.201e+01,5dpf=1.386e+01	RPKM=1.7665e+01,ORFscore=8.8691	RPKM=6.7095e+00,ORFscore=11.3689	NA
ENSDART00000051749_chr19:36562110-36564679:+	zgc:91910	annotated	445.02	FPKM:2-4cell=1.826e+02,1Kcell=1.331e+02,dome=1.746e+02,shield=3.099e+02,bud=9.690e+01,28hpf=7.557e+01,2dpf=7.050e+01,5dpf=3.575e+01	RPKM=1.6808e+01,ORFscore=8.5007	RPKM=1.8694e+01,ORFscore=12.6830	NA
ENSDART00000135644_chr1:45020333-45020533:+	zdhhc5a	other	53.48	FPKM:2-4cell=2.277e+00,1Kcell=7.847e+00,dome=2.132e+00,shield=5.043e-01,bud=6.168e-01,28hpf=1.346e+00,2dpf=1.940e+00,5dpf=5.686e-01	RPKM=1.1282e+00,ORFscore=3.6120	RPKM=4.4010e-01,ORFscore=6.5801	NA
ENSDART00000143291_chr23:25593002-25593678:+	si:dkey-151g10.6	lincRNA	64.84	FPKM:2-4cell=7.607e+02,1Kcell=3.452e+02,dome=6.752e+02,shield=1.234e+03,bud=1.735e+03,28hpf=3.846e+03,2dpf=3.220e+03,5dpf=2.866e+03	RPKM=1.1195e+02,ORFscore=10.8039	RPKM=8.5138e+02,ORFscore=16.3986	NA
ENSDART00000149171_chr20:36648511-36650809:+	srp9	annotated	483.65	FPKM:2-4cell=2.848e+01,1Kcell=1.455e+01,dome=3.059e+01,shield=6.352e+01,bud=5.537e+01,28hpf=2.675e+01,2dpf=2.045e+01,5dpf=2.256e+01	RPKM=1.8129e+01,ORFscore=8.4517	RPKM=8.9422e+00,ORFscore=12.1268	NA
ENSDART00000128462_chr25:2856604-2859236:+	CABZ01048093.1	annotated	406.84	FPKM:2-4cell=0.000e+00,1Kcell=3.107e+00,dome=2.675e+00,shield=2.918e+00,bud=7.638e-01,28hpf=1.576e+00,2dpf=7.305e-01,5dpf=2.526e+00	RPKM=1.7230e-01,ORFscore=-3.3637	RPKM=2.9200e-01,ORFscore=6.8522	NA
ENSDART00000092627_chr16:1345020-1345115:+	ADAMTSL4	utr3	119.82	FPKM:2-4cell=1.461e-02,1Kcell=3.100e-02,dome=6.942e-02,shield=6.683e-02,bud=7.383e-01,28hpf=6.656e+00,2dpf=6.449e+00,5dpf=7.582e+00	NA	RPKM=4.6590e-01,ORFscore=6.4757	NA
ENSDART00000104394_chr6:27913904-27915673:+	smx5	annotated	725.2	FPKM:2-4cell=1.440e+01,1Kcell=5.311e+00,dome=1.198e+01,shield=2.060e+01,bud=1.393e+01,28hpf=1.255e+01,2dpf=9.180e+00,5dpf=7.801e+00	RPKM=2.5660e+01,ORFscore=10.3452	RPKM=7.1601e+00,ORFscore=11.5692	sequence=MLFYSFFK,score=9.411e+01,PEP=1.361e-02,intensity=2.496e+06,nspectra=5,peak_cov=0.364,intensity_cov=0.082;sequence=NDLSICGTLHSVDQYLNIK,score=1.442e+02,PEP=1.424e-15,intensity=1.595e+06,nspectra=3,peak_cov=0.617,intensity_cov=0.180;sequence=YPHMLSVK,score=8.450e+01,PEP=4.088e-02,intensity=0.000e+00,nspectra=1,peak_cov=0.179,intensity_cov=0.057;sequence=DVVVELK,score=8.679e+01,PEP=6.296e-02…
ENSDART00000126694_chr3:19993730-19995379:-	sepw2b	annotated	134.47	FPKM:2-4cell=1.384e+00,1Kcell=9.812e-01,dome=3.867e-01,shield=1.054e+00,bud=4.578e+00,28hpf=9.103e+00,2dpf=1.405e+01,5dpf=1.960e+01	RPKM=8.8556e-02,ORFscore=3.3399	RPKM=1.8001e+00,ORFscore=8.2656	NA
ENSDART00000150825_chr4:29997788-29997856:+	si:dkey-57k17.1	utr3	61.19	FPKM:2-4cell=7.336e-01,1Kcell=2.747e+00,dome=1.275e+01,shield=1.369e+01,bud=5.078e+00,28hpf=4.155e+00,2dpf=2.465e+00,5dpf=9.817e-01	RPKM=1.4191e+01,ORFscore=6.7267	RPKM=1.0496e+00,ORFscore=5.8048	NA
ENSDART00000004109_chr21:26095936-26099733:+	gng3	annotated	440.18	FPKM:2-4cell=4.695e-02,1Kcell=4.454e-02,dome=1.550e-01,shield=1.504e-01,bud=2.049e-01,28hpf=1.748e+01,2dpf=4.301e+01,5dpf=6.335e+01	RPKM=2.8281e-02,ORFscore=NA	RPKM=2.6235e+00,ORFscore=9.3435	NA
ENSDART00000128815_chr3:58639919-58643755:+	stra13	annotated	150.42	FPKM:2-4cell=7.415e+00,1Kcell=1.946e+00,dome=1.025e+00,shield=5.593e+00,bud=3.520e+00,28hpf=4.428e+00,2dpf=2.307e+00,5dpf=9.486e-01	RPKM=1.3521e+00,ORFscore=4.4736	RPKM=3.5429e+00,ORFscore=9.6669	NA
ENSDART00000145326_chr12:37675837-37678267:+	pde6g	annotated	589.16	FPKM:2-4cell=5.028e-02,1Kcell=1.976e-01,dome=3.549e-01,shield=4.489e-01,bud=2.232e-01,28hpf=1.689e+00,2dpf=1.020e+01,5dpf=2.884e+01	NA	RPKM=2.4433e-01,ORFscore=6.2894	NA
ENSDART00000124335_chr23:19964499-19966056:+	SMIM4	annotated	193.75	FPKM:2-4cell=2.360e+00,1Kcell=6.420e+00,dome=5.349e+00,shield=2.334e+00,bud=1.782e+00,28hpf=4.729e+00,2dpf=6.331e+00,5dpf=8.839e+00	RPKM=6.6235e-01,ORFscore=4.1652	RPKM=1.1556e+00,ORFscore=9.0456	NA
ENSDART00000082450_chr18:2681-2758:+	HOMER2	other	127.65	FPKM:2-4cell=5.225e+00,1Kcell=5.510e+00,dome=7.686e+00,shield=8.244e+00,bud=1.149e+01,28hpf=1.156e+01,2dpf=1.012e+01,5dpf=1.019e+01	RPKM=6.7285e-01,ORFscore=3.1699	RPKM=3.9016e+00,ORFscore=7.6894	NA
ENSDART00000126897_chr8:25593118-25596551:+	lamtor5	annotated	593.3	FPKM:2-4cell=7.130e+00,1Kcell=5.375e+00,dome=2.889e+00,shield=6.825e+00,bud=6.051e+00,28hpf=6.050e+00,2dpf=5.671e+00,5dpf=9.309e+00	RPKM=3.5653e+00,ORFscore=5.1870	RPKM=5.0126e+00,ORFscore=10.8063	NA
ENSDART00000151290_chr3:35033121-35033270:-	si:dkey-15h19.3	lincRNA	152.92	FPKM:2-4cell=2.300e+01,1Kcell=2.847e+01,dome=3.277e+01,shield=3.333e+01,bud=1.529e+01,28hpf=5.138e+02,2dpf=4.402e+02,5dpf=1.754e+02	RPKM=2.0428e-01,ORFscore=2.9069	RPKM=3.5336e+00,ORFscore=9.5731	NA
ENSDART00000112537_chr20:20563805-20563870:+	six4b	other	54.75	FPKM:2-4cell=1.938e-02,1Kcell=1.899e-02,dome=7.534e-02,shield=8.351e-01,bud=1.794e+01,28hpf=9.742e+00,2dpf=5.601e+00,5dpf=4.001e+00	RPKM=1.7956e-01,ORFscore=2.0875	RPKM=1.1581e+00,ORFscore=7.7107	NA
ENSDART00000073459_chr7:60030489-60039232:-	BOLA2B	annotated	263.03	FPKM:2-4cell=4.061e-01,1Kcell=9.862e-01,dome=6.737e-01,shield=4.988e+00,bud=1.102e+01,28hpf=2.737e+01,2dpf=1.911e+01,5dpf=2.132e+01	RPKM=3.6794e-01,ORFscore=4.3219	RPKM=3.2874e+00,ORFscore=10.6079	sequence=LIAEIGAIHVDVEDTSPSR,score=8.181e+01,PEP=9.273e-06,intensity=4.749e+05,nspectra=1,peak_cov=0.197,intensity_cov=0.154;sequence=VLVVSPQFEGK,score=1.153e+02,PEP=3.217e-04,intensity=6.630e+05,nspectra=1,peak_cov=0.446,intensity_cov=0.108
ENSDART00000141276_chr22:4781322-4785792:+	C22H19orf10 (2 of 2)	annotated	193.42	FPKM:2-4cell=0.000e+00,1Kcell=0.000e+00,dome=0.000e+00,shield=0.000e+00,bud=0.000e+00,28hpf=0.000e+00,2dpf=0.000e+00,5dpf=0.000e+00	RPKM=2.3053e+00,ORFscore=6.5657	RPKM=4.9245e+00,ORFscore=11.4475	sequence=IEYATAYSQTAVGGQR,score=2.172e+02,PEP=3.788e-25,intensity=1.830e+06,nspectra=2,peak_cov=0.665,intensity_cov=0.301;sequence=SYLFFTQFK,score=1.160e+02,PEP=4.395e-04,intensity=1.951e+06,nspectra=2,peak_cov=0.567,intensity_cov=0.103;sequence=EEEYIVSESAVTQR,score=1.340e+02,PEP=6.750e-08,intensity=1.182e+06,nspectra=1,peak_cov=0.644,intensity_cov=0.239
ENSDART00000142162_chr14:34448838-34452037:-	lamp2	other	200.97	FPKM:2-4cell=1.020e+01,1Kcell=1.918e+01,dome=9.794e+00,shield=8.908e+00,bud=3.550e+00,28hpf=2.235e+00,2dpf=2.478e+00,5dpf=1.973e+00	RPKM=3.2561e+01,ORFscore=9.8945	RPKM=7.1216e+00,ORFscore=12.0875	NA
ENSDART00000123757_chr19:4289432-4295309:-	SMIM13 (2 of 2)	annotated	357.98	FPKM:2-4cell=1.274e+02,1Kcell=7.863e+01,dome=3.952e+01,shield=9.571e+01,bud=3.480e+01,28hpf=5.047e+01,2dpf=4.542e+01,5dpf=2.962e+02	RPKM=5.3319e-01,ORFscore=3.0940	RPKM=1.1687e+00,ORFscore=7.2588	NA
ENSDART00000131443_chr5:33352511-33354273:-	dpm2	annotated	227.28	FPKM:2-4cell=2.145e+00,1Kcell=1.530e+01,dome=1.368e+01,shield=1.211e+01,bud=9.717e+00,28hpf=1.163e+01,2dpf=1.192e+01,5dpf=1.579e+01	RPKM=3.5401e+00,ORFscore=5.5164	RPKM=2.1702e+00,ORFscore=8.1745	NA
ENSDART00000035905_chr6:10982256-10984673:-	sumo3a	annotated	547.06	FPKM:2-4cell=5.880e+02,1Kcell=3.049e+02,dome=3.891e+02,shield=6.284e+02,bud=5.311e+02,28hpf=2.203e+02,2dpf=2.074e+02,5dpf=8.833e+01	RPKM=8.5583e+01,ORFscore=11.8380	RPKM=7.3676e+01,ORFscore=15.0276	NA
ENSDART00000151751_chr20:14898503-14898580:+	vamp4	other	70.68	FPKM:2-4cell=3.633e-01,1Kcell=1.009e-01,dome=0.000e+00,shield=2.296e-117,bud=7.911e-02,28hpf=4.541e-152,2dpf=7.806e-02,5dpf=6.493e-154	RPKM=1.2988e+00,ORFscore=5.9350	RPKM=9.1840e-01,ORFscore=7.3463	NA
ENSDART00000038038_chr19:42373967-42376759:-	shfm1	annotated	377.22	FPKM:2-4cell=7.243e+00,1Kcell=1.863e+01,dome=3.320e+01,shield=6.680e+01,bud=6.263e+01,28hpf=5.028e+01,2dpf=4.290e+01,5dpf=2.559e+01	RPKM=3.4337e+01,ORFscore=10.8231	RPKM=1.9857e+01,ORFscore=12.7559	NA
linc-zgc_77147.T1_chr15:46574177-46576711:+	linc-zgc_77147.T1	lincRNA	90.83	FPKM:2-4cell=2.043e+01,1Kcell=7.958e+00,dome=1.283e+01,shield=2.716e+01,bud=1.530e+01,28hpf=7.657e+00,2dpf=6.803e+00,5dpf=9.413e+00	RPKM=7.5855e+00,ORFscore=8.0860	RPKM=4.2778e+00,ORFscore=9.8017	NA
ENSDART00000046209_chr16:30824868-30827001:+	acbd7	annotated	236.79	FPKM:2-4cell=2.914e-12,1Kcell=3.167e-18,dome=2.921e-02,shield=8.082e-02,bud=2.200e-02,28hpf=2.592e+00,2dpf=6.803e+00,5dpf=2.382e+01	RPKM=1.2818e-01,ORFscore=2.4713	RPKM=1.5185e+00,ORFscore=8.6464	sequence=TRPTDQELLDLYGLYK,score=6.644e+01,PEP=2.978e-02,intensity=2.645e+05,nspectra=1,peak_cov=0.441,intensity_cov=0.145
linc-mettl3.T1_chr7:23038802-23040825:+	linc-mettl3.T1	lincRNA	92.49	FPKM:2-4cell=1.302e+00,1Kcell=4.100e-02,dome=4.544e+01,shield=1.099e+02,bud=3.468e+01,28hpf=1.292e+01,2dpf=6.337e+00,5dpf=1.007e+01	RPKM=1.5786e+01,ORFscore=9.4226	RPKM=6.3940e+00,ORFscore=11.7957	NA
ENSDART00000062153_chr11:45983308-45988360:+	RPL37A	annotated	500.92	FPKM:2-4cell=1.321e+02,1Kcell=7.567e+01,dome=1.575e+02,shield=5.423e+02,bud=1.018e+03,28hpf=1.968e+03,2dpf=1.857e+03,5dpf=4.300e+03	RPKM=1.5538e+01,ORFscore=7.4701	RPKM=1.2590e+02,ORFscore=15.5166	sequence=YTCSFCGK,score=7.971e+01,PEP=3.458e-02,intensity=1.723e+06,nspectra=1,peak_cov=0.345,intensity_cov=0.052;sequence=TVAGGAWSYNTTSAVTVK,score=1.090e+02,PEP=5.617e-07,intensity=6.071e+05,nspectra=2,peak_cov=0.463,intensity_cov=0.185
ENSDART00000139715_chr19:9157227-9157505:-	dpm3	annotated	461.69	FPKM:2-4cell=7.809e+00,1Kcell=5.835e+00,dome=6.289e+00,shield=1.445e+01,bud=1.849e+01,28hpf=1.382e+01,2dpf=1.029e+01,5dpf=1.123e+01	RPKM=2.4065e+00,ORFscore=5.8843	RPKM=2.2090e+00,ORFscore=10.1652	NA
ENSDART00000146310_chr1:41879456-41879950:+	DTX4 (2 of 2)	annotated	121.76	FPKM:2-4cell=1.501e+00,1Kcell=2.231e+00,dome=1.856e+00,shield=1.431e+00,bud=3.246e-01,28hpf=8.167e-01,2dpf=8.945e-01,5dpf=5.456e-01	RPKM=3.2856e-02,ORFscore=0.0000	RPKM=3.6796e-01,ORFscore=7.2316	NA
ENSDART00000139870_chr23:9327757-9334119:+	rps21	annotated	458.23	FPKM:2-4cell=4.082e+00,1Kcell=2.623e+00,dome=5.651e+00,shield=1.866e+01,bud=3.036e+01,28hpf=5.705e+01,2dpf=4.904e+01,5dpf=4.107e+01	RPKM=1.8290e+01,ORFscore=7.7897	RPKM=7.6211e+01,ORFscore=14.7878	sequence=DHASIQINIAEVDR,score=2.342e+02,PEP=6.619e-29,intensity=2.785e+06,nspectra=5,peak_cov=0.779,intensity_cov=0.197;sequence=MGEADDSLLR,score=8.024e+01,PEP=2.846e-02,intensity=1.165e+05,nspectra=1,peak_cov=0.280,intensity_cov=0.110;sequence=TYAICGAIR,score=8.164e+01,PEP=1.383e-02,intensity=3.310e+06,nspectra=1,peak_cov=0.587,intensity_cov=0.079
ENSDART00000078114_chr5:31728848-31729240:+	timm8b	annotated	237.96	FPKM:2-4cell=3.620e+01,1Kcell=3.297e+01,dome=2.639e+01,shield=3.300e+01,bud=3.536e+01,28hpf=6.068e+01,2dpf=3.965e+01,5dpf=3.603e+01	RPKM=1.5567e+00,ORFscore=3.7110	RPKM=5.0419e+00,ORFscore=10.9842	sequence=ADFHSSFDLPSAGSSEK,score=1.665e+02,PEP=1.106e-14,intensity=1.165e+06,nspectra=2,peak_cov=0.504,intensity_cov=0.256;sequence=MLAVEQQK,score=1.227e+02,PEP=2.996e-03,intensity=1.708e+05,nspectra=2,peak_cov=0.270,intensity_cov=0.107;sequence=FTQMVQK,score=8.023e+01,PEP=5.262e-02,intensity=1.077e+05,nspectra=1,peak_cov=0.214,intensity_cov=0.124
ENSDART00000122503_chr1:14934072-14962021:+	TUSC3 (2 of 2)	annotated	281.21	FPKM:2-4cell=0.000e+00,1Kcell=0.000e+00,dome=4.282e-01,shield=1.020e+00,bud=2.917e+00,28hpf=2.409e+01,2dpf=2.719e+01,5dpf=1.780e+02	RPKM=9.2117e-02,ORFscore=0.0000	RPKM=1.1209e+00,ORFscore=8.8693	NA
ENSDART00000058258_chr2:5885698-5889228:+	gng5	annotated	348.3	FPKM:2-4cell=3.523e+02,1Kcell=1.745e+02,dome=2.481e+02,shield=4.524e+02,bud=2.081e+02,28hpf=1.636e+02,2dpf=1.359e+02,5dpf=8.050e+01	RPKM=4.6155e+01,ORFscore=7.2233	RPKM=2.1966e+01,ORFscore=12.7161	sequence=VSQAAAELQQFCIQNAVHDPLLTGVSSSTNPFR,score=2.016e+02,PEP=2.856e-52,intensity=2.644e+06,nspectra=3,peak_cov=0.688,intensity_cov=0.344
ENSDART00000022839_chr3:6945676-6963433:+	sumo2b	annotated	255.12	FPKM:2-4cell=5.398e+01,1Kcell=3.318e+01,dome=3.739e+01,shield=1.098e+02,bud=5.628e+01,28hpf=3.975e+01,2dpf=3.681e+01,5dpf=2.769e+01	RPKM=1.5305e+01,ORFscore=9.6637	RPKM=2.2429e+01,ORFscore=13.2868	NA
ENSDART00000073847_chr6:51721048-51721311:-	blcap	annotated	593.03	FPKM:2-4cell=4.364e+02,1Kcell=2.057e+02,dome=2.358e+02,shield=2.588e+02,bud=1.259e+02,28hpf=8.818e+01,2dpf=7.371e+01,5dpf=7.025e+01	RPKM=1.8161e+01,ORFscore=8.5530	RPKM=8.7032e+00,ORFscore=10.8927	NA
ENSDART00000075312_chr14:34698336-34719726:+	apln	annotated	116.91	FPKM:2-4cell=7.857e-02,1Kcell=4.450e-02,dome=8.466e-02,shield=2.819e-02,bud=4.326e-01,28hpf=4.799e+00,2dpf=4.924e+00,5dpf=6.791e+00	NA	RPKM=1.4734e+00,ORFscore=8.6097	NA
ENSDART00000129075_chr24:25964946-25965724:-	camk2n2	annotated	464.63	FPKM:2-4cell=3.258e-01,1Kcell=0.000e+00,dome=0.000e+00,shield=0.000e+00,bud=5.619e-01,28hpf=2.899e-01,2dpf=2.689e-01,5dpf=5.706e+00	RPKM=1.6120e-02,ORFscore=0.0000	RPKM=1.6392e-01,ORFscore=6.7532	NA
ENSDART00000141803_chr4:4705533-4707511:-	COA6	annotated	73.82	FPKM:2-4cell=5.143e+00,1Kcell=6.791e+00,dome=6.138e+00,shield=1.018e+01,bud=1.108e+01,28hpf=2.681e+01,2dpf=2.461e+01,5dpf=4.535e+01	RPKM=3.3620e-01,ORFscore=2.4081	RPKM=1.5632e+00,ORFscore=8.4138	NA
ENSDART00000123634_chr20:50361776-50362039:-	NDUFB1	annotated	219.83	FPKM:2-4cell=8.257e+00,1Kcell=4.845e+00,dome=6.439e+00,shield=2.747e+01,bud=3.994e+01,28hpf=1.058e+02,2dpf=1.277e+02,5dpf=2.372e+02	RPKM=8.8549e-01,ORFscore=4.0224	RPKM=8.5765e+00,ORFscore=11.0137	NA
ENSDART00000066904_chr4:21415958-21418119:+	NDUFB2	annotated	51.71	FPKM:2-4cell=7.988e+00,1Kcell=1.789e+01,dome=1.691e+01,shield=4.305e+01,bud=3.765e+01,28hpf=8.005e+01,2dpf=8.189e+01,5dpf=2.048e+02	RPKM=4.2675e+00,ORFscore=6.0150	RPKM=8.3598e+00,ORFscore=11.2221	NA
ENSDART00000132927_chr25:6832324-6832545:+	snx33	annotated	571.72	FPKM:2-4cell=1.772e+00,1Kcell=4.299e+00,dome=2.462e+00,shield=1.233e+00,bud=3.838e+00,28hpf=1.268e+00,2dpf=1.021e+00,5dpf=7.272e-01	RPKM=5.1185e-01,ORFscore=4.6304	RPKM=4.9863e-01,ORFscore=7.1595	NA
ENSDART00000102014_chr3:60274881-60282622:+	fam195b	annotated	327.53	FPKM:2-4cell=1.057e+02,1Kcell=5.189e+01,dome=4.047e+01,shield=3.262e+01,bud=3.853e+01,28hpf=3.445e+01,2dpf=3.094e+01,5dpf=1.710e+01	RPKM=7.0201e+00,ORFscore=7.0758	RPKM=6.2164e+00,ORFscore=11.5868	NA
ENSDART00000105098_chr6:9143442-9143525:-	usp40	utr5	90.46	FPKM:2-4cell=3.030e+00,1Kcell=4.898e+00,dome=5.264e+00,shield=2.971e+00,bud=3.080e+00,28hpf=2.179e+00,2dpf=1.820e+00,5dpf=1.135e+00	RPKM=5.3437e+00,ORFscore=4.4801	RPKM=1.2733e+00,ORFscore=7.1481	NA
ENSDART00000103123_chr6:19660637-19665210:+	anapc11	annotated	518.68	FPKM:2-4cell=1.102e+02,1Kcell=3.961e+01,dome=2.242e+01,shield=1.475e+01,bud=1.123e+01,28hpf=1.699e+01,2dpf=1.179e+01,5dpf=2.408e+01	RPKM=4.3217e+00,ORFscore=7.2443	RPKM=5.2396e+00,ORFscore=8.7293	NA
ENSDART00000137966_chr4:5128410-5129790:+	CCDC167	annotated	83.24	FPKM:2-4cell=4.680e+00,1Kcell=2.194e+00,dome=7.249e-01,shield=1.487e+00,bud=3.313e+00,28hpf=5.951e+00,2dpf=7.123e+00,5dpf=1.084e+01	RPKM=1.8713e-01,ORFscore=3.8448	RPKM=1.3558e+00,ORFscore=9.5258	NA
ENSDART00000102353_chr13:11961626-11962157:+	gng2	annotated	362.06	FPKM:2-4cell=7.807e+00,1Kcell=4.669e+00,dome=7.758e-01,shield=1.534e+01,bud=9.395e+00,28hpf=4.615e+01,2dpf=7.425e+01,5dpf=2.611e+02	RPKM=3.6541e-01,ORFscore=-2.2987	RPKM=3.2752e+00,ORFscore=9.7096	NA
ENSDART00000122680_chr10:44098873-44103223:+	CABZ01063556.1	annotated	160.99	FPKM:2-4cell=1.533e-01,1Kcell=2.249e-01,dome=8.292e-01,shield=3.009e+00,bud=4.872e+00,28hpf=8.889e+00,2dpf=6.942e+00,5dpf=5.545e+00	RPKM=4.8988e-01,ORFscore=-1.8319	RPKM=1.9969e+00,ORFscore=10.0189	sequence=EANIALQSLSPDPEPR,score=2.624e+02,PEP=6.076e-42,intensity=1.249e+06,nspectra=1,peak_cov=0.758,intensity_cov=0.285
ENSDART00000142372_chr9:8475067-8492710:-	irs2	lincRNA	153.92	FPKM:2-4cell=4.349e-01,1Kcell=9.431e-01,dome=1.266e-01,shield=1.498e-01,bud=2.647e-01,28hpf=2.052e+00,2dpf=3.221e+00,5dpf=3.894e+00	RPKM=2.9514e-02,ORFscore=NA	RPKM=4.2373e-01,ORFscore=6.7601	NA
ENSDART00000103159_chr19:38687277-38687552:+	smim12	annotated	427.8	FPKM:2-4cell=1.276e+01,1Kcell=5.249e+01,dome=5.580e+01,shield=2.952e+01,bud=9.597e+00,28hpf=1.042e+01,2dpf=9.836e+00,5dpf=9.492e+00	RPKM=5.6813e+00,ORFscore=7.2768	RPKM=4.1305e+00,ORFscore=9.8226	NA
ENSDART00000108822_chr12:50437281-50437325:+	KCNU1	utr3	71.16	FPKM:2-4cell=1.554e-01,1Kcell=2.113e-01,dome=1.362e-01,shield=1.237e-01,bud=1.677e-01,28hpf=4.407e-01,2dpf=3.202e-01,5dpf=4.449e-01	NA	RPKM=1.4453e+00,ORFscore=6.5948	NA
ENSDART00000041192_chr20:1219730-1221641:+	lyrm2	annotated	284.21	FPKM:2-4cell=1.371e+00,1Kcell=1.673e+00,dome=1.191e+00,shield=1.276e+00,bud=3.911e+00,28hpf=7.626e+00,2dpf=7.394e+00,5dpf=6.157e+00	RPKM=4.4920e-01,ORFscore=1.8931	RPKM=2.5936e+00,ORFscore=10.0676	NA
ENSDART00000123388_chr3:62123723-62133124:+	FP340264.1	annotated	221.75	FPKM:2-4cell=3.613e+01,1Kcell=4.466e+01,dome=1.197e+01,shield=4.215e+00,bud=1.180e+00,28hpf=0.000e+00,2dpf=3.772e-01,5dpf=1.058e+01	RPKM=7.0466e-01,ORFscore=5.2682	RPKM=1.5083e+00,ORFscore=8.3475	NA
ENSDART00000078916_chr11:7378580-7382410:+	smim7	annotated	407.14	FPKM:2-4cell=6.059e+00,1Kcell=4.192e+00,dome=3.455e+00,shield=6.107e+00,bud=5.673e+00,28hpf=6.670e+00,2dpf=5.016e+00,5dpf=3.508e+00	RPKM=3.8486e+00,ORFscore=4.4334	RPKM=2.9437e+00,ORFscore=9.9868	NA
ENSDART00000063644_chr6:15027414-15030806:+	dph3	annotated	326.9	FPKM:2-4cell=9.392e+00,1Kcell=1.907e+01,dome=5.689e+00,shield=4.594e+00,bud=2.480e+00,28hpf=1.689e+00,2dpf=1.573e+00,5dpf=1.119e+00	RPKM=1.6645e+00,ORFscore=6.6043	RPKM=1.2313e+00,ORFscore=7.0020	NA
ENSDART00000139507_chr20:32191870-32192160:+	sesn1	annotated	92.17	FPKM:2-4cell=1.305e-03,1Kcell=1.271e-01,dome=1.869e-22,shield=5.195e-02,bud=3.402e-01,28hpf=3.807e-01,2dpf=3.761e-01,5dpf=1.937e+00	RPKM=1.1345e-01,ORFscore=2.3219	RPKM=1.5085e-01,ORFscore=6.4062	NA
ENSDART00000115058_chr19:8190813-8192873:+	pbxip1a	annotated	152.66	FPKM:2-4cell=2.242e+00,1Kcell=3.141e+00,dome=7.902e-01,shield=5.308e-01,bud=5.090e-01,28hpf=1.633e+01,2dpf=2.159e+01,5dpf=8.648e+01	RPKM=1.8615e-02,ORFscore=0.0000	RPKM=1.7405e+00,ORFscore=9.3775	NA
ENSDART00000123204_chr3:2177744-2180387:+	TMEM106C (2 of 2)	annotated	220.88	FPKM:2-4cell=1.542e+00,1Kcell=2.174e+00,dome=5.841e-01,shield=0.000e+00,bud=6.659e-01,28hpf=6.872e-01,2dpf=8.484e-01,5dpf=0.000e+00	RPKM=3.4374e-01,ORFscore=-2.6923	RPKM=6.7882e-01,ORFscore=8.3175	NA
ENSDART00000130241_chr7:1598600-1601891:+	nop10	annotated	410.86	FPKM:2-4cell=7.893e+01,1Kcell=1.029e+02,dome=1.236e+02,shield=3.784e+02,bud=1.965e+02,28hpf=6.000e+01,2dpf=4.156e+01,5dpf=5.328e+01	RPKM=2.3775e+01,ORFscore=8.3935	RPKM=1.9636e+01,ORFscore=12.6446	sequence=FGLLLTQQPRPVL,score=1.649e+02,PEP=8.631e-07,intensity=1.154e+06,nspectra=1,peak_cov=0.639,intensity_cov=0.147;sequence=MFLQFYLNENGER,score=4.632e+01,PEP=3.350e-02,intensity=7.762e+05,nspectra=1,peak_cov=0.133,intensity_cov=0.091
ENSDART00000140230_chr13:38003313-38005083:-	zgc:123068	annotated	105.61	FPKM:2-4cell=9.126e-01,1Kcell=6.596e-01,dome=2.369e+00,shield=9.970e+00,bud=5.831e+00,28hpf=2.843e-01,2dpf=2.105e-01,5dpf=4.033e+00	RPKM=1.3678e+00,ORFscore=3.7696	RPKM=1.1446e+00,ORFscore=9.1803	NA
ENSDART00000131834_chr2:36711261-36713610:-	gng7	annotated	497.62	FPKM:2-4cell=8.634e+00,1Kcell=1.049e+01,dome=1.099e+01,shield=1.135e+01,bud=3.631e+00,28hpf=6.075e+00,2dpf=8.382e+00,5dpf=1.760e+01	RPKM=6.9575e-01,ORFscore=3.1440	RPKM=1.6639e+00,ORFscore=9.0209	NA
ENSDART00000018532_chr10:1708339-1710938:+	triap1	annotated	379.09	FPKM:2-4cell=2.078e+01,1Kcell=2.814e+01,dome=1.223e+01,shield=1.571e+01,bud=1.575e+01,28hpf=1.363e+01,2dpf=1.066e+01,5dpf=6.979e+00	RPKM=1.6734e+00,ORFscore=3.5795	RPKM=2.7041e+00,ORFscore=9.7591	NA
ENSDART00000059013_chr16:29452701-29459618:+	sec61b	annotated	712.25	FPKM:2-4cell=4.515e+01,1Kcell=1.182e+02,dome=1.866e+02,shield=4.638e+02,bud=2.387e+02,28hpf=1.339e+02,2dpf=9.866e+01,5dpf=7.854e+01	RPKM=8.5328e+01,ORFscore=11.0304	RPKM=4.9757e+01,ORFscore=14.6672	sequence=FYTEDSPGLK,score=7.484e+01,PEP=2.471e-02,intensity=1.505e+06,nspectra=1,peak_cov=0.328,intensity_cov=0.064
ENSDART00000034850_chr9:893816-900037:+	dbi	annotated	367.69	FPKM:2-4cell=3.218e+00,1Kcell=1.093e+01,dome=1.703e+01,shield=1.741e+01,bud=5.042e+01,28hpf=1.256e+02,2dpf=9.921e+01,5dpf=5.367e+01	RPKM=7.1764e+00,ORFscore=8.2883	RPKM=4.7937e+01,ORFscore=14.3293	sequence=QATVGDVNTARPGMLDFTGK,score=1.238e+02,PEP=1.113e-05,intensity=1.708e+06,nspectra=1,peak_cov=0.471,intensity_cov=0.188;sequence=AKPTDAEMLEIYSLYK,score=1.427e+02,PEP=1.841e-06,intensity=2.857e+06,nspectra=2,peak_cov=0.345,intensity_cov=0.186
ENSDART00000124437_chr14:34389136-34389577:+	ndufa1	annotated	164.42	FPKM:2-4cell=9.474e+00,1Kcell=5.321e+00,dome=2.369e+00,shield=8.294e+00,bud=1.566e+01,28hpf=4.847e+01,2dpf=4.377e+01,5dpf=1.674e+02	RPKM=1.6253e+00,ORFscore=4.1985	RPKM=8.2818e+00,ORFscore=11.1183	sequence=AAYQWYLMER,score=1.419e+02,PEP=2.903e-05,intensity=2.416e+06,nspectra=2,peak_cov=0.263,intensity_cov=0.111
ENSDART00000064995_chr6:8039094-8049052:-	sumo1	annotated	503.55	FPKM:2-4cell=4.714e+01,1Kcell=1.879e+01,dome=3.382e+01,shield=9.609e+01,bud=5.263e+01,28hpf=3.700e+01,2dpf=3.666e+01,5dpf=3.592e+01	RPKM=1.5067e+01,ORFscore=8.8109	RPKM=1.4446e+01,ORFscore=12.6281	sequence=QGVPVNSLR,score=9.015e+01,PEP=7.527e-03,intensity=1.174e+05,nspectra=1,peak_cov=0.434,intensity_cov=0.128;sequence=ITDNLTPK,score=6.746e+01,PEP=7.153e-02,intensity=1.624e+05,nspectra=1,peak_cov=0.307,intensity_cov=0.098;sequence=FLFEGQR,score=1.030e+02,PEP=1.942e-02,intensity=6.185e+05,nspectra=1,peak_cov=0.380,intensity_cov=0.062
ENSDART00000055510_chr6:50353519-50355133:-	ROMO1	annotated	629.89	FPKM:2-4cell=1.798e+01,1Kcell=3.067e+01,dome=3.931e+01,shield=3.878e+01,bud=1.298e+01,28hpf=7.203e+01,2dpf=8.251e+01,5dpf=2.064e+02	RPKM=1.0033e+01,ORFscore=7.4446	RPKM=6.1082e+00,ORFscore=10.6936	sequence=PVSVGSYGQQAQPSCFDR,score=2.632e+02,PEP=1.924e-47,intensity=8.147e+06,nspectra=6,peak_cov=0.780,intensity_cov=0.328
ENSDART00000122099_chr15:15086054-15086434:-	dynll2a	annotated	582.33	FPKM:2-4cell=3.193e+01,1Kcell=6.962e+01,dome=1.327e+02,shield=2.884e+02,bud=2.501e+01,28hpf=2.179e+01,2dpf=2.284e+01,5dpf=3.625e+01	RPKM=3.9384e+01,ORFscore=10.2535	RPKM=1.1705e+01,ORFscore=12.4902	sequence=KYNPTWHCIVGR,score=1.667e+02,PEP=3.472e-09,intensity=2.344e+07,nspectra=13,peak_cov=0.615,intensity_cov=0.173;sequence=DIAAYIKK,score=7.648e+01,PEP=5.877e-02,intensity=2.651e+06,nspectra=1,peak_cov=0.580,intensity_cov=0.078;sequence=YNPTWHCIVGR,score=1.682e+02,PEP=3.773e-09,intensity=3.275e+07,nspectra=25,peak_cov=0.618,intensity_cov=0.156;sequence=NFGSYVTHETK,score=1.265e+02,PEP=1.326e-…
ENSDART00000143680_chr20:40177033-40190331:+	trdn	annotated	237.23	FPKM:2-4cell=4.478e-02,1Kcell=2.869e-01,dome=8.692e-02,shield=5.910e-02,bud=1.613e-31,28hpf=7.589e+00,2dpf=1.168e+01,5dpf=8.329e+00	NA	RPKM=1.2241e+00,ORFscore=8.8130	NA
ENSDART00000130004_chr13:53001411-53013272:-	CABZ01085048.1	annotated	258.23	FPKM:2-4cell=0.000e+00,1Kcell=3.168e-01,dome=0.000e+00,shield=0.000e+00,bud=0.000e+00,28hpf=0.000e+00,2dpf=0.000e+00,5dpf=0.000e+00	RPKM=4.9518e-01,ORFscore=1.7105	RPKM=4.9936e-01,ORFscore=8.3176	NA
ENSDART00000126656_chr11:46377361-46378545:-	CABZ01100187.1	annotated	467.88	FPKM:2-4cell=2.392e-01,1Kcell=7.260e-02,dome=1.022e-01,shield=9.202e-02,bud=2.714e-01,28hpf=1.473e+00,2dpf=1.067e+00,5dpf=4.664e+00	NA	RPKM=1.8299e-01,ORFscore=6.3841	NA
ENSDART00000104797_chr22:32339413-32341682:+	bbip1	annotated	264.37	FPKM:2-4cell=1.004e+02,1Kcell=1.195e+01,dome=7.073e+00,shield=1.488e+01,bud=1.076e+01,28hpf=1.061e+01,2dpf=1.293e+01,5dpf=2.134e+01	RPKM=1.7301e+00,ORFscore=3.8199	RPKM=2.0517e+00,ORFscore=9.7175	NA
ENSDART00000123053_chr14:26994652-26995224:-	atox1	annotated	192.26	FPKM:2-4cell=1.225e+01,1Kcell=4.847e+00,dome=3.046e+00,shield=4.321e+00,bud=2.232e+01,28hpf=3.403e+01,2dpf=2.603e+01,5dpf=4.791e+01	RPKM=1.3225e+00,ORFscore=5.4738	RPKM=8.1959e+00,ORFscore=12.1041	sequence=VFIESDKNTDVLLETLK,score=8.438e+01,PEP=2.415e-03,intensity=1.774e+05,nspectra=1,peak_cov=0.273,intensity_cov=0.122
ENSDART00000053794_chr21:26104006-26107810:-	banf1	annotated	393.6	FPKM:2-4cell=3.250e+02,1Kcell=2.200e+02,dome=3.010e+02,shield=4.133e+02,bud=3.423e+02,28hpf=2.277e+02,2dpf=1.669e+02,5dpf=7.082e+01	RPKM=5.1554e+01,ORFscore=10.0920	RPKM=3.5555e+01,ORFscore=13.4934	sequence=DFVAEPMGEK,score=6.862e+01,PEP=3.166e-02,intensity=1.018e+06,nspectra=2,peak_cov=0.540,intensity_cov=0.158;sequence=QQGDCYSCLR,score=1.593e+02,PEP=2.570e-06,intensity=1.370e+06,nspectra=1,peak_cov=0.504,intensity_cov=0.143;sequence=SVMALAGIGEVLGKR,score=1.687e+02,PEP=4.042e-09,intensity=7.148e+05,nspectra=1,peak_cov=0.679,intensity_cov=0.175;sequence=SVMALAGIGEVLGK,score=1.222e+02,PEP=1.…
ENSDART00000036997_chr2:45006496-45007309:-	camk2n1a	annotated	158.31	FPKM:2-4cell=6.355e-03,1Kcell=4.839e-02,dome=9.879e-03,shield=1.606e-02,bud=2.829e-01,28hpf=1.102e+01,2dpf=1.357e+01,5dpf=3.566e+01	NA	RPKM=2.0076e+00,ORFscore=9.1461	NA
ENSDART00000150204_chr6:49850039-49850438:-	atp5e	annotated	174.12	FPKM:2-4cell=4.255e+01,1Kcell=3.530e+01,dome=2.401e+01,shield=4.447e+01,bud=6.327e+01,28hpf=1.388e+02,2dpf=1.338e+02,5dpf=6.392e+02	RPKM=4.0007e+00,ORFscore=4.5290	RPKM=2.1699e+01,ORFscore=11.4159	sequence=QAGLSYIR,score=8.253e+01,PEP=3.449e-02,intensity=2.677e+05,nspectra=1,peak_cov=0.464,intensity_cov=0.140
ENSDART00000145448_chr21:23814138-23814620:+	anapc13	annotated	567.19	FPKM:2-4cell=9.385e+01,1Kcell=1.387e+01,dome=6.992e+00,shield=1.530e+01,bud=1.263e+01,28hpf=1.595e+01,2dpf=1.246e+01,5dpf=1.638e+01	RPKM=1.5934e+00,ORFscore=5.3104	RPKM=3.1296e+00,ORFscore=9.6132	NA
ENSDART00000137196_chr10:25964213-25964314:-	cct8	other	35.33	FPKM:2-4cell=1.660e+00,1Kcell=7.049e+00,dome=8.188e+00,shield=1.322e+00,bud=8.472e+00,28hpf=3.536e+01,2dpf=2.993e+01,5dpf=2.060e+00	RPKM=1.7960e+00,ORFscore=6.3025	RPKM=1.9001e+00,ORFscore=7.7924	NA
ENSDART00000146609_chr9:7123248-7130698:-	coa5	annotated	259.33	FPKM:2-4cell=2.442e+01,1Kcell=1.761e+01,dome=2.010e+01,shield=3.992e+01,bud=1.320e+01,28hpf=2.811e+01,2dpf=1.957e+01,5dpf=3.250e+01	RPKM=3.4715e+00,ORFscore=-2.5315	RPKM=2.4451e+00,ORFscore=9.1879	NA
ENSDART00000053946_chr13:31028066-31040673:+	cxcl12a	annotated	81.3	FPKM:2-4cell=2.782e-01,1Kcell=5.875e-02,dome=7.035e+00,shield=9.341e+00,bud=1.529e+01,28hpf=1.139e+01,2dpf=1.308e+01,5dpf=2.221e+01	RPKM=4.5192e+00,ORFscore=5.3131	RPKM=6.2197e+00,ORFscore=11.9398	NA
ENSDART00000060444_chr20:54434555-54440988:+	rps29	annotated	407.04	FPKM:2-4cell=1.609e+02,1Kcell=5.541e+01,dome=1.194e+02,shield=6.315e+02,bud=5.637e+02,28hpf=1.272e+03,2dpf=1.159e+03,5dpf=5.605e+03	RPKM=2.4540e+01,ORFscore=8.3826	RPKM=1.4613e+02,ORFscore=14.6644	sequence=GHQQLYWSHPR,score=1.550e+02,PEP=2.588e-07,intensity=6.668e+05,nspectra=2,peak_cov=0.560,intensity_cov=0.200
ENSDART00000144621_chr8:17249171-17249395:+	smim15	annotated	451.93	FPKM:2-4cell=1.369e+02,1Kcell=7.014e+01,dome=6.336e+01,shield=6.323e+01,bud=5.196e+01,28hpf=6.081e+01,2dpf=5.769e+01,5dpf=2.990e+01	RPKM=1.6485e+01,ORFscore=8.8739	RPKM=6.5001e+00,ORFscore=10.8227	NA
ENSDART00000137291_chr13:31615109-31615216:+	METTL18	other	127.77	FPKM:2-4cell=1.038e+00,1Kcell=4.385e+00,dome=1.502e+00,shield=5.892e-01,bud=1.184e+00,28hpf=1.613e+00,2dpf=1.189e+00,5dpf=2.929e-01	RPKM=6.7537e-01,ORFscore=3.2789	RPKM=1.0988e+00,ORFscore=6.9432	NA
ENSDART00000145554_chr21:5437882-5444883:-	rpl37	annotated	216.77	FPKM:2-4cell=8.087e+01,1Kcell=3.170e+01,dome=7.014e+01,shield=1.857e+02,bud=3.378e+02,28hpf=8.583e+02,2dpf=7.506e+02,5dpf=2.207e+03	RPKM=2.0028e+01,ORFscore=7.6035	RPKM=1.3501e+02,ORFscore=15.8984	NA
linc-trmt11.T2_chr16:42798143-42819554:+	linc-trmt11.T2	lincRNA	109.88	FPKM:2-4cell=7.705e+01,1Kcell=6.188e+01,dome=8.876e+01,shield=1.212e+02,bud=2.081e+01,28hpf=1.869e+01,2dpf=1.345e+01,5dpf=4.541e+00	RPKM=2.4744e+01,ORFscore=8.2157	RPKM=6.5506e+00,ORFscore=11.1765	NA
ENSDART00000066506_chr24:41179206-41182767:-	cox6b1	annotated	365.52	FPKM:2-4cell=0.000e+00,1Kcell=0.000e+00,dome=0.000e+00,shield=5.692e-01,bud=2.655e+00,28hpf=4.201e+01,2dpf=6.426e+01,5dpf=1.335e+02	RPKM=9.9981e-02,ORFscore=4.1330	RPKM=4.0810e+00,ORFscore=10.6075	sequence=GVDTAPCDWYK,score=8.448e+01,PEP=7.139e-03,intensity=2.178e+05,nspectra=1,peak_cov=0.299,intensity_cov=0.102;sequence=FPNTNQTR,score=1.526e+02,PEP=3.328e-04,intensity=2.395e+06,nspectra=1,peak_cov=0.604,intensity_cov=0.107;sequence=SLCPLSWIEK,score=9.005e+01,PEP=3.362e-03,intensity=4.314e+05,nspectra=1,peak_cov=0.371,intensity_cov=0.095
ENSDART00000130083_chr4:8608852-8611079:+	lsm8	annotated	463.33	FPKM:2-4cell=5.887e+01,1Kcell=2.057e+01,dome=1.446e+01,shield=2.693e+01,bud=3.960e+01,28hpf=3.965e+01,2dpf=2.939e+01,5dpf=1.635e+01	RPKM=5.6112e+00,ORFscore=5.3084	RPKM=9.0748e+00,ORFscore=12.3044	sequence=TVAIVTSDGR,score=1.650e+02,PEP=1.064e-07,intensity=2.962e+05,nspectra=1,peak_cov=0.769,intensity_cov=0.221;sequence=GDNVAVIGEIDEETDSALDLGNIR,score=1.742e+02,PEP=8.704e-27,intensity=5.648e+06,nspectra=4,peak_cov=0.582,intensity_cov=0.215;sequence=STALESYIHR,score=1.837e+02,PEP=7.157e-07,intensity=1.036e+07,nspectra=3,peak_cov=0.699,intensity_cov=0.121;sequence=GFDQAINLILDESHER,score=2.547…
ENSDART00000148160_chr17:37553644-37562870:-	crip1	annotated	331.14	FPKM:2-4cell=4.736e+00,1Kcell=6.373e+00,dome=6.641e+00,shield=2.196e+01,bud=2.130e+00,28hpf=2.128e+00,2dpf=3.653e+00,5dpf=1.695e+02	RPKM=4.3720e+00,ORFscore=6.1775	RPKM=2.4220e+00,ORFscore=8.7385	sequence=TLSAGSHAEHEGKPYCNNPCYAALFGPK,score=1.392e+02,PEP=1.067e-16,intensity=7.421e+05,nspectra=1,peak_cov=0.701,intensity_cov=0.218
ENSDART00000083668_chr6:55188965-55191586:+	MANBAL	annotated	209.25	FPKM:2-4cell=1.092e+02,1Kcell=7.153e+01,dome=8.300e+01,shield=1.405e+02,bud=3.367e+01,28hpf=1.611e+01,2dpf=1.975e+01,5dpf=1.532e+01	RPKM=1.8095e+01,ORFscore=9.2892	RPKM=8.0101e+00,ORFscore=12.0650	NA
linc-cd74.T1_chr21:32362863-32375186:+	linc-cd74.T1	lincRNA	447.6	FPKM:2-4cell=3.452e+01,1Kcell=1.951e+01,dome=1.642e+01,shield=2.309e+01,bud=2.143e+01,28hpf=2.615e+01,2dpf=2.003e+01,5dpf=1.678e+01	RPKM=1.7076e+00,ORFscore=-1.0000	RPKM=2.6292e+00,ORFscore=9.9611	NA
ENSDART00000104657_chr19:9581335-9585400:-	mrps21	annotated	429.68	FPKM:2-4cell=9.955e+00,1Kcell=1.510e+01,dome=2.525e+01,shield=4.949e+01,bud=2.959e+01,28hpf=4.840e+01,2dpf=3.780e+01,5dpf=4.081e+01	RPKM=2.9644e+00,ORFscore=6.1292	RPKM=2.6822e+00,ORFscore=10.2361	NA
ENSDART00000137693_chr21:20170195-20170458:+	sdhaf1	annotated	440.26	FPKM:2-4cell=3.805e-01,1Kcell=4.225e+00,dome=1.384e+00,shield=1.170e+00,bud=1.057e+00,28hpf=4.806e+00,2dpf=3.314e+00,5dpf=4.895e+00	RPKM=9.6690e-02,ORFscore=3.8931	RPKM=2.7421e-01,ORFscore=6.5834	NA
ENSDART00000055745_chr3:19999854-20007569:-	sepw2a	annotated	135.85	FPKM:2-4cell=2.096e+00,1Kcell=3.557e+00,dome=1.539e+00,shield=1.350e+00,bud=1.139e+00,28hpf=1.063e+00,2dpf=9.071e-01,5dpf=1.825e-01	RPKM=1.2242e+01,ORFscore=6.3293	RPKM=5.2353e+00,ORFscore=10.0150	sequence=VVTAEFTDADVSGFVGR,score=2.402e+02,PEP=5.226e-35,intensity=4.578e+06,nspectra=3,peak_cov=0.711,intensity_cov=0.222;sequence=LETSGFPYEDDIMGVIQR,score=9.721e+01,PEP=7.353e-06,intensity=1.278e+06,nspectra=3,peak_cov=0.338,intensity_cov=0.178
ENSDART00000113395_chr2:3996780-4002876:+	SERP1	annotated	447.99	FPKM:2-4cell=8.794e+00,1Kcell=4.751e+01,dome=5.424e+01,shield=6.753e+01,bud=4.529e+01,28hpf=1.264e+02,2dpf=1.090e+02,5dpf=1.834e+02	RPKM=9.1095e+00,ORFscore=6.8292	RPKM=9.6630e+00,ORFscore=11.1797	NA
ENSDART00000145496_chr16:25726404-25730306:+	icn2	annotated	66.62	FPKM:2-4cell=0.000e+00,1Kcell=0.000e+00,dome=0.000e+00,shield=5.781e-07,bud=3.691e+00,28hpf=9.708e+01,2dpf=1.300e+02,5dpf=1.008e+02	RPKM=1.0545e+00,ORFscore=7.3848	RPKM=5.6081e+01,ORFscore=14.6502	sequence=AMAMLIATFHK,score=1.071e+02,PEP=2.377e-03,intensity=3.589e+06,nspectra=6,peak_cov=0.338,intensity_cov=0.136
ENSDART00000102482_chr16:41607615-41610028:+	eny2	annotated	590.48	FPKM:2-4cell=6.660e+01,1Kcell=2.872e+01,dome=4.089e+01,shield=9.857e+01,bud=2.921e+01,28hpf=1.571e+01,2dpf=1.381e+01,5dpf=8.134e+00	RPKM=2.1514e+01,ORFscore=9.2004	RPKM=1.3607e+01,ORFscore=12.9251	sequence=GIENVTVEDLVAGVTPK,score=8.934e+01,PEP=2.959e-05,intensity=6.407e+05,nspectra=1,peak_cov=0.416,intensity_cov=0.196
ENSDART00000077197_chr21:25784036-25785354:+	tmsb	annotated	197.7	FPKM:2-4cell=0.000e+00,1Kcell=0.000e+00,dome=4.060e-01,shield=2.658e-01,bud=4.921e-01,28hpf=2.460e+01,2dpf=4.282e+01,5dpf=1.545e+01	RPKM=2.1139e-01,ORFscore=4.6439	RPKM=9.7869e+00,ORFscore=9.7093	NA
ENSDART00000142921_chr23:21767289-21768162:+	si:ch73-21g5.7	annotated	188.09	FPKM:2-4cell=0.000e+00,1Kcell=0.000e+00,dome=0.000e+00,shield=0.000e+00,bud=3.190e-01,28hpf=0.000e+00,2dpf=7.084e+01,5dpf=2.696e+00	RPKM=2.9647e-02,ORFscore=NA	RPKM=6.3369e+00,ORFscore=10.8432	NA
ENSDART00000109090_chr19:34841242-34875824:+	triqk	annotated	243.22	FPKM:2-4cell=3.269e+01,1Kcell=2.335e+01,dome=2.903e+01,shield=3.354e+01,bud=9.838e+00,28hpf=1.057e+01,2dpf=7.069e+00,5dpf=4.404e+00	RPKM=2.8939e+00,ORFscore=5.1145	RPKM=2.4169e+00,ORFscore=8.9401	NA
ENSDART00000081156_chr22:10882024-10884754:-	timm13	annotated	758.11	FPKM:2-4cell=7.816e+01,1Kcell=7.908e+01,dome=9.412e+01,shield=8.139e+01,bud=3.588e+01,28hpf=6.641e+01,2dpf=5.208e+01,5dpf=3.804e+01	RPKM=1.4447e+01,ORFscore=8.3139	RPKM=8.0345e+00,ORFscore=11.0309	sequence=MDTGTIMEQVK,score=1.070e+02,PEP=1.911e-03,intensity=1.147e+06,nspectra=1,peak_cov=0.311,intensity_cov=0.083;sequence=VQIAVANAQELLQR,score=2.002e+02,PEP=1.399e-16,intensity=1.834e+06,nspectra=2,peak_cov=0.726,intensity_cov=0.156
ENSDART00000129942_chr22:5587778-5591307:+	tma7	annotated	311.32	FPKM:2-4cell=2.261e+01,1Kcell=1.247e+01,dome=2.432e+01,shield=4.425e+01,bud=6.288e+01,28hpf=6.423e+01,2dpf=4.609e+01,5dpf=1.319e+01	RPKM=2.3969e+01,ORFscore=9.1834	RPKM=4.3049e+01,ORFscore=13.6899	NA
ENSDART00000141590_chr1:225819-228676:-	pros1	annotated	265.47	FPKM:2-4cell=0.000e+00,1Kcell=0.000e+00,dome=0.000e+00,shield=0.000e+00,bud=0.000e+00,28hpf=0.000e+00,2dpf=0.000e+00,5dpf=0.000e+00	RPKM=4.2580e+00,ORFscore=6.7385	RPKM=2.4999e+00,ORFscore=9.0584	NA
ENSDART00000112495_chr5:29511751-29512053:-	C5H8orf4 (2 of 2)	annotated	339.26	FPKM:2-4cell=4.653e-02,1Kcell=1.174e-02,dome=4.337e-01,shield=1.518e+01,bud=1.136e+01,28hpf=9.282e+00,2dpf=2.392e+01,5dpf=2.365e+01	RPKM=1.2075e-01,ORFscore=-2.8480	RPKM=1.0984e+00,ORFscore=8.9467	NA
ENSDART00000122448_chr22:10274450-10274551:+	rpp14	utr3	81.33	FPKM:2-4cell=1.603e-06,1Kcell=1.554e-06,dome=5.106e-06,shield=4.733e-01,bud=2.388e-06,28hpf=3.311e-06,2dpf=3.006e-06,5dpf=1.508e-06	RPKM=2.4139e-01,ORFscore=-3.3399	RPKM=5.6424e-01,ORFscore=6.5612	NA
ENSDART00000089965_chr10:44591884-44597894:-	tmem167a	annotated	443.37	FPKM:2-4cell=4.196e-01,1Kcell=3.818e-01,dome=1.317e+00,shield=4.094e+00,bud=2.211e+00,28hpf=2.689e+00,2dpf=1.765e+00,5dpf=3.469e+00	RPKM=1.2238e+00,ORFscore=6.0889	RPKM=3.5156e+00,ORFscore=9.9810	NA
ENSDART00000030453_chr11:27537854-27541865:+	dynlrb1	annotated	458.69	FPKM:2-4cell=1.581e+01,1Kcell=4.143e+01,dome=6.070e+01,shield=8.498e+01,bud=5.095e+01,28hpf=5.537e+01,2dpf=5.602e+01,5dpf=5.413e+01	RPKM=1.2878e+01,ORFscore=7.5639	RPKM=8.6001e+00,ORFscore=12.2906	sequence=DIDPQNELTFLR,score=1.474e+02,PEP=1.920e-06,intensity=1.832e+06,nspectra=1,peak_cov=0.676,intensity_cov=0.166;sequence=GVQGIIIVNAEGIPIK,score=1.366e+02,PEP=3.192e-09,intensity=2.548e+06,nspectra=3,peak_cov=0.458,intensity_cov=0.167;sequence=STLDNTSTVQYAANIHQLLMK,score=2.051e+02,PEP=2.600e-31,intensity=2.823e+06,nspectra=2,peak_cov=0.584,intensity_cov=0.150;sequence=AEVEDTLKR,score=8.346e+…
ENSDART00000097531_chr19:3109049-3118560:+	tomm7	annotated	316.14	FPKM:2-4cell=8.569e+01,1Kcell=2.964e+01,dome=2.008e+01,shield=2.521e+01,bud=3.131e+01,28hpf=4.844e+01,2dpf=3.587e+01,5dpf=6.316e+01	RPKM=4.1238e+00,ORFscore=5.3704	RPKM=1.3109e+01,ORFscore=11.6668	sequence=VFQCGQFVIR,score=1.497e+02,PEP=4.535e-06,intensity=1.641e+06,nspectra=2,peak_cov=0.520,intensity_cov=0.113
ENSDART00000089325_chr3:25245366-25245578:-	mief1	utr5	342.13	FPKM:2-4cell=6.354e+00,1Kcell=2.935e+01,dome=8.255e+00,shield=5.532e+00,bud=3.785e+00,28hpf=3.876e+00,2dpf=3.246e+00,5dpf=2.984e+00	RPKM=1.6831e+00,ORFscore=5.8938	RPKM=1.3534e+00,ORFscore=8.1311	NA
ENSDART00000057910_chr5:59838917-59848746:+	nrgna	annotated	239.28	FPKM:2-4cell=0.000e+00,1Kcell=2.969e-02,dome=0.000e+00,shield=1.031e-01,bud=6.524e-01,28hpf=1.958e-01,2dpf=1.170e+00,5dpf=4.098e+01	RPKM=4.9615e-02,ORFscore=0.0000	RPKM=2.0524e-01,ORFscore=6.6908	NA
ENSDART00000026276_chr19:8458002-8460269:+	cks1b	annotated	404.94	FPKM:2-4cell=1.003e+01,1Kcell=3.459e+01,dome=3.957e+01,shield=6.292e+01,bud=2.909e+01,28hpf=3.445e+01,2dpf=2.363e+01,5dpf=8.475e+00	RPKM=1.1281e+01,ORFscore=9.1840	RPKM=5.6189e+00,ORFscore=11.1713	NA
ENSDART00000150789_chr1:49938734-49940546:-	USMG5	annotated	149.38	FPKM:2-4cell=1.000e+01,1Kcell=8.401e+00,dome=1.364e+01,shield=5.258e+01,bud=5.397e+01,28hpf=1.163e+02,2dpf=1.107e+02,5dpf=2.902e+02	RPKM=6.6252e+00,ORFscore=6.1037	RPKM=2.2682e+01,ORFscore=12.3977	sequence=YFNSYTITGR,score=1.258e+02,PEP=1.191e-04,intensity=2.486e+06,nspectra=2,peak_cov=0.433,intensity_cov=0.105
ENSDART00000021069_chr12:40099993-40104526:+	rpl38	annotated	295.19	FPKM:2-4cell=2.612e+00,1Kcell=1.851e+00,dome=7.568e+00,shield=2.626e+01,bud=2.143e+01,28hpf=2.757e+01,2dpf=1.873e+01,5dpf=1.354e+01	RPKM=1.8019e+01,ORFscore=6.7011	RPKM=1.0464e+02,ORFscore=15.3708	sequence=KIEEIKDFLLTAR,score=1.622e+02,PEP=5.520e-06,intensity=9.180e+05,nspectra=1,peak_cov=0.565,intensity_cov=0.190;sequence=QSLPPGLAVK,score=1.195e+02,PEP=2.348e-04,intensity=2.746e+06,nspectra=3,peak_cov=0.500,intensity_cov=0.174;sequence=YLYTLVITDK,score=1.157e+02,PEP=2.202e-04,intensity=1.852e+07,nspectra=5,peak_cov=0.490,intensity_cov=0.093;sequence=DFLLTAR,score=1.430e+02,PEP=1.016e-03,i…
ENSDART00000082512_chr11:2678996-2684168:+	tmem167b	annotated	278.34	FPKM:2-4cell=1.290e+00,1Kcell=2.089e+00,dome=1.933e+00,shield=9.646e-01,bud=7.404e-01,28hpf=3.819e-01,2dpf=3.548e-01,5dpf=1.975e+00	RPKM=3.1395e+00,ORFscore=5.3172	RPKM=1.6783e+00,ORFscore=9.1258	NA
ENSDART00000052256_chr9:12925782-12929057:-	sumo3b	annotated	522.95	FPKM:2-4cell=5.704e+02,1Kcell=2.835e+02,dome=4.171e+02,shield=6.549e+02,bud=2.518e+02,28hpf=1.289e+02,2dpf=9.492e+01,5dpf=3.707e+01	RPKM=1.2837e+02,ORFscore=12.2293	RPKM=5.1480e+01,ORFscore=14.7120	NA
ENSDART00000123652_chr14:9594093-9599699:+	si:dkeyp-86f7.3	annotated	112.99	FPKM:2-4cell=1.044e+00,1Kcell=9.284e-02,dome=3.832e+01,shield=1.623e+02,bud=2.272e+02,28hpf=2.487e+02,2dpf=2.247e+02,5dpf=1.802e+02	RPKM=2.5366e+01,ORFscore=9.8811	RPKM=1.2023e+02,ORFscore=15.9744	NA
ENSDART00000126741_chr7:31613063-31617356:-	serf2	annotated	39.26	FPKM:2-4cell=7.917e+01,1Kcell=3.509e+01,dome=5.254e+01,shield=9.074e+01,bud=5.707e+01,28hpf=6.608e+01,2dpf=6.141e+01,5dpf=5.323e+01	RPKM=1.2301e+01,ORFscore=7.1431	RPKM=2.8931e+01,ORFscore=13.2429	NA
ENSDART00000102143_chr9:22269617-22271267:-	cox17	annotated	246.19	FPKM:2-4cell=1.941e+02,1Kcell=6.465e+01,dome=3.004e+01,shield=1.688e+01,bud=5.804e+00,28hpf=3.667e+01,2dpf=2.196e+01,5dpf=2.667e+01	RPKM=5.2154e+00,ORFscore=6.9767	RPKM=1.1688e+01,ORFscore=10.5905	NA
ENSDART00000061007_chr18:17193879-17194820:+	mt2	annotated	173.78	FPKM:2-4cell=1.110e+02,1Kcell=6.950e+01,dome=3.041e+01,shield=4.762e+01,bud=1.773e+01,28hpf=9.022e+01,2dpf=3.823e+01,5dpf=1.253e+02	RPKM=8.6213e+00,ORFscore=7.1162	RPKM=1.8226e+01,ORFscore=12.0379	NA
ENSDART00000148146_chr5:21746424-21746835:-	si:dkey-234h16.7	lincRNA	47.73	FPKM:2-4cell=1.149e+01,1Kcell=8.473e+00,dome=3.378e+00,shield=1.238e+00,bud=4.224e-01,28hpf=2.308e+00,2dpf=3.483e+00,5dpf=4.778e+00	RPKM=1.0110e+00,ORFscore=4.3219	RPKM=3.6396e-01,ORFscore=7.3798	NA
ENSDART00000140799_chr23:44761072-44768633:+	SERP2 (2 of 3)	annotated	227.77	FPKM:2-4cell=1.167e+01,1Kcell=7.644e+00,dome=2.040e+00,shield=3.587e+00,bud=8.788e+00,28hpf=1.460e+01,2dpf=1.231e+01,5dpf=1.018e+01	RPKM=1.6615e-01,ORFscore=4.3257	RPKM=1.8874e+00,ORFscore=9.5175	NA
ENSDART00000009195_chr24:18993446-18994942:-	ENSDART00000009195	annotated	535.72	FPKM:2-4cell=8.800e+01,1Kcell=3.377e+01,dome=1.368e+02,shield=3.211e+02,bud=4.950e+02,28hpf=4.118e+02,2dpf=3.173e+02,5dpf=6.637e+02	RPKM=2.3799e+01,ORFscore=7.6094	RPKM=5.5460e+01,ORFscore=14.1603	sequence=LIHIPINNIIVGG,score=7.220e+01,PEP=1.146e-02,intensity=2.136e+05,nspectra=1,peak_cov=0.275,intensity_cov=0.103;sequence=MDQVMQFVEPSR,score=8.650e+01,PEP=1.227e-02,intensity=6.556e+06,nspectra=5,peak_cov=0.323,intensity_cov=0.139
ENSDART00000150945_chr3:34611596-34631668:-	sept9a	other	150.43	FPKM:2-4cell=3.053e-208,1Kcell=2.685e-210,dome=2.234e-163,shield=1.982e-176,bud=4.198e-02,28hpf=7.921e-02,2dpf=9.826e-02,5dpf=3.510e-35	RPKM=2.0410e+00,ORFscore=6.7940	RPKM=1.3543e+00,ORFscore=6.0463	NA
ENSDART00000123437_chr6:19544140-19545786:+	C6H17orf67	annotated	175.74	FPKM:2-4cell=8.304e-02,1Kcell=2.166e-01,dome=3.220e-02,shield=0.000e+00,bud=2.172e-01,28hpf=5.169e+00,2dpf=1.868e+01,5dpf=1.306e+00	RPKM=2.9991e-02,ORFscore=3.4594	RPKM=7.3030e+00,ORFscore=11.4184	NA
ENSDART00000150698_chr4:443723-443836:+	ost4	annotated	182.58	FPKM:2-4cell=6.863e+00,1Kcell=5.290e+00,dome=4.561e+00,shield=5.009e+00,bud=8.334e+00,28hpf=1.996e+01,2dpf=1.587e+01,5dpf=1.293e+01	RPKM=1.8790e+00,ORFscore=5.5184	RPKM=1.3592e+01,ORFscore=11.6125	NA
ENSDART00000146260_chr12:19555395-19557249:+	msrb1b	annotated	542.3	FPKM:2-4cell=4.510e+01,1Kcell=1.894e+01,dome=1.649e+01,shield=3.274e+01,bud=6.698e+00,28hpf=8.195e+00,2dpf=5.757e+00,5dpf=6.814e+00	RPKM=4.0711e+00,ORFscore=6.7404	RPKM=2.6539e+00,ORFscore=10.0353	NA
ENSDART00000099891_chr5:9464203-9466841:-	atp5ib	annotated	212.08	FPKM:2-4cell=2.745e+01,1Kcell=5.470e+01,dome=4.727e+01,shield=6.589e+01,bud=4.827e+01,28hpf=1.493e+02,2dpf=1.516e+02,5dpf=2.885e+02	RPKM=4.1851e+00,ORFscore=5.6402	RPKM=1.1065e+01,ORFscore=11.6054	sequence=QLAEANEDTILK,score=7.550e+01,PEP=1.372e-03,intensity=1.966e+05,nspectra=1,peak_cov=0.195,intensity_cov=0.142;sequence=RYDNLKPIAEEER,score=8.745e+01,PEP=3.027e-02,intensity=4.048e+05,nspectra=1,peak_cov=0.534,intensity_cov=0.163;sequence=YDNLKPIAEEER,score=1.347e+02,PEP=1.247e-04,intensity=5.063e+05,nspectra=1,peak_cov=0.491,intensity_cov=0.145
ENSDART00000131681_chr9:42161099-42163016:-	asnsd1	utr5	159.57	FPKM:2-4cell=9.307e+00,1Kcell=7.196e+00,dome=8.359e+00,shield=1.221e+01,bud=6.662e+00,28hpf=3.107e+00,2dpf=2.346e+00,5dpf=4.211e+00	RPKM=4.2041e+00,ORFscore=7.3961	RPKM=1.3431e+00,ORFscore=8.8177	NA
ENSDART00000062931_chr20:36839419-36841211:+	abracl	annotated	376.36	FPKM:2-4cell=2.983e+01,1Kcell=3.938e+01,dome=5.257e+01,shield=1.101e+02,bud=4.691e+01,28hpf=4.296e+01,2dpf=4.012e+01,5dpf=2.366e+01	RPKM=2.3102e+01,ORFscore=8.9971	RPKM=1.6868e+01,ORFscore=12.4523	sequence=MNVEHEVSLLIDEIRR,score=2.097e+02,PEP=6.604e-19,intensity=2.356e+06,nspectra=1,peak_cov=0.447,intensity_cov=0.170
ENSDART00000075123_chr10:40310671-40352154:-	pcp4a	annotated	63.89	FPKM:2-4cell=4.294e-02,1Kcell=0.000e+00,dome=1.667e-02,shield=2.826e-02,bud=2.623e-01,28hpf=4.370e+00,2dpf=1.467e+01,5dpf=9.616e+01	RPKM=6.7168e-02,ORFscore=0.0000	RPKM=9.7329e-01,ORFscore=8.7083	NA
ENSDART00000141714_chr3:15109992-15110309:+	nupr1	annotated	234.62	FPKM:2-4cell=0.000e+00,1Kcell=0.000e+00,dome=0.000e+00,shield=1.670e-01,bud=1.652e+00,28hpf=1.365e+01,2dpf=2.835e+01,5dpf=1.064e+02	RPKM=5.6563e-02,ORFscore=2.3219	RPKM=1.8655e+00,ORFscore=8.9224	NA
ENSDART00000075490_chr3:33480003-33482738:+	pyya	annotated	355.22	FPKM:2-4cell=1.591e-01,1Kcell=7.109e-02,dome=7.059e-02,shield=9.007e-02,bud=0.000e+00,28hpf=1.110e+00,2dpf=7.619e+00,5dpf=1.139e+01	RPKM=1.7546e-02,ORFscore=0.0000	RPKM=5.1205e-01,ORFscore=7.9094	NA
ENSDART00000065575_chr5:56993567-57000650:-	hnrpkl	annotated	331.65	FPKM:2-4cell=1.042e-06,1Kcell=6.315e-06,dome=1.991e-02,shield=5.137e-07,bud=1.020e-01,28hpf=1.167e-01,2dpf=1.482e-01,5dpf=1.074e-01	RPKM=1.0299e+00,ORFscore=4.9022	RPKM=3.7131e+00,ORFscore=10.4681	NA
ENSDART00000064393_chr10:26582633-26594903:+	ufm1	annotated	266.56	FPKM:2-4cell=3.474e+00,1Kcell=7.995e+00,dome=5.320e+00,shield=9.694e+00,bud=1.495e+01,28hpf=1.867e+01,2dpf=1.476e+01,5dpf=8.337e+00	RPKM=3.9427e+00,ORFscore=7.1787	RPKM=4.2754e+00,ORFscore=10.5111	NA
ENSDART00000043317_chr14:40375054-40377606:+	timm8a	annotated	224.8	FPKM:2-4cell=8.471e-01,1Kcell=4.359e+00,dome=3.438e+00,shield=5.584e+00,bud=9.890e+00,28hpf=1.553e+01,2dpf=1.187e+01,5dpf=1.382e+01	RPKM=8.5586e-01,ORFscore=3.0845	RPKM=2.7022e+00,ORFscore=9.6554	sequence=MDTQGVATDPQLQQFIEIESQK,score=6.134e+01,PEP=4.406e-02,intensity=3.503e+05,nspectra=1,peak_cov=0.270,intensity_cov=0.132
ENSDART00000145781_chr5:2108485-2108715:-	si:ch211-160e1.5	lincRNA	218.49	FPKM:2-4cell=3.400e+02,1Kcell=6.998e+01,dome=2.568e+01,shield=4.815e+01,bud=2.827e+01,28hpf=2.941e+01,2dpf=2.141e+01,5dpf=8.067e+01	RPKM=2.7340e+00,ORFscore=6.1510	RPKM=9.9222e+00,ORFscore=11.6584	NA
ENSDART00000111781_chr18:15636-16320:-	CABZ01088864.1	annotated	262.03	FPKM:2-4cell=2.553e+00,1Kcell=1.661e+00,dome=9.352e+00,shield=0.000e+00,bud=0.000e+00,28hpf=0.000e+00,2dpf=0.000e+00,5dpf=0.000e+00	RPKM=1.7097e-03,ORFscore=NA	RPKM=2.7993e-01,ORFscore=6.3399	sequence=IDELPEGAVKPPANK,score=8.265e+01,PEP=4.967e-03,intensity=7.224e+05,nspectra=1,peak_cov=0.418,intensity_cov=0.101
ENSDART00000018580_chr7:25372270-25374640:+	nedd8	annotated	443.44	FPKM:2-4cell=9.704e+00,1Kcell=5.235e+01,dome=6.566e+01,shield=6.387e+01,bud=6.318e+01,28hpf=7.453e+01,2dpf=6.507e+01,5dpf=3.945e+01	RPKM=8.9933e+00,ORFscore=8.6245	RPKM=7.7413e+00,ORFscore=11.6752	sequence=EIEIDIEPTDK,score=1.360e+02,PEP=6.235e-06,intensity=2.527e+06,nspectra=1,peak_cov=0.591,intensity_cov=0.124;sequence=IQGGSVLHLVLALR,score=1.403e+02,PEP=3.930e-08,intensity=1.086e+06,nspectra=2,peak_cov=0.675,intensity_cov=0.201;sequence=EIEIDIEPTDKVER,score=1.861e+02,PEP=4.493e-11,intensity=8.744e+06,nspectra=5,peak_cov=0.742,intensity_cov=0.180
ENSDART00000134356_chr12:14437949-14442144:-	LSM5	annotated	515.97	FPKM:2-4cell=1.901e+01,1Kcell=1.817e+01,dome=1.735e+01,shield=1.106e+01,bud=7.794e+00,28hpf=1.238e+01,2dpf=7.906e+00,5dpf=1.439e+00	RPKM=1.9244e+01,ORFscore=8.2801	RPKM=8.3559e+00,ORFscore=11.5415	NA
ENSDART00000148219_chr1:18412568-18415474:-	si:ch211-42i9.4	lincRNA	52.81	FPKM:2-4cell=1.177e+00,1Kcell=1.722e-01,dome=4.108e+01,shield=1.709e+02,bud=1.366e+02,28hpf=1.406e+01,2dpf=4.132e+00,5dpf=4.324e-01	RPKM=1.2320e+01,ORFscore=7.7967	RPKM=4.9455e+00,ORFscore=10.8483	NA
ENSDART00000128846_chr7:62646745-62652254:+	SMIM20	annotated	41.86	FPKM:2-4cell=1.583e+00,1Kcell=4.609e+00,dome=1.157e+00,shield=9.601e-01,bud=9.856e-01,28hpf=5.872e+00,2dpf=5.476e+00,5dpf=1.018e+01	RPKM=4.6496e-01,ORFscore=-1.5850	RPKM=1.1615e+00,ORFscore=8.1513	sequence=AGVNQADIQPVGVK,score=1.192e+02,PEP=8.276e-06,intensity=4.242e+05,nspectra=1,peak_cov=0.498,intensity_cov=0.203
ENSDART00000153026_chr12:36496187-36498283:+	C12H17orf89	annotated	169.82	FPKM:2-4cell=7.049e+00,1Kcell=4.357e+00,dome=1.718e+00,shield=1.794e+00,bud=5.971e-01,28hpf=4.216e+00,2dpf=3.419e+00,5dpf=9.656e+00	RPKM=6.4686e-02,ORFscore=0.0000	RPKM=5.2318e-01,ORFscore=8.0336	NA
ENSDART00000114102_chr10:37379720-37379974:+	BX088524.2	annotated	94.46	FPKM:2-4cell=1.131e+01,1Kcell=1.087e+01,dome=8.177e+00,shield=4.430e+00,bud=4.440e+00,28hpf=8.017e+00,2dpf=9.120e+00,5dpf=2.120e+00	RPKM=7.8895e-01,ORFscore=4.8798	RPKM=1.2258e+00,ORFscore=8.6228	sequence=ASAPPSSPHNR,score=9.623e+01,PEP=7.202e-03,intensity=1.144e+05,nspectra=1,peak_cov=0.459,intensity_cov=0.152
ENSDART00000057865_chr10:14571899-14574167:-	ier3ip1	annotated	448.46	FPKM:2-4cell=8.929e+01,1Kcell=3.558e+01,dome=4.537e+01,shield=6.657e+01,bud=2.708e+01,28hpf=4.356e+01,2dpf=3.781e+01,5dpf=4.302e+01	RPKM=8.7188e+00,ORFscore=5.6983	RPKM=7.0448e+00,ORFscore=11.5765	sequence=AQLLNLIR,score=1.662e+02,PEP=2.319e-04,intensity=2.778e+06,nspectra=4,peak_cov=0.706,intensity_cov=0.156;sequence=IGWGAEQGVGGFGDDPGIK,score=1.452e+02,PEP=2.314e-12,intensity=3.175e+06,nspectra=3,peak_cov=0.531,intensity_cov=0.186
ENSDART00000121457_chr13:53936194-53938330:-	LBH	annotated	62.57	FPKM:2-4cell=5.324e+01,1Kcell=7.543e+01,dome=3.826e+01,shield=1.163e+01,bud=1.543e+01,28hpf=2.810e+00,2dpf=2.017e+00,5dpf=1.884e+00	RPKM=1.2709e+00,ORFscore=6.0319	RPKM=1.7503e+00,ORFscore=8.6001	NA
ENSDART00000141044_chr7:19188385-19188507:+	mta2	other	149.01	FPKM:2-4cell=7.460e+01,1Kcell=4.339e+01,dome=6.467e+01,shield=7.951e+01,bud=4.507e+01,28hpf=2.119e+01,2dpf=2.396e+01,5dpf=8.535e+00	RPKM=4.2296e+00,ORFscore=-2.8645	RPKM=3.0780e+00,ORFscore=8.9378	NA
ENSDART00000143356_chr13:724096-728168:-	TMEM14A	annotated	224.63	FPKM:2-4cell=2.363e+01,1Kcell=1.033e+01,dome=7.902e+00,shield=1.057e+01,bud=1.285e+00,28hpf=5.533e+00,2dpf=7.463e+00,5dpf=2.405e+01	RPKM=3.6676e+00,ORFscore=7.0236	RPKM=1.5866e+00,ORFscore=9.2805	NA
ENSDART00000060532_chr5:6512475-6513906:+	MSI1 (2 of 2)	annotated	477.81	FPKM:2-4cell=2.651e-01,1Kcell=3.283e-01,dome=2.922e+00,shield=6.435e+00,bud=2.202e+00,28hpf=1.370e+00,2dpf=8.196e-01,5dpf=5.072e-01	RPKM=7.8124e+00,ORFscore=8.5930	RPKM=4.7342e+00,ORFscore=11.1774	NA
ENSDART00000112784_chr15:29691983-29692564:+	lyrm9	annotated	390.8	FPKM:2-4cell=7.557e+01,1Kcell=9.770e+00,dome=2.338e+00,shield=1.989e+00,bud=5.497e+00,28hpf=8.475e+00,2dpf=5.938e+00,5dpf=1.893e+00	RPKM=1.7834e-01,ORFscore=3.1699	RPKM=5.1159e-01,ORFscore=6.8131	NA
ENSDART00000093583_chr24:12650526-12650979:-	COX19	annotated	140.67	FPKM:2-4cell=1.279e+00,1Kcell=1.198e+00,dome=7.841e-01,shield=6.533e-01,bud=6.919e-01,28hpf=2.016e+00,2dpf=1.705e+00,5dpf=2.011e+00	RPKM=4.9890e-01,ORFscore=2.6593	RPKM=1.5959e+00,ORFscore=9.6994	NA
ENSDART00000020174_chr21:38392708-38396046:-	dynll2b	annotated	613.78	FPKM:2-4cell=1.003e+02,1Kcell=6.863e+01,dome=9.201e+01,shield=1.317e+02,bud=2.611e+01,28hpf=1.847e+01,2dpf=1.633e+01,5dpf=1.567e+01	RPKM=1.9886e+01,ORFscore=8.9690	RPKM=6.6709e+00,ORFscore=11.2754	NA
ENSDART00000126020_chr1:11431513-11434923:+	SPINK4	annotated	62.71	FPKM:2-4cell=0.000e+00,1Kcell=0.000e+00,dome=0.000e+00,shield=3.027e-01,bud=1.024e+00,28hpf=7.550e-01,2dpf=5.573e-01,5dpf=5.926e+01	RPKM=1.6729e-01,ORFscore=3.3764	RPKM=3.8661e-01,ORFscore=7.8811	NA
ENSDART00000142088_chr18:16647362-16648777:+	si:ch211-218c6.8	other	60.27	FPKM:2-4cell=4.113e+00,1Kcell=3.189e+00,dome=1.875e+00,shield=2.338e+00,bud=8.379e+00,28hpf=7.449e+00,2dpf=6.711e+00,5dpf=4.679e+00	RPKM=1.7611e+00,ORFscore=5.7307	RPKM=2.2157e+00,ORFscore=9.0573	NA
ENSDART00000039788_chr14:40371603-40372328:-	uqcrq	annotated	340.63	FPKM:2-4cell=7.653e+01,1Kcell=1.815e+01,dome=2.230e+01,shield=4.796e+01,bud=1.038e+02,28hpf=1.926e+02,2dpf=1.829e+02,5dpf=3.334e+02	RPKM=2.8531e+00,ORFscore=5.8790	RPKM=1.9095e+01,ORFscore=13.1216	sequence=GVPNLWR,score=8.758e+01,PEP=5.728e-02,intensity=1.724e+05,nspectra=1,peak_cov=0.547,intensity_cov=0.099;sequence=IAPPLALTYLTYTWGNHVHEECK,score=1.869e+02,PEP=4.057e-34,intensity=1.570e+06,nspectra=3,peak_cov=0.595,intensity_cov=0.234;sequence=HVITYSISPFEQK,score=3.336e+02,PEP=4.625e-58,intensity=6.613e+06,nspectra=4,peak_cov=0.603,intensity_cov=0.162
ENSDART00000115742_chr12:49033803-49035390:-	fam213ab	utr5	61.11	FPKM:2-4cell=0.000e+00,1Kcell=0.000e+00,dome=0.000e+00,shield=0.000e+00,bud=2.976e-02,28hpf=3.087e-02,2dpf=9.857e-02,5dpf=2.866e-01	NA	RPKM=2.1051e-02,ORFscore=3.7004	sequence=AVGSVGLTVIEALR,score=1.842e+02,PEP=2.547e-15,intensity=4.256e+06,nspectra=2,peak_cov=0.622,intensity_cov=0.129
ENSDART00000113918_chr2:23182159-23188123:+	ENSDART00000113918	annotated	356.72	FPKM:2-4cell=1.351e+02,1Kcell=7.731e+01,dome=1.059e+02,shield=1.968e+02,bud=1.078e+02,28hpf=8.192e+01,2dpf=6.345e+01,5dpf=4.118e+01	RPKM=1.8504e+01,ORFscore=9.3547	RPKM=1.1492e+01,ORFscore=12.2470	NA
ENSDART00000136066_chr1:28687400-28687567:+	RAPH1 (2 of 2)	other	167.89	FPKM:2-4cell=3.589e+00,1Kcell=4.482e+00,dome=4.146e+00,shield=6.266e+00,bud=3.875e+00,28hpf=2.193e+00,2dpf=3.273e+00,5dpf=8.412e-01	RPKM=1.4867e+00,ORFscore=5.6325	RPKM=5.7263e-01,ORFscore=7.1906	NA
ENSDART00000129489_chr1:644897-645591:+	tmem39a	utr3	183.86	FPKM:2-4cell=8.702e+00,1Kcell=6.799e+00,dome=5.739e+00,shield=7.790e+00,bud=3.875e+00,28hpf=1.696e+00,2dpf=1.441e+00,5dpf=6.678e-01	RPKM=1.0038e-01,ORFscore=-0.7370	RPKM=2.5287e-02,ORFscore=0.0000	sequence=LPQEASDLSSLR,score=1.002e+02,PEP=1.351e-03,intensity=2.182e+05,nspectra=1,peak_cov=0.506,intensity_cov=0.131
ENSDART00000105117_chr17:9810039-9815073:-	sptssa	annotated	233.43	FPKM:2-4cell=1.963e+01,1Kcell=1.429e+01,dome=1.643e+01,shield=3.423e+01,bud=1.339e+01,28hpf=1.244e+01,2dpf=1.093e+01,5dpf=1.209e+01	RPKM=6.0129e+00,ORFscore=6.0657	RPKM=1.9775e+00,ORFscore=8.6443	NA
ENSDART00000144625_chr9:693672-694497:-	ndufb3	annotated	283.7	FPKM:2-4cell=3.123e+00,1Kcell=4.147e+00,dome=7.395e+00,shield=1.366e+01,bud=3.536e+01,28hpf=7.913e+01,2dpf=9.704e+01,5dpf=7.390e+01	RPKM=1.1399e+00,ORFscore=4.6215	RPKM=9.6664e+00,ORFscore=11.9218	sequence=GTFSIPISLK,score=6.341e+01,PEP=7.662e-02,intensity=4.394e+05,nspectra=1,peak_cov=0.372,intensity_cov=0.116
ENSDART00000051950_chr19:41817475-41819656:+	gngt1	annotated	274.13	FPKM:2-4cell=0.000e+00,1Kcell=0.000e+00,dome=0.000e+00,shield=8.823e-08,bud=1.401e-07,28hpf=1.422e-01,2dpf=1.177e+00,5dpf=6.019e+01	NA	RPKM=1.4470e-01,ORFscore=6.3536	NA
ENSDART00000110942_chr2:41845658-41874524:-	CABZ01046038.1	annotated	451.75	FPKM:2-4cell=1.425e+01,1Kcell=1.212e+01,dome=1.047e+01,shield=4.377e+01,bud=1.068e+01,28hpf=4.722e+00,2dpf=2.928e+00,5dpf=2.963e+01	RPKM=3.5003e+00,ORFscore=7.2659	RPKM=2.7485e+00,ORFscore=8.9543	NA
ENSDART00000082066_chr22:37552752-37557620:+	atpv0e2	annotated	271.53	FPKM:2-4cell=5.850e+00,1Kcell=6.136e+00,dome=1.588e+00,shield=4.702e-01,bud=2.974e-01,28hpf=3.923e+00,2dpf=7.378e+00,5dpf=3.462e+01	RPKM=2.7704e-01,ORFscore=4.0743	RPKM=1.4103e+00,ORFscore=9.1058	NA
ENSDART00000142604_chr5:30788091-30790613:-	noxa1	other	81.31	FPKM:2-4cell=2.725e-01,1Kcell=9.871e-01,dome=1.210e+00,shield=2.747e-01,bud=1.862e-01,28hpf=1.434e-01,2dpf=1.438e-56,5dpf=1.766e-01	RPKM=7.1329e-01,ORFscore=-3.8568	RPKM=2.3175e-01,ORFscore=7.1111	NA
ENSDART00000060905_chr9:24704214-24751057:+	gypc	annotated	219.15	FPKM:2-4cell=0.000e+00,1Kcell=7.503e-03,dome=4.604e-02,shield=1.259e-02,bud=7.757e-02,28hpf=1.077e+01,2dpf=5.656e+00,5dpf=4.094e+00	RPKM=2.4801e-02,ORFscore=NA	RPKM=4.6613e-01,ORFscore=7.8495	NA
ENSDART00000081325_chr8:2663131-2666078:+	dynll1	annotated	635.06	FPKM:2-4cell=2.946e+01,1Kcell=2.200e+01,dome=2.055e+02,shield=8.587e+02,bud=2.379e+02,28hpf=2.154e+02,2dpf=1.774e+02,5dpf=1.143e+02	RPKM=5.3572e+01,ORFscore=9.4021	RPKM=4.8264e+01,ORFscore=14.8334	sequence=NADMSEEMQQDAVECATQALEK,score=2.318e+02,PEP=2.074e-43,intensity=9.163e+07,nspectra=11,peak_cov=0.643,intensity_cov=0.217
ENSDART00000077411_chr22:27554153-27567542:-	cxcl12b	annotated	155.81	FPKM:2-4cell=8.287e-02,1Kcell=0.000e+00,dome=2.913e+00,shield=5.945e+00,bud=3.950e+01,28hpf=4.052e+01,2dpf=2.782e+01,5dpf=1.517e+01	RPKM=7.2781e-01,ORFscore=-4.6270	RPKM=4.3420e+00,ORFscore=10.7392	NA
linc-q566t3_danre.T1_chr25:36437047-36447255:-	linc-q566t3_danre.T1	lincRNA	122.61	FPKM:2-4cell=1.354e+00,1Kcell=2.316e+00,dome=3.274e+00,shield=1.425e+00,bud=6.976e-01,28hpf=4.618e+00,2dpf=3.886e+00,5dpf=7.056e+00	RPKM=4.4240e-01,ORFscore=-2.6428	RPKM=1.0898e+00,ORFscore=8.4423	NA
ENSDART00000055269_chr3:35675619-35682773:-	gng13b	annotated	454.35	FPKM:2-4cell=1.682e-02,1Kcell=7.035e-02,dome=3.268e-02,shield=2.136e-02,bud=1.615e-01,28hpf=3.864e+00,2dpf=7.856e+00,5dpf=2.817e+01	NA	RPKM=1.3745e+00,ORFscore=8.5014	NA
ENSDART00000002244_chr13:24125183-24125443:+	sf3b5	annotated	708.76	FPKM:2-4cell=2.787e+02,1Kcell=1.067e+02,dome=1.700e+02,shield=4.005e+02,bud=1.308e+02,28hpf=9.925e+01,2dpf=8.228e+01,5dpf=5.841e+01	RPKM=3.7120e+01,ORFscore=10.0405	RPKM=1.6836e+01,ORFscore=12.5670	sequence=TDRYNIHSQLEHLQSK,score=1.671e+02,PEP=1.431e-09,intensity=7.316e+05,nspectra=2,peak_cov=0.372,intensity_cov=0.209
ENSDART00000104603_chr6:54098066-54104742:+	hmga1b	annotated	75.8	FPKM:2-4cell=2.094e-02,1Kcell=1.864e-02,dome=1.845e-01,shield=2.713e-01,bud=6.216e-01,28hpf=2.032e+00,2dpf=5.166e+00,5dpf=1.130e+01	RPKM=4.0831e-02,ORFscore=1.5850	RPKM=1.0801e+00,ORFscore=8.8740	NA
ENSDART00000130526_chr11:46232486-46234217:-	RFC4 (2 of 2)	annotated	146.14	FPKM:2-4cell=2.624e+01,1Kcell=8.568e+01,dome=9.247e+01,shield=8.792e+01,bud=9.506e+01,28hpf=9.928e+01,2dpf=7.685e+01,5dpf=3.749e+01	RPKM=4.0780e+00,ORFscore=6.2498	RPKM=4.1731e+00,ORFscore=9.3073	NA
ENSDART00000052293_chr19:30392853-30401306:-	sh3bgrl3	annotated	395.62	FPKM:2-4cell=2.587e+01,1Kcell=5.470e+01,dome=6.070e+01,shield=4.895e+01,bud=1.169e+01,28hpf=3.229e+01,2dpf=4.194e+01,5dpf=5.150e+01	RPKM=1.6709e+01,ORFscore=9.4616	RPKM=5.3769e+00,ORFscore=11.2012	sequence=YELIDISVGGAIRDEMR,score=1.055e+02,PEP=3.861e-04,intensity=1.821e+06,nspectra=1,peak_cov=0.532,intensity_cov=0.106;sequence=LYYTTVTASR,score=1.243e+02,PEP=1.451e-04,intensity=3.338e+06,nspectra=5,peak_cov=0.579,intensity_cov=0.126
ENSDART00000148961_chr16:25637681-25638299:+	s100a10b	annotated	346.18	FPKM:2-4cell=6.717e-01,1Kcell=1.240e+00,dome=4.037e+00,shield=2.741e+00,bud=4.417e+00,28hpf=2.951e+02,2dpf=3.036e+02,5dpf=1.535e+02	RPKM=9.7767e-01,ORFscore=5.4580	RPKM=3.0603e+01,ORFscore=14.0316	sequence=YSGAEGNSSTLSR,score=2.010e+02,PEP=5.903e-15,intensity=6.371e+06,nspectra=5,peak_cov=0.586,intensity_cov=0.171;sequence=AMETLITVFHR,score=1.501e+02,PEP=2.628e-06,intensity=5.786e+05,nspectra=1,peak_cov=0.457,intensity_cov=0.106
linc-btr12.T1_chr7:76632986-76653844:+	linc-btr12.T1	lincRNA	123.14	FPKM:2-4cell=1.784e-02,1Kcell=9.726e-03,dome=5.111e-01,shield=2.457e+00,bud=1.886e+00,28hpf=7.896e+00,2dpf=1.772e+01,5dpf=4.440e+01	RPKM=1.8492e-01,ORFscore=5.3576	RPKM=2.5356e+00,ORFscore=9.6285	NA
ENSDART00000152620_chr15:27428486-27428716:-	dhrs13a.3	other	81.04	FPKM:2-4cell=4.454e-02,1Kcell=1.209e-07,dome=2.129e-08,shield=1.121e-07,bud=6.596e-08,28hpf=6.837e-08,2dpf=5.189e-08,5dpf=1.261e-01	RPKM=1.1764e+00,ORFscore=6.1643	RPKM=1.8432e+00,ORFscore=8.1780	NA
ENSDART00000024872_chr8:32224177-32224233:-	creb3l3l	CDS_overlap	68.09	FPKM:2-4cell=1.005e+01,1Kcell=1.554e+01,dome=1.320e+00,shield=2.266e+00,bud=4.951e+00,28hpf=7.388e+00,2dpf=1.186e+01,5dpf=2.815e+01	RPKM=3.3642e-01,ORFscore=0.0000	RPKM=2.1010e+00,ORFscore=7.6360	NA
ENSDART00000131063_chr7:25654016-25658559:-	C7H4orf48	annotated	328.01	FPKM:2-4cell=3.103e+00,1Kcell=6.066e+00,dome=2.739e+00,shield=2.711e+00,bud=2.959e-01,28hpf=4.328e+00,2dpf=1.453e+01,5dpf=3.602e+01	RPKM=1.4869e+00,ORFscore=5.2001	RPKM=1.7778e+00,ORFscore=9.1562	NA
ENSDART00000034790_chr2:37698323-37702874:-	pcp4l1	annotated	81.65	FPKM:2-4cell=1.832e-01,1Kcell=1.381e-01,dome=2.810e+00,shield=2.210e+00,bud=5.155e+00,28hpf=7.042e-01,2dpf=2.117e+00,5dpf=1.378e+01	RPKM=5.8137e-01,ORFscore=3.1358	RPKM=4.6562e-01,ORFscore=7.7616	NA
ENSDART00000050296_chr11:38886473-38891840:+	snrpe	annotated	218.48	FPKM:2-4cell=3.156e+01,1Kcell=3.915e+01,dome=5.438e+01,shield=8.076e+01,bud=1.876e+02,28hpf=1.288e+02,2dpf=8.154e+01,5dpf=6.515e+01	RPKM=4.1612e+01,ORFscore=11.2666	RPKM=2.5398e+01,ORFscore=13.3775	sequence=IEGCIIGFDEYMNLVLDDAEEVHMK,score=1.696e+02,PEP=4.203e-26,intensity=2.303e+06,nspectra=3,peak_cov=0.555,intensity_cov=0.260;sequence=GDNITLLQSVSN,score=8.353e+01,PEP=7.803e-03,intensity=2.343e+06,nspectra=1,peak_cov=0.257,intensity_cov=0.128;sequence=VMVQPINLIFR,score=1.260e+02,PEP=1.403e-04,intensity=1.129e+07,nspectra=7,peak_cov=0.443,intensity_cov=0.092
ENSDART00000067534_chr12:5058742-5064446:-	HRC	other	66.02	FPKM:2-4cell=4.228e-02,1Kcell=1.323e-02,dome=1.403e-02,shield=2.351e-01,bud=8.173e-01,28hpf=4.749e+00,2dpf=1.855e+01,5dpf=2.169e+01	RPKM=4.3011e-02,ORFscore=0.0000	RPKM=1.6325e+00,ORFscore=9.3704	NA
ENSDART00000125923_chr14:25401648-25410093:-	cxcl14	annotated	413.56	FPKM:2-4cell=4.011e-02,1Kcell=5.675e-01,dome=1.995e-01,shield=1.222e-01,bud=5.742e-01,28hpf=3.341e+01,2dpf=1.852e+01,5dpf=2.666e+01	RPKM=7.2356e-02,ORFscore=-0.3626	RPKM=3.1121e+00,ORFscore=10.3457	NA
ENSDART00000122785_chr24:45042-46774:+	CABZ01108997.2	annotated	376	FPKM:2-4cell=3.165e-01,1Kcell=3.401e-01,dome=2.421e-01,shield=0.000e+00,bud=5.488e-01,28hpf=8.496e-01,2dpf=3.917e-01,5dpf=2.181e+00	RPKM=1.2241e+00,ORFscore=5.7237	RPKM=2.4504e+00,ORFscore=10.1342	NA
linc-brsk1_2of2.T1_chr3:32465495-32471224:-	linc-brsk1_2of2.T1	lincRNA	100.81	FPKM:2-4cell=9.945e+01,1Kcell=6.090e+01,dome=7.058e+01,shield=8.010e+01,bud=4.073e+01,28hpf=1.196e+02,2dpf=2.760e+02,5dpf=6.498e+02	RPKM=1.1963e+01,ORFscore=7.8046	RPKM=2.0594e+01,ORFscore=11.8585	NA
ENSDART00000133471_chr3:18624748-18627063:-	msrb1a	annotated	477.11	FPKM:2-4cell=2.494e+01,1Kcell=2.008e+01,dome=2.867e+01,shield=3.185e+01,bud=1.094e+01,28hpf=2.568e+00,2dpf=8.903e-01,5dpf=3.245e+00	RPKM=1.1226e+01,ORFscore=7.4924	RPKM=3.3201e+00,ORFscore=10.4518	NA
ENSDART00000150976_chr18:2452417-2452902:-	serp1	annotated	106.24	FPKM:2-4cell=3.107e+00,1Kcell=6.383e+00,dome=6.837e+00,shield=1.141e+01,bud=4.448e+00,28hpf=2.443e+00,2dpf=2.501e+00,5dpf=7.941e-01	RPKM=4.4700e+01,ORFscore=10.8264	RPKM=1.6114e+01,ORFscore=12.9997	NA
ENSDART00000130403_chr16:40978680-40995909:-	cdc42se1	annotated	262.47	FPKM:2-4cell=5.923e+01,1Kcell=6.625e+01,dome=5.481e+01,shield=3.155e+01,bud=7.254e+00,28hpf=8.390e+00,2dpf=6.929e+00,5dpf=7.400e+00	RPKM=1.7637e+01,ORFscore=9.2394	RPKM=6.1089e+00,ORFscore=11.1303	NA
ENSDART00000144027_chr23:20111439-20113667:-	haus7	lincRNA	76.08	FPKM:2-4cell=2.115e-02,1Kcell=6.396e-02,dome=8.251e-02,shield=2.789e-02,bud=5.246e-01,28hpf=3.674e+00,2dpf=2.228e+00,5dpf=7.332e-01	NA	RPKM=4.9952e-01,ORFscore=7.9053	NA
ENSDART00000139719_chr8:8789189-8789587:+	plxnb3	other	102.44	FPKM:2-4cell=9.998e-11,1Kcell=3.127e-02,dome=3.217e-02,shield=1.474e-07,bud=3.743e-02,28hpf=2.336e-10,2dpf=2.825e-02,5dpf=6.234e-23	RPKM=4.5607e-01,ORFscore=1.8224	RPKM=3.1757e-01,ORFscore=6.8843	NA
ENSDART00000043193_chr24:21525297-21526094:+	si:ch211-161h7.6	annotated	159.64	FPKM:2-4cell=1.542e+00,1Kcell=3.307e+00,dome=3.235e+00,shield=2.998e+00,bud=3.947e+00,28hpf=6.314e+00,2dpf=4.341e+00,5dpf=1.251e+00	RPKM=6.1494e+00,ORFscore=8.3400	RPKM=1.1531e+01,ORFscore=11.9834	sequence=PLVCGGTSEAK,score=1.227e+02,PEP=2.440e-04,intensity=1.157e+05,nspectra=1,peak_cov=0.606,intensity_cov=0.198;sequence=TLPHAGETLQLTSIQTAK,score=2.695e+02,PEP=1.091e-56,intensity=1.696e+07,nspectra=5,peak_cov=0.540,intensity_cov=0.273;sequence=AHHDAIEYF,score=7.326e+01,PEP=1.953e-02,intensity=2.186e+06,nspectra=1,peak_cov=0.255,intensity_cov=0.039;sequence=TQLVAGTNYFVK,score=1.380e+02,PEP=4…
ENSDART00000130696_chr24:27081224-27098867:-	myeov2	annotated	462.13	FPKM:2-4cell=5.625e+00,1Kcell=3.042e+00,dome=4.633e+00,shield=1.108e+01,bud=1.669e+01,28hpf=1.876e+01,2dpf=1.584e+01,5dpf=3.130e+01	RPKM=6.3955e+00,ORFscore=7.9105	RPKM=8.3708e+00,ORFscore=11.2849	NA
ENSDART00000057945_chr14:53365584-53366820:-	atpv0e1	annotated	259.98	FPKM:2-4cell=3.835e+00,1Kcell=1.864e+00,dome=8.915e-01,shield=5.836e+00,bud=2.037e+00,28hpf=1.051e+00,2dpf=7.305e-01,5dpf=0.000e+00	RPKM=2.4128e+00,ORFscore=4.3250	RPKM=1.1315e+01,ORFscore=11.6649	NA
ENSDART00000129214_chr20:50009216-50016668:-	CABZ01013938.1	annotated	50.47	FPKM:2-4cell=4.837e+00,1Kcell=3.216e+00,dome=1.831e+00,shield=0.000e+00,bud=2.553e+00,28hpf=2.155e+00,2dpf=2.661e+00,5dpf=1.123e+00	RPKM=6.5059e+00,ORFscore=7.7038	RPKM=1.3175e+01,ORFscore=12.1108	NA
ENSDART00000142825_chr19:2801925-2806045:-	SMIM13 (1 of 2)	annotated	339.96	FPKM:2-4cell=2.186e+01,1Kcell=1.758e+01,dome=9.295e+00,shield=1.179e+01,bud=1.107e+01,28hpf=7.909e+00,2dpf=6.943e+00,5dpf=1.985e+01	RPKM=5.4023e-01,ORFscore=3.6294	RPKM=1.1765e+00,ORFscore=7.2448	NA
ENSDART00000105546_chr22:21635548-21636521:-	cks2	annotated	309.1	FPKM:2-4cell=5.889e-01,1Kcell=3.491e-01,dome=2.518e-01,shield=9.969e-01,bud=2.535e+00,28hpf=1.124e+01,2dpf=1.062e+01,5dpf=5.909e+00	RPKM=2.2303e-01,ORFscore=-2.4203	RPKM=1.0968e+00,ORFscore=7.1823	sequence=LVPSSHLMSEEEWR,score=8.417e+01,PEP=1.715e-03,intensity=9.463e+05,nspectra=2,peak_cov=0.368,intensity_cov=0.169
ENSDART00000125203_chr14:1176350-1182761:+	hopx	annotated	89.15	FPKM:2-4cell=3.060e+01,1Kcell=2.034e+01,dome=2.271e+01,shield=1.643e+01,bud=1.859e+01,28hpf=2.089e+01,2dpf=1.105e+01,5dpf=2.676e+01	RPKM=2.7453e+00,ORFscore=6.5178	RPKM=3.7139e+00,ORFscore=10.4391	NA
ENSDART00000098659_chr7:52770814-52770882:-	rasl11a	other	149.15	FPKM:2-4cell=2.147e-02,1Kcell=4.071e-02,dome=5.315e-02,shield=1.271e-01,bud=2.489e-01,28hpf=2.875e+00,2dpf=2.679e+00,5dpf=8.078e-02	RPKM=3.7381e-02,ORFscore=NA	RPKM=3.4347e-01,ORFscore=6.6294	NA
ENSDART00000079398_chr13:11841555-11842086:+	gng2	annotated	288.76	FPKM:2-4cell=1.867e+00,1Kcell=1.105e+00,dome=7.848e-01,shield=2.794e+00,bud=2.254e+00,28hpf=9.450e+00,2dpf=1.608e+01,5dpf=1.898e+01	RPKM=3.6541e-01,ORFscore=-2.2987	RPKM=3.2752e+00,ORFscore=9.7096	NA
ENSDART00000115236_chr21:19205854-19209242:-	atp5ia	annotated	158.72	FPKM:2-4cell=4.299e+01,1Kcell=2.331e+01,dome=1.269e+01,shield=9.074e+00,bud=6.194e+00,28hpf=2.031e+01,2dpf=1.894e+01,5dpf=2.946e+01	RPKM=4.6709e+00,ORFscore=6.4079	RPKM=3.7236e+00,ORFscore=10.1396	sequence=WSALLVGIIYGK,score=7.633e+01,PEP=1.521e-02,intensity=2.976e+06,nspectra=2,peak_cov=0.385,intensity_cov=0.090;sequence=YDYLKPIAAEER,score=8.943e+01,PEP=2.295e-02,intensity=2.747e+05,nspectra=1,peak_cov=0.428,intensity_cov=0.169;sequence=VPPVQVSPLIK,score=1.126e+02,PEP=5.085e-04,intensity=1.062e+06,nspectra=3,peak_cov=0.563,intensity_cov=0.151
ENSDART00000077834_chr16:26028158-26036822:-	rps27.2	annotated	571.84	FPKM:2-4cell=1.693e+02,1Kcell=8.468e+01,dome=1.265e+02,shield=2.800e+02,bud=4.339e+02,28hpf=8.191e+02,2dpf=7.147e+02,5dpf=1.176e+03	RPKM=9.1658e+00,ORFscore=7.6040	RPKM=4.9795e+01,ORFscore=14.2447	sequence=DLLHPTPEEER,score=1.063e+02,PEP=9.378e-04,intensity=1.779e+06,nspectra=2,peak_cov=0.402,intensity_cov=0.121;sequence=DLLHPTPEEEK,score=1.631e+02,PEP=5.945e-09,intensity=1.251e+05,nspectra=1,peak_cov=0.476,intensity_cov=0.211;sequence=LVQSPNSYFMDVK,score=1.060e+02,PEP=2.968e-04,intensity=1.292e+07,nspectra=4,peak_cov=0.363,intensity_cov=0.111;sequence=LTEGCSFR,score=1.707e+02,PEP=1.871e-0…
ENSDART00000125959_chr24:98693-99289:-	col15a1a	annotated	72.59	FPKM:2-4cell=0.000e+00,1Kcell=0.000e+00,dome=0.000e+00,shield=0.000e+00,bud=1.105e+00,28hpf=0.000e+00,2dpf=5.303e-01,5dpf=0.000e+00	RPKM=4.8552e-02,ORFscore=1.5850	RPKM=2.9479e-01,ORFscore=7.2912	NA
ENSDART00000031173_chr19:9366064-9371042:-	rps27.1	annotated	302.12	FPKM:2-4cell=1.221e+02,1Kcell=6.171e+01,dome=1.012e+02,shield=2.082e+02,bud=5.061e+02,28hpf=1.160e+03,2dpf=1.062e+03,5dpf=9.789e+02	RPKM=1.0391e+01,ORFscore=8.6735	RPKM=6.6874e+01,ORFscore=14.8491	NA
ENSDART00000091638_chr11:8300038-8302806:+	samd13	annotated	542.36	FPKM:2-4cell=1.152e+01,1Kcell=2.494e+01,dome=1.400e+01,shield=4.789e+00,bud=2.066e+00,28hpf=3.590e+00,2dpf=4.657e+00,5dpf=7.271e+00	RPKM=7.1668e-01,ORFscore=5.0156	RPKM=4.4697e-01,ORFscore=7.5157	NA
ENSDART00000127266_chr2:3385910-3386762:+	EIF2B5 (2 of 2)	annotated	165.95	FPKM:2-4cell=1.716e+00,1Kcell=7.194e+00,dome=9.819e+00,shield=1.134e+01,bud=1.124e+01,28hpf=1.007e+01,2dpf=7.647e+00,5dpf=7.745e+01	RPKM=8.5571e-01,ORFscore=4.8102	RPKM=1.9093e+00,ORFscore=9.6619	NA
ENSDART00000148671_chr13:46957460-46957588:-	fgfr2	other	166.49	FPKM:2-4cell=0.000e+00,1Kcell=0.000e+00,dome=3.024e-02,shield=1.169e-01,bud=8.506e-01,28hpf=2.049e+00,2dpf=1.444e+00,5dpf=7.603e-01	RPKM=4.1368e-03,ORFscore=NA	RPKM=4.9474e-01,ORFscore=6.5905	NA
ENSDART00000136389_chr7:27174526-27174986:-	rnaseka	annotated	226.77	FPKM:2-4cell=2.419e+00,1Kcell=1.654e+00,dome=2.368e+00,shield=1.052e+01,bud=8.134e+00,28hpf=5.295e+00,2dpf=3.993e+00,5dpf=3.068e+00	RPKM=4.5906e+00,ORFscore=6.1028	RPKM=6.5400e+00,ORFscore=10.4861	NA
ENSDART00000125368_chr11:44256202-44258256:-	CABZ01090073.1	annotated	97.42	FPKM:2-4cell=1.132e+00,1Kcell=9.615e-01,dome=3.439e-01,shield=0.000e+00,bud=0.000e+00,28hpf=2.020e-01,2dpf=5.605e-01,5dpf=0.000e+00	RPKM=4.5593e-02,ORFscore=NA	RPKM=3.3999e-01,ORFscore=6.6582	NA
ENSDART00000078781_chr19:12829071-12833952:-	znf706	annotated	392.7	FPKM:2-4cell=2.903e+02,1Kcell=1.518e+02,dome=8.368e+01,shield=4.544e+01,bud=3.846e+01,28hpf=8.603e+01,2dpf=8.581e+01,5dpf=8.234e+01	RPKM=5.1419e+00,ORFscore=5.5814	RPKM=1.6167e+01,ORFscore=12.5562	NA
ENSDART00000104475_chr9:56199022-56199277:+	tmsb4x	annotated	173.36	FPKM:2-4cell=3.249e+01,1Kcell=1.708e+01,dome=7.627e+01,shield=2.115e+02,bud=4.548e+02,28hpf=2.168e+03,2dpf=2.357e+03,5dpf=1.447e+03	RPKM=1.9390e+01,ORFscore=7.7127	RPKM=3.1296e+02,ORFscore=16.4590	sequence=SDKPNLEEVTSFDK,score=1.211e+02,PEP=1.383e-04,intensity=1.356e+06,nspectra=2,peak_cov=0.370,intensity_cov=0.126
ENSDART00000064888_chr6:42947540-42950103:+	tcta	annotated	345.14	FPKM:2-4cell=5.181e-01,1Kcell=1.917e+00,dome=6.980e+00,shield=1.839e+01,bud=1.231e+01,28hpf=1.690e+01,2dpf=1.711e+01,5dpf=1.581e+01	RPKM=6.1468e-01,ORFscore=-0.7251	RPKM=1.3466e+00,ORFscore=9.4872	NA
ENSDART00000129722_chr6:36844509-36845091:+	traf3ip2l	annotated	307.75	FPKM:2-4cell=1.957e+00,1Kcell=2.004e+00,dome=8.267e-01,shield=4.038e-01,bud=7.524e-01,28hpf=1.747e+00,2dpf=1.616e+00,5dpf=8.511e-01	RPKM=1.9320e-02,ORFscore=NA	RPKM=1.1380e-01,ORFscore=6.2668	NA
ENSDART00000081212_chr7:14191355-14198319:-	polr2l	annotated	568.26	FPKM:2-4cell=8.085e+01,1Kcell=4.649e+01,dome=7.099e+01,shield=1.003e+02,bud=7.652e+01,28hpf=5.856e+01,2dpf=4.069e+01,5dpf=2.979e+01	RPKM=1.6048e+01,ORFscore=8.2288	RPKM=8.9977e+00,ORFscore=11.6176	sequence=LLNYAPLEK,score=9.614e+01,PEP=3.301e-03,intensity=2.088e+05,nspectra=1,peak_cov=0.466,intensity_cov=0.099;sequence=MLLSHVDLIEK,score=1.097e+02,PEP=1.626e-03,intensity=2.088e+05,nspectra=1,peak_cov=0.388,intensity_cov=0.146
ENSDART00000134054_chr4:15853049-15853560:+	si:dkey-13i19.8	lincRNA	192.25	FPKM:2-4cell=1.707e+02,1Kcell=9.859e+01,dome=1.029e+02,shield=1.026e+02,bud=1.166e+01,28hpf=2.662e+01,2dpf=2.173e+01,5dpf=3.343e+01	RPKM=2.3158e+01,ORFscore=7.4562	RPKM=1.2708e+01,ORFscore=11.4673	NA
ENSDART00000144027_chr23:20111238-20111384:-	haus7	lincRNA	42.71	FPKM:2-4cell=2.115e-02,1Kcell=6.396e-02,dome=8.251e-02,shield=2.789e-02,bud=5.246e-01,28hpf=3.674e+00,2dpf=2.228e+00,5dpf=7.332e-01	RPKM=4.3865e-02,ORFscore=0.0000	RPKM=3.9678e-01,ORFscore=7.2834	NA
ENSDART00000152807_chr1:55806521-55810720:-	si:ch211-286b5.5	annotated	320.89	FPKM:2-4cell=4.453e+01,1Kcell=2.038e+01,dome=2.407e+01,shield=6.134e+01,bud=5.844e+01,28hpf=4.249e+01,2dpf=2.979e+01,5dpf=3.143e+01	RPKM=4.2714e+00,ORFscore=-3.5357	RPKM=8.1363e+00,ORFscore=11.2277	sequence=DLINFCVQNAIKDPLLATISPK,score=1.525e+02,PEP=3.968e-14,intensity=7.654e+05,nspectra=2,peak_cov=0.500,intensity_cov=0.200
ENSDART00000037224_chr24:21529132-21529865:+	zgc:56530	annotated	131.77	FPKM:2-4cell=9.851e+00,1Kcell=2.033e+01,dome=2.894e+01,shield=4.880e+01,bud=4.355e+01,28hpf=9.347e+01,2dpf=6.828e+01,5dpf=7.034e+01	RPKM=7.7827e+00,ORFscore=8.6707	RPKM=1.5463e+01,ORFscore=12.7065	NA
ENSDART00000148787_chr16:31646070-31646442:-	s100a1	annotated	310.89	FPKM:2-4cell=2.428e+02,1Kcell=2.075e+02,dome=1.891e+02,shield=1.762e+02,bud=2.975e+01,28hpf=1.185e+00,2dpf=3.271e-01,5dpf=1.887e+00	RPKM=8.0836e+01,ORFscore=11.3820	RPKM=1.0280e+01,ORFscore=11.3339	NA
ENSDART00000130037_chr25:34827174-34835479:-	rps27.2	annotated	677.76	FPKM:2-4cell=2.439e+01,1Kcell=1.029e+01,dome=2.078e+01,shield=4.839e+01,bud=2.548e+01,28hpf=3.744e+01,2dpf=3.212e+01,5dpf=6.482e+01	RPKM=4.5480e+00,ORFscore=4.3579	RPKM=1.1004e+01,ORFscore=11.2598	sequence=DLINPSFDLER,score=1.236e+02,PEP=1.614e-04,intensity=3.060e+06,nspectra=2,peak_cov=0.491,intensity_cov=0.105
ENSDART00000097583_chr5:43712906-43714766:+	ubb	annotated	266.62	FPKM:2-4cell=1.550e-01,1Kcell=1.252e-01,dome=5.981e-01,shield=1.834e+00,bud=7.794e-01,28hpf=4.360e-01,2dpf=9.046e-01,5dpf=9.779e-01	RPKM=1.0087e+01,ORFscore=7.9225	RPKM=2.4750e+00,ORFscore=8.9890	NA
ENSDART00000101044_chr7:27755115-27758134:+	hsbp1a	annotated	338.26	FPKM:2-4cell=6.852e-01,1Kcell=6.072e-01,dome=9.426e-01,shield=1.012e+00,bud=2.255e+00,28hpf=1.320e+01,2dpf=1.757e+01,5dpf=4.313e+01	RPKM=2.8989e-01,ORFscore=2.9542	RPKM=2.8662e+00,ORFscore=10.0565	sequence=FQTMSDQIIGR,score=6.854e+01,PEP=5.209e-02,intensity=8.035e+05,nspectra=1,peak_cov=0.203,intensity_cov=0.071
ENSDART00000144938_chr21:20172697-20174794:+	si:ch211-191j22.3	annotated	216.68	FPKM:2-4cell=6.619e+00,1Kcell=3.179e+00,dome=1.915e+00,shield=1.018e+01,bud=6.593e+00,28hpf=7.528e+00,2dpf=6.997e+00,5dpf=1.084e+01	RPKM=1.6727e+00,ORFscore=6.0231	RPKM=4.6179e+00,ORFscore=11.0988	sequence=MECIQSVADYVK,score=7.719e+01,PEP=1.218e-02,intensity=4.356e+05,nspectra=1,peak_cov=0.180,intensity_cov=0.085;sequence=DFLTAVTGLQVGR,score=1.793e+02,PEP=1.227e-10,intensity=5.743e+05,nspectra=1,peak_cov=0.699,intensity_cov=0.193
ENSDART00000111767_chr18:25536418-25538180:+	si:ch211-39k3.2	annotated	202.4	FPKM:2-4cell=2.796e-01,1Kcell=2.107e-01,dome=1.447e-01,shield=2.466e-01,bud=3.456e-01,28hpf=6.785e+00,2dpf=5.826e+00,5dpf=8.356e+00	RPKM=2.1048e-02,ORFscore=NA	RPKM=7.3566e-01,ORFscore=6.7412	NA
ENSDART00000052761_chr14:34306924-34308966:-	rpl39	annotated	317.81	FPKM:2-4cell=1.083e+02,1Kcell=5.120e+01,dome=1.134e+02,shield=3.023e+02,bud=4.872e+02,28hpf=1.155e+03,2dpf=9.511e+02,5dpf=5.930e+02	RPKM=1.3501e+01,ORFscore=6.2722	RPKM=1.7997e+02,ORFscore=14.9969	sequence=QNRPIPQWIR,score=1.474e+02,PEP=6.778e-05,intensity=8.823e+05,nspectra=4,peak_cov=0.440,intensity_cov=0.161
ENSDART00000125984_chr11:18595202-18597880:+	MUSTN1	annotated	208.7	FPKM:2-4cell=4.590e-02,1Kcell=0.000e+00,dome=2.491e-01,shield=4.559e-01,bud=2.801e-01,28hpf=1.010e+01,2dpf=5.521e+00,5dpf=7.929e+00	NA	RPKM=7.4919e-01,ORFscore=9.0819	NA
