# Supplementary material for: Extensive identification and analysis of conserved small ORFs in animals
Source: Genome Biol. 2015 Sep 14;16:179. doi: 10.1186/s13059-015-0742-x (PMC4568590; doi:10.1186/s13059-015-0742-x)
Supplement: Additional file 24: Table S13. — Experimental evidence for fruit fly sORFs. (ODS 69 kb) [file 13059_2015_742_MOESM24_ESM.ods]

## Sheet: Table_S13_fly_evidence.csv
#orfID	gene	type	phyloCSF score	RNA-seq: 24 stages (modENCODE)	ribosome profiling: S2 (Dunn et al.)	ribosome profiling: embryo (Dunn et al.)	MS/MS: Sury et al.	MS/MS: Xing et al.
FBtr0100231_chr2R:20791246-20791415:-	RpL41	annotated	74.54	FPKM:E0-2=3.737e+03,E2-4=2.957e+03,E4-6=2.521e+03,E6-8=2.633e+03,E8-10=3.327e+03,E10-12=2.181e+03,E12-14=2.459e+03,E14-16=2.667e+03,E16-18=2.819e+03,E18-20=2.204e+03,E20-22=2.936e+03,E22-24=2.043e+03,L1=2.871e+03,L2=3.752e+03,L3=2.653e+03,Pp2=4.213e+02,Pp3=5.930e+02,Pp4=4.180e+02,Pp12=5.827e+02,Pp24=4.375e+02,WPP=1.144e+03,AdF-1=2.027e+03,AdF-5=4.904e+03,AdF-30=4.310e+03	RPKM=1.0528e+04,ORFscore=13.0712	RPKM=2.8438e+03,ORFscore=9.6520	NA	NA
FBtr0330403_chrX:15032804-15033287:-	RpL37a	annotated	531.17	FPKM:E0-2=3.465e+02,E2-4=3.473e+02,E4-6=2.860e+02,E6-8=3.518e+02,E8-10=4.062e+02,E10-12=2.386e+02,E12-14=2.983e+02,E14-16=3.467e+02,E16-18=3.752e+02,E18-20=3.279e+02,E20-22=3.219e+02,E22-24=3.862e+02,L1=4.789e+02,L2=4.189e+02,L3=3.013e+02,Pp2=1.077e+02,Pp3=9.854e+01,Pp4=7.040e+01,Pp12=9.125e+01,Pp24=7.479e+01,WPP=1.872e+02,AdF-1=2.358e+02,AdF-5=2.163e+02,AdF-30=2.582e+02	RPKM=2.6608e+03,ORFscore=12.5916	RPKM=2.3578e+02,ORFscore=6.2577	NA	NA
FBtr0077328_chrX:20284861-20285114:-	CG15458	annotated	93.8	FPKM:E0-2=0.000e+00,E2-4=0.000e+00,E4-6=0.000e+00,E6-8=3.050e-02,E8-10=3.178e-02,E10-12=0.000e+00,E12-14=0.000e+00,E14-16=0.000e+00,E16-18=7.573e-02,E18-20=2.182e-02,E20-22=0.000e+00,E22-24=2.707e-02,L1=0.000e+00,L2=0.000e+00,L3=0.000e+00,Pp2=1.286e+00,Pp3=1.811e+00,Pp4=1.615e+00,Pp12=6.214e-01,Pp24=8.857e-01,WPP=8.112e-01,AdF-1=4.706e-02,AdF-5=5.351e-02,AdF-30=0.000e+00	NA	RPKM=2.8359e-02,ORFscore=NA	NA	sequence=SDHFNFNEAFNSQTMR,score=1.403e+02,PEP=1.962e-06,intensity=1.254e+06,nspectra=3,peak_cov=0.483,intensity_cov=0.265
FBtr0070431_chrX:2042799-2043514:-	bcn92	annotated	700.74	FPKM:E0-2=2.266e+01,E2-4=1.526e+01,E4-6=8.930e+00,E6-8=9.433e+00,E8-10=1.104e+01,E10-12=6.755e+00,E12-14=9.807e+00,E14-16=1.013e+01,E16-18=1.056e+01,E18-20=8.159e+00,E20-22=9.765e+00,E22-24=7.538e+00,L1=1.270e+01,L2=1.573e+01,L3=1.186e+01,Pp2=3.972e+00,Pp3=5.065e+00,Pp4=2.487e+00,Pp12=2.969e+00,Pp24=3.157e+00,WPP=4.620e+00,AdF-1=1.092e+01,AdF-5=1.362e+01,AdF-30=1.247e+01	RPKM=9.2885e+01,ORFscore=6.8380	RPKM=2.5932e+01,ORFscore=-4.0655	NA	sequence=RQVIIGHLYSADK,score=1.680e+02,PEP=6.955e-11,intensity=1.694e+07,nspectra=11,peak_cov=0.550,intensity_cov=0.325;sequence=QMAEGQQNLELIR,score=1.642e+02,PEP=4.203e-11,intensity=3.229e+07,nspectra=17,peak_cov=0.434,intensity_cov=0.330;sequence=ESEKLPSYNFR,score=9.356e+01,PEP=8.766e-03,intensity=1.628e+07,nspectra=4,peak_cov=0.566,intensity_cov=0.148;sequence=QVIIGHLYSADK,score=1.000e+02,PEP=…
FBtr0303445_chr2L:16705522-16705692:-	CG31808	annotated	235.74	FPKM:E0-2=1.755e+00,E2-4=1.519e+00,E4-6=2.784e+00,E6-8=8.696e+00,E8-10=5.598e+01,E10-12=5.901e+01,E12-14=1.964e+02,E14-16=3.795e+02,E16-18=5.751e+02,E18-20=2.669e+02,E20-22=2.009e+02,E22-24=5.175e+01,L1=4.046e+01,L2=1.847e+01,L3=1.027e+01,Pp2=1.735e+01,Pp3=9.611e+01,Pp4=7.368e+01,Pp12=2.153e+00,Pp24=1.328e+00,WPP=1.013e+00,AdF-1=4.677e+01,AdF-5=1.724e+01,AdF-30=1.729e+01	RPKM=4.0650e-01,ORFscore=NA	RPKM=1.8566e+00,ORFscore=1.0000	NA	sequence=VSMTTSTAEENLIESK,score=1.581e+02,PEP=6.401e-13,intensity=9.208e+06,nspectra=10,peak_cov=0.392,intensity_cov=0.333
FBtr0091775_chr2R:5287352-5287553:-	CG33774	annotated	388.46	FPKM:E0-2=2.588e+01,E2-4=2.454e+01,E4-6=2.708e+01,E6-8=2.088e+01,E8-10=2.462e+01,E10-12=1.738e+01,E12-14=1.800e+01,E14-16=1.977e+01,E16-18=1.549e+01,E18-20=7.954e+00,E20-22=5.978e+00,E22-24=4.485e+00,L1=8.448e+00,L2=1.970e+01,L3=1.720e+01,Pp2=5.059e+00,Pp3=3.875e+00,Pp4=3.159e+00,Pp12=3.534e+00,Pp24=5.185e+00,WPP=9.655e+00,AdF-1=1.071e+01,AdF-5=2.438e+01,AdF-30=1.964e+01	RPKM=3.9806e+02,ORFscore=7.9498	RPKM=1.1976e+02,ORFscore=4.9618	NA	NA
FBtr0300200_chrX:11626450-11626695:-	inaF-B	annotated	318.47	FPKM:E0-2=2.661e-06,E2-4=3.591e-02,E4-6=5.408e-06,E6-8=5.077e-02,E8-10=2.799e-06,E10-12=4.183e-06,E12-14=1.711e-06,E14-16=4.844e-06,E16-18=4.178e-02,E18-20=2.670e-02,E20-22=9.792e-02,E22-24=6.663e-02,L1=1.337e-01,L2=3.456e-06,L3=3.025e-02,Pp2=2.702e+00,Pp3=1.879e+01,Pp4=7.040e+00,Pp12=8.150e-02,Pp24=1.202e-06,WPP=6.661e-02,AdF-1=1.691e+01,AdF-5=7.907e+00,AdF-30=9.424e+00	RPKM=4.0788e-02,ORFscore=NA	RPKM=1.4280e-02,ORFscore=NA	sequence=SGPSALMANLADVVK,score=1.182e+02,PEP=3.621e-06,intensity=5.541e+07,nspectra=14,peak_cov=0.465,intensity_cov=0.318	sequence=EAKDEEIPMPK,score=1.829e+02,PEP=1.267e-06,intensity=8.293e+06,nspectra=11,peak_cov=0.690,intensity_cov=0.270;sequence=SGPSALMANLADVVK,score=2.387e+02,PEP=3.080e-25,intensity=1.138e+07,nspectra=12,peak_cov=0.758,intensity_cov=0.361
FBtr0112770_chr2R:3036793-3037142:-	CG12828	annotated	51.71	FPKM:E0-2=0.000e+00,E2-4=0.000e+00,E4-6=0.000e+00,E6-8=0.000e+00,E8-10=7.744e-02,E10-12=0.000e+00,E12-14=5.964e-02,E14-16=1.528e-01,E16-18=0.000e+00,E18-20=5.392e-02,E20-22=0.000e+00,E22-24=0.000e+00,L1=0.000e+00,L2=0.000e+00,L3=0.000e+00,Pp2=0.000e+00,Pp3=0.000e+00,Pp4=5.345e-01,Pp12=0.000e+00,Pp24=9.692e-02,WPP=0.000e+00,AdF-1=5.960e-02,AdF-5=0.000e+00,AdF-30=7.177e-02	RPKM=2.1227e-02,ORFscore=NA	NA	sequence=HLFLVVNEGK,score=8.386e+01,PEP=6.559e-03,intensity=1.133e+06,nspectra=3,peak_cov=0.335,intensity_cov=0.139	sequence=HLFLVVNEGK,score=8.634e+01,PEP=2.766e-02,intensity=7.806e+05,nspectra=1,peak_cov=0.422,intensity_cov=0.126
FBtr0083323_chr3R:12184264-12184863:-	CG17931	annotated	505.6	FPKM:E0-2=8.179e+01,E2-4=7.622e+01,E4-6=3.519e+01,E6-8=3.479e+01,E8-10=4.312e+01,E10-12=2.961e+01,E12-14=4.080e+01,E14-16=3.949e+01,E16-18=3.677e+01,E18-20=2.772e+01,E20-22=3.464e+01,E22-24=2.143e+01,L1=2.351e+01,L2=2.609e+01,L3=2.403e+01,Pp2=1.082e+01,Pp3=1.479e+01,Pp4=9.216e+00,Pp12=1.147e+01,Pp24=1.120e+01,WPP=1.342e+01,AdF-1=2.916e+01,AdF-5=6.199e+01,AdF-30=4.682e+01	RPKM=3.1755e+02,ORFscore=9.4660	RPKM=3.4040e+02,ORFscore=8.8012	NA	NA
FBtr0333511_chrX:1752352-1752935:-	CG14812	annotated	415.5	FPKM:E0-2=1.211e+01,E2-4=8.997e+00,E4-6=7.152e+00,E6-8=7.093e+00,E8-10=1.067e+01,E10-12=6.667e+00,E12-14=9.968e+00,E14-16=9.913e+00,E16-18=6.901e+00,E18-20=6.149e+00,E20-22=8.263e+00,E22-24=6.725e+00,L1=5.639e+00,L2=5.484e+00,L3=5.368e+00,Pp2=3.281e+00,Pp3=3.013e+00,Pp4=2.483e+00,Pp12=5.690e+00,Pp24=3.938e+00,WPP=8.354e+00,AdF-1=7.255e+00,AdF-5=1.024e+01,AdF-30=9.242e+00	RPKM=5.2409e+01,ORFscore=6.8465	RPKM=1.0479e+01,ORFscore=-3.5959	sequence=DGEITGVIFK,score=9.469e+01,PEP=2.915e-03,intensity=6.032e+05,nspectra=2,peak_cov=0.433,intensity_cov=0.205	sequence=QDTVGALLANR,score=2.274e+02,PEP=5.773e-09,intensity=2.127e+06,nspectra=4,peak_cov=0.657,intensity_cov=0.273;sequence=GDIDPNVSGIGMAISEQVAK,score=1.219e+02,PEP=1.207e-07,intensity=8.791e+05,nspectra=5,peak_cov=0.577,intensity_cov=0.355
FBtr0110872_chr2L:10975902-10976290:-	l(2)06225	annotated	795.06	FPKM:E0-2=1.235e+02,E2-4=1.146e+02,E4-6=9.888e+01,E6-8=9.952e+01,E8-10=1.101e+02,E10-12=7.586e+01,E12-14=9.504e+01,E14-16=1.220e+02,E16-18=1.538e+02,E18-20=1.461e+02,E20-22=1.428e+02,E22-24=1.567e+02,L1=2.239e+02,L2=2.748e+02,L3=2.157e+02,Pp2=3.144e+01,Pp3=9.040e+01,Pp4=1.055e+02,Pp12=1.628e+01,Pp24=1.730e+01,WPP=3.525e+01,AdF-1=2.577e+02,AdF-5=1.167e+02,AdF-30=1.104e+02	RPKM=4.5444e+02,ORFscore=9.8920	RPKM=3.9779e+02,ORFscore=6.6194	sequence=YAKVELTPPTPADIPAIRQGLGNIIK,score=8.966e+01,PEP=3.338e-07,intensity=3.224e+08,nspectra=27,peak_cov=0.614,intensity_cov=0.216;sequence=VELTPPTPADIPAIRQGLGNIIK,score=1.157e+02,PEP=2.784e-17,intensity=3.592e+09,nspectra=111,peak_cov=0.528,intensity_cov=0.295;sequence=ASLATKGSGLVNRLLTQARPQLDVFLK,score=4.756e+01,PEP=4.759e-02,intensity=2.392e+06,nspectra=1,peak_cov=0.180,intensity_cov=0.185;se…	sequence=VELTPPTPADIPAIR,score=2.064e+02,PEP=1.540e-28,intensity=1.626e+09,nspectra=130,peak_cov=0.827,intensity_cov=0.406;sequence=LLTQARPQLDVFLKYAK,score=6.848e+01,PEP=4.794e-02,intensity=4.784e+05,nspectra=1,peak_cov=0.395,intensity_cov=0.194;sequence=PQLDVFLKYAK,score=6.142e+01,PEP=6.602e-02,intensity=8.591e+04,nspectra=1,peak_cov=0.177,intensity_cov=0.126;sequence=PQLDVFLK,score=1.722e+02,PE…
FBtr0303379_chr3L:16255937-16256220:+	CG13071	annotated	256.93	FPKM:E0-2=0.000e+00,E2-4=0.000e+00,E4-6=0.000e+00,E6-8=0.000e+00,E8-10=0.000e+00,E10-12=0.000e+00,E12-14=0.000e+00,E14-16=0.000e+00,E16-18=0.000e+00,E18-20=0.000e+00,E20-22=0.000e+00,E22-24=0.000e+00,L1=0.000e+00,L2=0.000e+00,L3=0.000e+00,Pp2=2.347e+00,Pp3=1.251e+02,Pp4=5.990e+00,Pp12=3.146e-01,Pp24=3.908e+00,WPP=2.702e-02,AdF-1=1.160e+00,AdF-5=6.466e-02,AdF-30=3.663e-01	NA	NA	NA	sequence=VIQPIWTTSHSVVHPISYGGYGHGR,score=1.396e+02,PEP=3.553e-24,intensity=1.984e+08,nspectra=76,peak_cov=0.514,intensity_cov=0.336
FBtr0085172_chr3R:23117382-23117678:-	CG3348	annotated	345.86	FPKM:E0-2=2.927e-01,E2-4=5.077e-02,E4-6=5.573e-01,E6-8=9.476e-01,E8-10=5.093e+00,E10-12=9.726e+00,E12-14=4.357e+00,E14-16=4.988e+00,E16-18=3.769e+00,E18-20=8.389e+00,E20-22=2.331e+01,E22-24=5.577e+01,L1=8.585e+01,L2=1.285e+02,L3=7.459e+01,Pp2=5.421e+00,Pp3=7.134e+00,Pp4=5.638e+00,Pp12=6.280e+00,Pp24=5.730e+00,WPP=1.159e+01,AdF-1=1.684e+01,AdF-5=1.200e+01,AdF-30=1.996e+01	RPKM=1.6021e+00,ORFscore=-0.3626	RPKM=4.5457e-01,ORFscore=1.0000	NA	sequence=PTASAHLPIQK,score=9.431e+01,PEP=5.477e-03,intensity=5.484e+05,nspectra=4,peak_cov=0.293,intensity_cov=0.117;sequence=CPQSQLYSEELGR,score=1.216e+02,PEP=9.000e-05,intensity=9.003e+05,nspectra=1,peak_cov=0.432,intensity_cov=0.211
FBtr0080959_chr2L:16887462-16887834:-	CG6115	annotated	463.58	FPKM:E0-2=3.651e+01,E2-4=2.602e+01,E4-6=1.079e+01,E6-8=1.332e+01,E8-10=2.416e+01,E10-12=2.102e+01,E12-14=2.819e+01,E14-16=2.770e+01,E16-18=3.656e+01,E18-20=3.319e+01,E20-22=3.668e+01,E22-24=2.760e+01,L1=3.245e+01,L2=2.608e+01,L3=3.772e+01,Pp2=3.120e+01,Pp3=3.822e+01,Pp4=3.767e+01,Pp12=2.971e+01,Pp24=2.518e+01,WPP=6.014e+01,AdF-1=7.322e+01,AdF-5=4.703e+01,AdF-30=6.394e+01	RPKM=2.3089e+02,ORFscore=8.6380	RPKM=1.3467e+01,ORFscore=2.7304	sequence=HLQYLGREYPGLNGPQK,score=7.724e+01,PEP=2.154e-04,intensity=1.512e+07,nspectra=3,peak_cov=0.372,intensity_cov=0.182;sequence=IVALLAQGRYLAK,score=5.426e+01,PEP=7.277e-03,intensity=3.387e+06,nspectra=10,peak_cov=0.514,intensity_cov=0.108	sequence=QIHDAFMNHKDEQDPKK,score=1.356e+02,PEP=9.059e-05,intensity=4.679e+05,nspectra=3,peak_cov=0.426,intensity_cov=0.268;sequence=IVALLAQGR,score=7.852e+01,PEP=1.010e-01,intensity=1.322e+06,nspectra=2,peak_cov=0.274,intensity_cov=0.109
FBtr0075643_chr3L:15155103-15155465:+	CG6878	annotated	606.67	FPKM:E0-2=2.675e+01,E2-4=1.077e+01,E4-6=6.655e+00,E6-8=9.106e+00,E8-10=2.140e+01,E10-12=1.950e+01,E12-14=2.546e+01,E14-16=3.367e+01,E16-18=4.152e+01,E18-20=2.570e+01,E20-22=2.441e+01,E22-24=2.347e+01,L1=5.077e+01,L2=5.572e+01,L3=4.088e+01,Pp2=1.563e+01,Pp3=2.244e+01,Pp4=1.164e+01,Pp12=7.631e+00,Pp24=8.492e+00,WPP=1.038e+01,AdF-1=2.264e+01,AdF-5=2.900e+01,AdF-30=2.221e+01	RPKM=7.9034e+01,ORFscore=-6.2079	RPKM=5.1705e+01,ORFscore=-2.0218	sequence=PLPTSSFSQQGPTCFDK,score=1.509e+02,PEP=1.370e-15,intensity=1.725e+07,nspectra=8,peak_cov=0.631,intensity_cov=0.325;sequence=TMVQGGGTFGTFMAIGTGIRC,score=5.737e+01,PEP=9.218e-03,intensity=1.790e+05,nspectra=1,peak_cov=0.397,intensity_cov=0.196	sequence=PLPTSSFSQQGPTCFDK,score=1.131e+02,PEP=1.807e-05,intensity=3.086e+07,nspectra=11,peak_cov=0.483,intensity_cov=0.226;sequence=TMVQGGGTFGTFMAIGTGIR,score=2.943e+02,PEP=3.958e-55,intensity=1.247e+07,nspectra=25,peak_cov=0.610,intensity_cov=0.464
FBtr0072334_chr2R:20550486-20550825:-	Cpr60D	annotated	256.54	FPKM:E0-2=6.197e-01,E2-4=2.404e+00,E4-6=6.283e-01,E6-8=4.706e-01,E8-10=9.800e-01,E10-12=4.235e-01,E12-14=4.739e-01,E14-16=7.047e-01,E16-18=5.833e+00,E18-20=2.582e+01,E20-22=5.460e+01,E22-24=1.707e+01,L1=1.268e+01,L2=1.221e+01,L3=4.892e+02,Pp2=2.252e-01,Pp3=1.359e-01,Pp4=1.014e+00,Pp12=1.842e+00,Pp24=3.223e-01,WPP=2.126e+00,AdF-1=1.427e+00,AdF-5=1.415e+00,AdF-30=1.752e+00	RPKM=5.3372e-02,ORFscore=NA	RPKM=1.9308e-02,ORFscore=NA	NA	sequence=QNLDGAGQFQHEITVSNGIQVK,score=8.857e+01,PEP=5.541e-05,intensity=1.563e+06,nspectra=2,peak_cov=0.421,intensity_cov=0.238;sequence=VTYTADATGFHPK,score=1.092e+02,PEP=5.094e-04,intensity=7.196e+06,nspectra=9,peak_cov=0.627,intensity_cov=0.169;sequence=AQGNVNGIQGEYFLPGEDGK,score=1.942e+02,PEP=1.817e-47,intensity=1.476e+06,nspectra=4,peak_cov=0.611,intensity_cov=0.375
FBtr0329861_chr2R:13460428-13460706:+	CG42239	annotated	281.12	FPKM:E0-2=6.463e+01,E2-4=3.395e+01,E4-6=2.067e+01,E6-8=1.799e+01,E8-10=3.139e+01,E10-12=2.429e+01,E12-14=2.401e+01,E14-16=2.593e+01,E16-18=3.219e+01,E18-20=2.714e+01,E20-22=2.858e+01,E22-24=1.900e+01,L1=2.766e+01,L2=4.412e+01,L3=4.575e+01,Pp2=9.234e+00,Pp3=1.036e+01,Pp4=7.198e+00,Pp12=1.623e+01,Pp24=1.860e+01,WPP=2.621e+01,AdF-1=2.852e+01,AdF-5=8.197e+01,AdF-30=6.961e+01	RPKM=2.1700e+02,ORFscore=6.7356	RPKM=7.2783e+01,ORFscore=1.9726	NA	NA
FBtr0087861_chr2R:8644701-8644934:-	ox	annotated	129.05	FPKM:E0-2=1.166e+02,E2-4=8.076e+01,E4-6=6.973e+01,E6-8=7.249e+01,E8-10=1.068e+02,E10-12=8.289e+01,E12-14=1.039e+02,E14-16=1.627e+02,E16-18=2.342e+02,E18-20=2.121e+02,E20-22=2.112e+02,E22-24=2.094e+02,L1=3.335e+02,L2=3.385e+02,L3=2.950e+02,Pp2=4.897e+01,Pp3=1.568e+02,Pp4=1.858e+02,Pp12=2.289e+01,Pp24=2.105e+01,WPP=4.490e+01,AdF-1=4.224e+02,AdF-5=1.869e+02,AdF-30=1.816e+02	RPKM=3.6638e+02,ORFscore=10.6430	RPKM=1.9466e+02,ORFscore=8.2351	NA	NA
FBtr0070543_chrX:3066713-3067012:-	CG18508	annotated	257.43	FPKM:E0-2=1.619e+01,E2-4=8.233e+00,E4-6=4.287e+00,E6-8=3.968e+00,E8-10=3.995e+00,E10-12=2.516e+00,E12-14=4.704e+00,E14-16=5.479e+00,E16-18=6.652e+00,E18-20=5.833e+00,E20-22=5.512e+00,E22-24=4.257e+00,L1=5.660e+00,L2=6.741e+00,L3=6.724e+00,Pp2=3.019e+00,Pp3=3.462e+00,Pp4=3.012e+00,Pp12=2.425e+00,Pp24=2.309e+00,WPP=4.266e+00,AdF-1=6.499e+00,AdF-5=9.453e+00,AdF-30=8.579e+00	RPKM=9.0442e+01,ORFscore=7.2524	RPKM=6.2176e+01,ORFscore=4.7853	NA	NA
FBtr0299970_chr2L:2216826-2217142:-	CG42371	annotated	496.29	FPKM:E0-2=3.714e+01,E2-4=1.505e+01,E4-6=1.209e+01,E6-8=1.262e+01,E8-10=2.370e+01,E10-12=1.559e+01,E12-14=2.223e+01,E14-16=2.800e+01,E16-18=3.142e+01,E18-20=2.277e+01,E20-22=2.618e+01,E22-24=2.017e+01,L1=3.317e+01,L2=3.880e+01,L3=3.168e+01,Pp2=8.816e+00,Pp3=1.390e+01,Pp4=8.027e+00,Pp12=5.450e+00,Pp24=6.233e+00,WPP=1.261e+01,AdF-1=2.857e+01,AdF-5=3.806e+01,AdF-30=3.277e+01	RPKM=8.5676e+01,ORFscore=4.8788	RPKM=1.6557e+01,ORFscore=-1.1844	NA	sequence=QADASYWSALK,score=7.215e+01,PEP=1.466e-02,intensity=3.515e+06,nspectra=2,peak_cov=0.293,intensity_cov=0.155;sequence=QADASYWSALKK,score=1.055e+02,PEP=4.602e-04,intensity=9.672e+05,nspectra=3,peak_cov=0.392,intensity_cov=0.134;sequence=IGEIVGDSTVR,score=6.725e+01,PEP=2.885e-02,intensity=2.041e+07,nspectra=2,peak_cov=0.562,intensity_cov=0.149;sequence=QHIHENYPFVLDYYYK,score=1.203e+02,PEP=6…
FBtr0073474_chrX:11033877-11034277:-	CG32667	annotated	156.85	FPKM:E0-2=3.137e-02,E2-4=9.070e-02,E4-6=4.755e-01,E6-8=1.432e-01,E8-10=7.543e-01,E10-12=3.728e-01,E12-14=6.207e-01,E14-16=3.397e+00,E16-18=1.283e+01,E18-20=1.894e+01,E20-22=1.893e+01,E22-24=1.088e+01,L1=2.141e+01,L2=3.525e+01,L3=5.747e+01,Pp2=1.037e+00,Pp3=9.374e-01,Pp4=1.110e+01,Pp12=7.597e-01,Pp24=7.184e-01,WPP=1.151e+00,AdF-1=1.654e+01,AdF-5=1.206e+01,AdF-30=1.208e+01	RPKM=6.5888e-02,ORFscore=NA	RPKM=6.2885e-02,ORFscore=0.0000	sequence=YTPEGRCLQYTCQAPK,score=4.028e+01,PEP=7.620e-03,intensity=5.610e+05,nspectra=1,peak_cov=0.216,intensity_cov=0.146	sequence=MEEDLSKPYPGCCPK,score=1.344e+02,PEP=8.756e-05,intensity=1.770e+06,nspectra=3,peak_cov=0.504,intensity_cov=0.272;sequence=QVTALGCPAIASLKPCK,score=1.838e+02,PEP=8.479e-19,intensity=2.887e+06,nspectra=8,peak_cov=0.563,intensity_cov=0.363
FBtr0330663_chr2L:2192572-2192822:-	CG34172	annotated	364.82	FPKM:E0-2=4.561e-02,E2-4=6.926e-02,E4-6=1.063e-02,E6-8=1.401e-02,E8-10=1.441e-02,E10-12=7.747e-02,E12-14=6.713e-02,E14-16=0.000e+00,E16-18=1.132e-02,E18-20=9.816e-03,E20-22=5.005e-02,E22-24=3.653e-02,L1=3.718e-02,L2=6.055e-02,L3=0.000e+00,Pp2=6.658e+00,Pp3=3.206e+01,Pp4=4.308e+01,Pp12=1.172e-01,Pp24=9.470e-02,WPP=2.782e-01,AdF-1=9.234e+01,AdF-5=3.325e+01,AdF-30=2.604e+01	RPKM=5.0765e-02,ORFscore=NA	RPKM=8.7300e-03,ORFscore=NA	sequence=VFQAVNELPVFLK,score=2.894e+02,PEP=5.855e-146,intensity=2.792e+09,nspectra=116,peak_cov=0.822,intensity_cov=0.368;sequence=ALPDGLSNK,score=9.914e+01,PEP=6.638e-03,intensity=2.563e+09,nspectra=16,peak_cov=0.768,intensity_cov=0.348	sequence=ALPDGLSNK,score=1.262e+02,PEP=2.345e-02,intensity=1.840e+08,nspectra=1,peak_cov=0.925,intensity_cov=0.389;sequence=VFQAVNELPVFLK,score=2.121e+02,PEP=2.040e-16,intensity=1.100e+09,nspectra=112,peak_cov=0.648,intensity_cov=0.325
FBtr0082353_chr3R:7057739-7058140:+	CG14701	annotated	419.35	FPKM:E0-2=5.756e+00,E2-4=2.916e+00,E4-6=3.087e+00,E6-8=2.737e+00,E8-10=4.436e+00,E10-12=2.554e+00,E12-14=2.990e+00,E14-16=2.947e+00,E16-18=4.479e+00,E18-20=4.306e+00,E20-22=5.538e+00,E22-24=5.828e+00,L1=6.860e+00,L2=5.250e+00,L3=5.152e+00,Pp2=6.524e-01,Pp3=1.360e+00,Pp4=1.586e+00,Pp12=8.815e-01,Pp24=5.886e-01,WPP=1.258e+00,AdF-1=4.878e+00,AdF-5=9.493e+00,AdF-30=7.206e+00	RPKM=2.9811e+01,ORFscore=6.0889	RPKM=8.7878e-01,ORFscore=2.1699	NA	sequence=VIYDPEMFKAEEDEESALNEK,score=6.515e+01,PEP=2.238e-03,intensity=1.169e+06,nspectra=1,peak_cov=0.531,intensity_cov=0.215
FBtr0086781_chr2R:14035094-14035387:-	CG17680	annotated	577.42	FPKM:E0-2=5.079e+01,E2-4=4.851e+01,E4-6=2.699e+01,E6-8=2.133e+01,E8-10=1.962e+01,E10-12=1.268e+01,E12-14=1.815e+01,E14-16=1.890e+01,E16-18=2.469e+01,E18-20=2.482e+01,E20-22=3.206e+01,E22-24=2.738e+01,L1=3.067e+01,L2=3.501e+01,L3=3.365e+01,Pp2=6.377e+00,Pp3=1.208e+01,Pp4=7.061e+00,Pp12=5.819e+00,Pp24=4.492e+00,WPP=9.214e+00,AdF-1=2.072e+01,AdF-5=2.566e+01,AdF-30=2.189e+01	RPKM=1.0522e+02,ORFscore=6.5761	RPKM=1.4145e+02,ORFscore=6.6658	NA	NA
FBtr0083951_chr3R:16385505-16385769:-	CG15922	annotated	412.75	FPKM:E0-2=0.000e+00,E2-4=4.666e+00,E4-6=7.055e+00,E6-8=6.883e+00,E8-10=9.155e+00,E10-12=9.307e+00,E12-14=9.163e+00,E14-16=1.348e+01,E16-18=1.447e+01,E18-20=9.963e+00,E20-22=7.820e+00,E22-24=6.710e+00,L1=9.915e+00,L2=1.570e+01,L3=1.156e+01,Pp2=3.814e+00,Pp3=5.698e+00,Pp4=4.622e+00,Pp12=2.798e+00,Pp24=3.078e+00,WPP=5.386e+00,AdF-1=1.106e+01,AdF-5=1.218e+01,AdF-30=7.945e+00	RPKM=1.0522e+01,ORFscore=2.8157	RPKM=9.9532e+00,ORFscore=1.5514	sequence=LVTEAEQIEMPPVTFARFVWNK,score=3.935e+01,PEP=8.294e-04,intensity=8.193e+06,nspectra=1,peak_cov=0.417,intensity_cov=0.186	sequence=KLVTEAEQIEMPPVTFAR,score=2.219e+02,PEP=2.560e-47,intensity=6.117e+06,nspectra=8,peak_cov=0.591,intensity_cov=0.359;sequence=LVTEAEQIEMPPVTFAR,score=1.762e+02,PEP=2.446e-19,intensity=2.400e+07,nspectra=41,peak_cov=0.701,intensity_cov=0.352
FBtr0304667_chr3R:6675707-6677205:+	CG42394	annotated	171.33	FPKM:E0-2=9.000e-02,E2-4=5.873e+00,E4-6=1.782e+01,E6-8=2.023e+01,E8-10=3.383e+01,E10-12=1.186e+01,E12-14=1.752e+01,E14-16=2.129e+01,E16-18=2.804e+01,E18-20=2.158e+01,E20-22=2.145e+01,E22-24=1.693e+01,L1=2.541e+01,L2=1.156e+01,L3=1.225e+01,Pp2=1.643e+01,Pp3=1.448e+01,Pp4=4.814e+00,Pp12=1.757e+01,Pp24=2.618e+01,WPP=2.251e+01,AdF-1=8.931e+00,AdF-5=2.463e+00,AdF-30=4.828e+00	RPKM=7.6262e+01,ORFscore=6.9698	RPKM=2.4002e+00,ORFscore=-1.8745	sequence=LAESVQSGYGK,score=1.560e+02,PEP=1.223e-05,intensity=5.005e+06,nspectra=4,peak_cov=0.601,intensity_cov=0.267	NA
FBtr0088688_chr2R:4836258-4838261:-	CG33199	annotated	365.44	FPKM:E0-2=5.707e+01,E2-4=4.492e+01,E4-6=1.638e+01,E6-8=2.044e+01,E8-10=2.165e+01,E10-12=1.593e+01,E12-14=2.058e+01,E14-16=1.583e+01,E16-18=2.243e+01,E18-20=2.422e+01,E20-22=3.545e+01,E22-24=2.557e+01,L1=2.370e+01,L2=1.706e+01,L3=2.235e+01,Pp2=8.689e+00,Pp3=1.703e+01,Pp4=2.061e+01,Pp12=8.610e+00,Pp24=6.671e+00,WPP=8.565e+00,AdF-1=4.886e+01,AdF-5=5.144e+01,AdF-30=4.592e+01	RPKM=4.5048e+01,ORFscore=-6.0572	RPKM=8.3483e+01,ORFscore=-5.0243	NA	sequence=LTFGQAPTLSTQATTHCSHGFTTSSSSPNR,score=4.685e+01,PEP=1.595e-04,intensity=1.698e+06,nspectra=1,peak_cov=0.466,intensity_cov=0.194
FBtr0082180_chr3R:5947748-5947942:+	CG31477	annotated	248.85	FPKM:E0-2=2.107e+01,E2-4=1.894e+01,E4-6=1.280e+01,E6-8=6.490e+00,E8-10=5.056e+00,E10-12=3.058e+00,E12-14=4.208e+00,E14-16=4.280e+00,E16-18=3.810e+00,E18-20=3.337e+00,E20-22=3.911e+00,E22-24=4.991e+00,L1=5.316e+00,L2=2.857e+00,L3=3.210e+00,Pp2=2.889e+00,Pp3=1.767e+00,Pp4=1.896e+00,Pp12=3.002e+00,Pp24=3.130e+00,WPP=4.680e+00,AdF-1=1.230e+01,AdF-5=1.923e+01,AdF-30=8.333e+00	RPKM=2.3563e+00,ORFscore=2.1699	RPKM=2.0994e-01,ORFscore=NA	NA	sequence=FTPWVNGKPVPR,score=8.983e+01,PEP=4.491e-03,intensity=2.017e+06,nspectra=2,peak_cov=0.775,intensity_cov=0.109
FBtr0290229_chr2L:10770985-10771281:+	CG17127	annotated	724.69	FPKM:E0-2=5.271e-01,E2-4=5.698e-01,E4-6=6.518e-01,E6-8=4.263e-01,E8-10=2.452e+00,E10-12=4.352e+00,E12-14=3.791e+00,E14-16=1.134e+02,E16-18=2.955e+02,E18-20=1.265e+02,E20-22=4.327e+01,E22-24=6.187e+00,L1=1.285e+00,L2=8.111e+01,L3=6.201e+01,Pp2=1.209e+02,Pp3=1.700e+02,Pp4=4.837e+00,Pp12=5.149e+01,Pp24=2.786e+00,WPP=6.075e-01,AdF-1=8.017e-01,AdF-5=4.420e-01,AdF-30=1.074e+00	NA	RPKM=3.6263e-01,ORFscore=NA	NA	sequence=INLFEILGDQVPSEVINNLQSQVDQIGR,score=9.849e+01,PEP=2.293e-12,intensity=3.730e+05,nspectra=5,peak_cov=0.570,intensity_cov=0.269;sequence=QAQQTLLIPK,score=1.260e+02,PEP=8.650e-03,intensity=9.580e+06,nspectra=1,peak_cov=0.463,intensity_cov=0.198;sequence=DAQIQNVQEGIELGAYEQIPGNQR,score=1.539e+02,PEP=1.469e-31,intensity=1.851e+07,nspectra=21,peak_cov=0.542,intensity_cov=0.357;sequence=INLFEILGD…
FBtr0307361_chr2R:11875071-11876429:-	CG15699	annotated	236.54	FPKM:E0-2=4.858e-02,E2-4=0.000e+00,E4-6=1.435e-01,E6-8=1.126e-01,E8-10=3.538e-01,E10-12=4.283e-01,E12-14=1.883e+00,E14-16=3.136e+00,E16-18=2.321e+00,E18-20=1.543e+00,E20-22=1.964e+00,E22-24=1.478e+00,L1=1.940e+00,L2=1.335e+00,L3=1.059e+00,Pp2=1.186e+00,Pp3=1.196e+00,Pp4=6.701e-01,Pp12=2.073e-01,Pp24=1.462e-01,WPP=2.238e-01,AdF-1=1.260e+00,AdF-5=3.353e-01,AdF-30=3.453e-01	RPKM=1.2289e-02,ORFscore=NA	NA	NA	sequence=SPAANAAEPPGEDGVPEAGHR,score=3.838e+01,PEP=1.094e-01,intensity=4.610e+05,nspectra=1,peak_cov=0.150,intensity_cov=0.138
FBtr0074150_chrX:15883461-15883918:-	eIF5	utr5	48.23	FPKM:E0-2=1.862e+01,E2-4=1.613e+01,E4-6=9.321e+00,E6-8=8.617e+00,E8-10=1.116e+01,E10-12=6.340e+00,E12-14=1.227e+01,E14-16=1.142e+01,E16-18=1.275e+01,E18-20=1.002e+01,E20-22=1.307e+01,E22-24=8.738e+00,L1=1.050e+01,L2=8.425e+00,L3=8.377e+00,Pp2=5.494e+00,Pp3=6.118e+00,Pp4=4.285e+00,Pp12=4.100e+00,Pp24=5.003e+00,WPP=5.881e+00,AdF-1=9.175e+00,AdF-5=1.153e+01,AdF-30=8.674e+00	RPKM=1.4467e+02,ORFscore=-5.2775	RPKM=1.6818e+02,ORFscore=7.1828	NA	NA
FBtr0084180_chr3R:17912925-17913347:+	CG5791	annotated	326.31	FPKM:E0-2=2.663e-02,E2-4=0.000e+00,E4-6=0.000e+00,E6-8=0.000e+00,E8-10=4.295e-02,E10-12=0.000e+00,E12-14=0.000e+00,E14-16=4.277e-02,E16-18=0.000e+00,E18-20=5.922e-02,E20-22=7.537e-02,E22-24=2.942e-01,L1=0.000e+00,L2=0.000e+00,L3=0.000e+00,Pp2=3.160e-02,Pp3=6.385e-02,Pp4=8.302e-01,Pp12=0.000e+00,Pp24=2.664e-02,WPP=9.185e-02,AdF-1=1.883e+01,AdF-5=1.014e+01,AdF-30=5.619e+01	NA	NA	NA	sequence=GNDGSGGGGGTIYR,score=1.377e+02,PEP=9.137e-06,intensity=3.860e+06,nspectra=8,peak_cov=0.432,intensity_cov=0.262;sequence=SFSSSPGDGNVVISR,score=1.463e+02,PEP=1.564e-08,intensity=1.610e+07,nspectra=8,peak_cov=0.599,intensity_cov=0.302
FBtr0091949_chrX:19068677-19068724:-	pncr004:X	lincRNA	43.35	FPKM:E0-2=9.715e-02,E2-4=2.391e-02,E4-6=4.864e-01,E6-8=1.072e+00,E8-10=1.617e+00,E10-12=1.760e+00,E12-14=1.170e+00,E14-16=8.233e-01,E16-18=1.819e+01,E18-20=7.070e+01,E20-22=1.101e+02,E22-24=2.840e+01,L1=1.091e+01,L2=5.525e+00,L3=2.765e+01,Pp2=2.086e+00,Pp3=1.257e+01,Pp4=3.086e+01,Pp12=5.515e+00,Pp24=8.858e+00,WPP=1.878e+01,AdF-1=9.722e+00,AdF-5=3.757e+00,AdF-30=3.012e+00	NA	RPKM=1.8788e-01,ORFscore=NA	NA	sequence=MTIYGLLVQIIIVCN,score=4.330e+01,PEP=1.129e-01,intensity=2.927e+05,nspectra=1,peak_cov=0.177,intensity_cov=0.107
FBtr0331508_chr3L:7327195-7327368:-	CG43780	annotated	472.74	FPKM:E0-2=3.852e+01,E2-4=3.069e+01,E4-6=2.264e+01,E6-8=3.968e+01,E8-10=9.789e+01,E10-12=5.495e+01,E12-14=8.348e+01,E14-16=6.370e+01,E16-18=5.096e+01,E18-20=3.428e+01,E20-22=3.311e+01,E22-24=1.967e+01,L1=1.841e+01,L2=1.322e+01,L3=8.401e+00,Pp2=1.399e+01,Pp3=1.870e+01,Pp4=3.919e+00,Pp12=1.186e+01,Pp24=1.805e+01,WPP=1.859e+01,AdF-1=1.360e+01,AdF-5=2.517e+01,AdF-30=1.930e+01	RPKM=7.6333e+00,ORFscore=2.9069	RPKM=1.5484e+01,ORFscore=-1.8260	sequence=TYEHEISYA,score=1.073e+02,PEP=5.284e-03,intensity=4.911e+07,nspectra=5,peak_cov=0.295,intensity_cov=0.194	sequence=HHALPDDEDLR,score=1.231e+02,PEP=9.240e-05,intensity=7.473e+06,nspectra=12,peak_cov=0.506,intensity_cov=0.151;sequence=HHALPDDEDLRGK,score=6.752e+01,PEP=8.222e-02,intensity=1.138e+05,nspectra=1,peak_cov=0.351,intensity_cov=0.168
FBtr0075339_chr3L:16837725-16837961:-	CG9669	annotated	776.9	FPKM:E0-2=8.181e+01,E2-4=6.416e+01,E4-6=4.826e+01,E6-8=4.895e+01,E8-10=6.934e+01,E10-12=3.282e+01,E12-14=5.028e+01,E14-16=4.492e+01,E16-18=3.564e+01,E18-20=2.315e+01,E20-22=1.690e+01,E22-24=1.525e+01,L1=3.412e+01,L2=7.286e+01,L3=5.073e+01,Pp2=1.263e+01,Pp3=9.515e+00,Pp4=6.937e+00,Pp12=1.002e+01,Pp24=1.242e+01,WPP=3.149e+01,AdF-1=3.390e+01,AdF-5=8.199e+01,AdF-30=6.691e+01	RPKM=2.0977e+02,ORFscore=7.8312	RPKM=9.4047e+01,ORFscore=3.2698	NA	NA
FBtr0333454_chr3L:21533088-21533495:+	VhaM9.7-b	annotated	577.1	FPKM:E0-2=1.111e+02,E2-4=4.438e+01,E4-6=2.650e+01,E6-8=3.167e+01,E8-10=4.772e+01,E10-12=3.833e+01,E12-14=5.128e+01,E14-16=6.283e+01,E16-18=1.128e+02,E18-20=1.194e+02,E20-22=1.477e+02,E22-24=1.457e+02,L1=1.966e+02,L2=1.581e+02,L3=1.598e+02,Pp2=2.058e+01,Pp3=3.247e+01,Pp4=4.755e+01,Pp12=3.490e+01,Pp24=1.842e+01,WPP=4.948e+01,AdF-1=1.100e+02,AdF-5=1.329e+02,AdF-30=1.217e+02	RPKM=3.6628e+02,ORFscore=9.4877	RPKM=8.8698e+01,ORFscore=4.9535	NA	NA
FBtr0088010_chr2R:8071428-8071694:-	SmF	annotated	867.27	FPKM:E0-2=1.643e+02,E2-4=1.283e+02,E4-6=9.635e+01,E6-8=8.991e+01,E8-10=8.755e+01,E10-12=3.967e+01,E12-14=4.753e+01,E14-16=3.354e+01,E16-18=2.694e+01,E18-20=1.962e+01,E20-22=2.504e+01,E22-24=1.519e+01,L1=2.620e+01,L2=4.724e+01,L3=3.495e+01,Pp2=1.047e+01,Pp3=6.581e+00,Pp4=5.027e+00,Pp12=1.481e+01,Pp24=1.501e+01,WPP=2.584e+01,AdF-1=4.192e+01,AdF-5=6.745e+01,AdF-30=4.622e+01	RPKM=2.0217e+02,ORFscore=10.3127	RPKM=1.6384e+02,ORFscore=8.2659	sequence=PFLNGLTGKPVLVK,score=5.912e+01,PEP=1.576e-02,intensity=7.969e+05,nspectra=3,peak_cov=0.423,intensity_cov=0.247	sequence=PFLNGLTGKPVLVK,score=1.696e+02,PEP=8.360e-09,intensity=6.197e+06,nspectra=7,peak_cov=0.596,intensity_cov=0.206;sequence=CNNVLYIK,score=1.590e+02,PEP=3.720e-03,intensity=4.977e+05,nspectra=1,peak_cov=0.492,intensity_cov=0.127;sequence=GMEDDDEEGEMRD,score=1.440e+02,PEP=1.051e-04,intensity=2.740e+05,nspectra=4,peak_cov=0.534,intensity_cov=0.278;sequence=SAGMPINPKPFLNGLTGKPVLVK,score=1.022e+…
FBtr0084688_chr3R:20543340-20543626:+	Rpb10	annotated	776.78	FPKM:E0-2=4.306e+01,E2-4=4.393e+01,E4-6=4.392e+01,E6-8=4.236e+01,E8-10=5.882e+01,E10-12=3.735e+01,E12-14=3.299e+01,E14-16=3.244e+01,E16-18=2.647e+01,E18-20=1.758e+01,E20-22=1.796e+01,E22-24=2.124e+01,L1=4.074e+01,L2=3.818e+01,L3=3.637e+01,Pp2=5.363e+00,Pp3=5.623e+00,Pp4=4.954e+00,Pp12=6.936e+00,Pp24=6.531e+00,WPP=1.200e+01,AdF-1=2.859e+01,AdF-5=4.998e+01,AdF-30=4.521e+01	RPKM=2.7769e+02,ORFscore=-6.9660	RPKM=1.2847e+02,ORFscore=5.1104	sequence=LLNYAPLEK,score=6.246e+01,PEP=3.374e-02,intensity=2.059e+05,nspectra=1,peak_cov=0.462,intensity_cov=0.171	sequence=MLLGHVDLIEK,score=1.360e+02,PEP=7.471e-05,intensity=6.173e+06,nspectra=15,peak_cov=0.444,intensity_cov=0.151
FBtr0077048_chr3L:6068740-6069152:+	CG6610	annotated	1175.65	FPKM:E0-2=2.779e+01,E2-4=2.107e+01,E4-6=1.685e+01,E6-8=1.673e+01,E8-10=1.391e+01,E10-12=1.049e+01,E12-14=7.847e+00,E14-16=5.178e+00,E16-18=4.181e+00,E18-20=2.998e+00,E20-22=3.577e+00,E22-24=1.986e+00,L1=6.355e+00,L2=1.092e+01,L3=7.654e+00,Pp2=1.323e+00,Pp3=1.541e+00,Pp4=1.420e+00,Pp12=3.158e+00,Pp24=3.350e+00,WPP=5.712e+00,AdF-1=8.848e+00,AdF-5=2.216e+01,AdF-30=1.663e+01	RPKM=1.5028e+02,ORFscore=5.5392	RPKM=1.0025e+02,ORFscore=5.5357	NA	sequence=LDQILLNGNNITMLVPGGELAE,score=4.112e+01,PEP=7.042e-02,intensity=2.303e+04,nspectra=1,peak_cov=0.354,intensity_cov=0.164;sequence=TAVPPPSNISTLMPLELVDK,score=6.182e+01,PEP=7.659e-03,intensity=4.655e+05,nspectra=4,peak_cov=0.620,intensity_cov=0.190
FBtr0088647_chr2R:4789853-4790065:+	Ggamma1	annotated	626.83	FPKM:E0-2=5.684e+01,E2-4=6.856e+01,E4-6=6.913e+01,E6-8=9.408e+01,E8-10=1.803e+02,E10-12=1.486e+02,E12-14=1.665e+02,E14-16=1.656e+02,E16-18=1.756e+02,E18-20=1.396e+02,E20-22=1.538e+02,E22-24=1.039e+02,L1=1.295e+02,L2=9.431e+01,L3=8.588e+01,Pp2=6.513e+01,Pp3=8.034e+01,Pp4=5.438e+01,Pp12=6.546e+01,Pp24=7.499e+01,WPP=8.647e+01,AdF-1=1.003e+02,AdF-5=9.626e+01,AdF-30=9.679e+01	RPKM=4.8931e+02,ORFscore=8.6946	RPKM=9.3951e+01,ORFscore=5.1780	sequence=YITEHEQEDYLLTGFTSQK,score=2.105e+02,PEP=4.784e-30,intensity=2.550e+08,nspectra=29,peak_cov=0.632,intensity_cov=0.331	sequence=MDVMSSSLQQQR,score=2.138e+02,PEP=1.265e-12,intensity=3.010e+07,nspectra=21,peak_cov=0.679,intensity_cov=0.327;sequence=YITEHEQEDYLLTGFTSQK,score=2.181e+02,PEP=6.455e-47,intensity=6.579e+07,nspectra=22,peak_cov=0.563,intensity_cov=0.392;sequence=DVMSSSLQQQR,score=7.327e+01,PEP=1.748e-02,intensity=2.443e+05,nspectra=3,peak_cov=0.387,intensity_cov=0.128
FBtr0333464_chr3L:21532172-21532454:-	CoVIII	annotated	375.75	FPKM:E0-2=8.710e+01,E2-4=9.154e+01,E4-6=9.228e+01,E6-8=1.022e+02,E8-10=1.004e+02,E10-12=6.675e+01,E12-14=7.112e+01,E14-16=9.143e+01,E16-18=1.254e+02,E18-20=1.257e+02,E20-22=1.241e+02,E22-24=1.641e+02,L1=2.290e+02,L2=2.232e+02,L3=1.611e+02,Pp2=2.976e+01,Pp3=8.685e+01,Pp4=9.081e+01,Pp12=1.215e+01,Pp24=1.113e+01,WPP=2.555e+01,AdF-1=1.799e+02,AdF-5=8.905e+01,AdF-30=9.776e+01	RPKM=4.7167e+02,ORFscore=-8.0118	RPKM=3.3031e+02,ORFscore=-7.9042	sequence=VILGGGMCAASLFIPAWVLYHIRDYKGDK,score=7.311e+01,PEP=2.263e-08,intensity=8.027e+08,nspectra=7,peak_cov=0.208,intensity_cov=0.228	sequence=VILGGGMCAASLFIPAWVLYHIR,score=1.129e+02,PEP=2.539e-06,intensity=9.405e+05,nspectra=5,peak_cov=0.612,intensity_cov=0.270
FBtr0091651_chr2R:8523329-8523589:-	CG33672	annotated	531.57	FPKM:E0-2=4.692e+01,E2-4=1.629e+01,E4-6=2.083e+01,E6-8=2.126e+01,E8-10=3.223e+01,E10-12=1.195e+01,E12-14=2.238e+01,E14-16=4.670e+01,E16-18=1.750e+01,E18-20=7.697e+00,E20-22=6.450e+00,E22-24=4.915e+00,L1=1.369e+01,L2=3.030e+01,L3=2.226e+01,Pp2=2.221e+01,Pp3=7.529e+00,Pp4=3.974e+00,Pp12=1.029e+01,Pp24=8.463e+00,WPP=1.229e+01,AdF-1=1.457e+01,AdF-5=2.334e+01,AdF-30=1.847e+01	RPKM=6.0628e+01,ORFscore=-5.6965	RPKM=2.9033e+01,ORFscore=2.8777	sequence=HRLVNSTLAEELK,score=9.086e+01,PEP=5.940e-04,intensity=2.163e+06,nspectra=10,peak_cov=0.370,intensity_cov=0.263;sequence=EIHAFSQK,score=8.245e+01,PEP=2.443e-02,intensity=1.189e+05,nspectra=1,peak_cov=0.520,intensity_cov=0.262;sequence=SYTPEEWEK,score=7.852e+01,PEP=1.338e-02,intensity=1.143e+07,nspectra=3,peak_cov=0.238,intensity_cov=0.108;sequence=FSAVIVSPAFSGK,score=9.455e+01,PEP=6.615e-…	sequence=FSAVIVSPAFSGK,score=1.048e+02,PEP=8.967e-04,intensity=2.398e+06,nspectra=3,peak_cov=0.600,intensity_cov=0.217;sequence=ELQTEYVSVTDESDGCGGK,score=2.219e+02,PEP=8.913e-45,intensity=1.393e+06,nspectra=5,peak_cov=0.571,intensity_cov=0.362;sequence=LVNSTLAEELK,score=9.527e+01,PEP=2.238e-03,intensity=1.802e+06,nspectra=1,peak_cov=0.452,intensity_cov=0.180;sequence=LVNSTLAEELKEIHAFSQK,score=8.0…
FBtr0299996_chr3R:9639593-9639691:+	tal-AA	annotated	141.45	FPKM:E0-2=2.718e+00,E2-4=1.712e+01,E4-6=2.043e+01,E6-8=9.040e+00,E8-10=1.243e+01,E10-12=5.547e+01,E12-14=2.338e+02,E14-16=7.462e+01,E16-18=3.866e+00,E18-20=3.704e+00,E20-22=5.186e+00,E22-24=5.285e+00,L1=6.961e+00,L2=8.140e+01,L3=1.597e+01,Pp2=8.111e+01,Pp3=1.935e+01,Pp4=1.823e+01,Pp12=5.673e+01,Pp24=2.873e+01,WPP=1.595e+02,AdF-1=1.287e+01,AdF-5=1.709e+01,AdF-30=1.348e+01	RPKM=8.6874e-02,ORFscore=NA	RPKM=2.5834e+00,ORFscore=0.0000	sequence=MLDPTGTYRRPRDTQDSRQK,score=2.057e+01,PEP=4.738e-02,intensity=3.106e+06,nspectra=1,peak_cov=0.190,intensity_cov=0.093	NA
FBtr0083480_chr3R:13510895-13511253:+	CG31360	annotated	402.65	FPKM:E0-2=2.076e+01,E2-4=9.977e+00,E4-6=3.429e+00,E6-8=5.983e+00,E8-10=9.914e+00,E10-12=1.021e+01,E12-14=8.605e+00,E14-16=5.637e+00,E16-18=5.783e+00,E18-20=5.471e+00,E20-22=6.233e+00,E22-24=3.914e+00,L1=4.412e+00,L2=5.689e+00,L3=5.437e+00,Pp2=5.921e+00,Pp3=6.046e+00,Pp4=3.678e+00,Pp12=5.612e+00,Pp24=6.369e+00,WPP=6.782e+00,AdF-1=7.265e+00,AdF-5=1.608e+01,AdF-30=1.300e+01	RPKM=6.3253e+01,ORFscore=4.6794	RPKM=1.4023e+01,ORFscore=-1.8779	NA	sequence=GLAAAVGVLGVAR,score=1.379e+02,PEP=2.463e-05,intensity=1.448e+06,nspectra=2,peak_cov=0.672,intensity_cov=0.179;sequence=DNVSNEVDCLACR,score=9.085e+01,PEP=1.200e-03,intensity=6.310e+05,nspectra=1,peak_cov=0.448,intensity_cov=0.236;sequence=LVSGLGLLGIGAFLLAQSK,score=1.012e+02,PEP=2.102e-04,intensity=6.429e+04,nspectra=3,peak_cov=0.396,intensity_cov=0.280;sequence=EQENTSTDHQFFSR,score=1.605e…
FBtr0112422_chr2R:7729229-7729584:+	CG34229	annotated	676.31	FPKM:E0-2=9.642e+00,E2-4=8.016e+00,E4-6=5.465e+00,E6-8=3.864e+00,E8-10=4.559e+00,E10-12=8.116e+00,E12-14=7.536e+00,E14-16=7.891e+00,E16-18=8.060e+00,E18-20=6.851e+00,E20-22=6.123e+00,E22-24=4.279e+00,L1=5.723e+00,L2=7.077e+00,L3=5.475e+00,Pp2=2.138e+00,Pp3=3.546e+00,Pp4=1.436e+00,Pp12=8.944e-01,Pp24=1.412e+00,WPP=2.484e+00,AdF-1=5.778e+00,AdF-5=7.859e+00,AdF-30=6.465e+00	RPKM=1.9850e+01,ORFscore=-2.7824	RPKM=2.8531e+01,ORFscore=2.6419	sequence=SWARHDFQTNRHQSDEVAIK,score=3.785e+01,PEP=1.204e-03,intensity=1.364e+07,nspectra=1,peak_cov=0.205,intensity_cov=0.158	sequence=TSLQLSGVSEGK,score=1.330e+02,PEP=7.342e-05,intensity=3.273e+06,nspectra=4,peak_cov=0.616,intensity_cov=0.234
FBtr0303795_chr3R:10153013-10153258:+	CG3321	annotated	531.94	FPKM:E0-2=1.057e+02,E2-4=8.622e+01,E4-6=6.477e+01,E6-8=6.054e+01,E8-10=7.073e+01,E10-12=5.094e+01,E12-14=6.429e+01,E14-16=8.942e+01,E16-18=1.276e+02,E18-20=1.243e+02,E20-22=1.223e+02,E22-24=1.554e+02,L1=2.243e+02,L2=2.470e+02,L3=1.783e+02,Pp2=3.483e+01,Pp3=1.060e+02,Pp4=1.206e+02,Pp12=1.367e+01,Pp24=1.528e+01,WPP=2.523e+01,AdF-1=2.221e+02,AdF-5=7.639e+01,AdF-30=9.552e+01	RPKM=2.4165e+02,ORFscore=9.1417	RPKM=2.3218e+02,ORFscore=-5.2437	sequence=RSAEAEARALAELSKPTPK,score=1.210e+02,PEP=1.548e-05,intensity=3.273e+09,nspectra=62,peak_cov=0.287,intensity_cov=0.294;sequence=KRSAEAEARALAELSKPTPK,score=8.046e+01,PEP=9.330e-04,intensity=1.972e+07,nspectra=3,peak_cov=0.498,intensity_cov=0.227;sequence=RSAEAEARALAELSK,score=7.988e+01,PEP=2.853e-04,intensity=2.673e+08,nspectra=26,peak_cov=0.658,intensity_cov=0.200;sequence=AVRDAKLAEEK,scor…	sequence=ALAELSKPTPKH,score=1.110e+02,PEP=1.098e-02,intensity=1.544e+06,nspectra=2,peak_cov=0.429,intensity_cov=0.202;sequence=WSLLLVGIAYGAAHQSR,score=1.771e+02,PEP=1.504e-26,intensity=4.813e+07,nspectra=71,peak_cov=0.582,intensity_cov=0.395;sequence=VSPLIKFGRWSLLLVGIAYGAAHQSR,score=1.435e+02,PEP=1.743e-10,intensity=2.781e+07,nspectra=63,peak_cov=0.489,intensity_cov=0.289;sequence=LREIEAQQK,score…
FBtr0302363_chrX:18679838-18680156:+	CG6900	annotated	56.95	FPKM:E0-2=3.422e-01,E2-4=5.995e-01,E4-6=5.256e-01,E6-8=2.283e-01,E8-10=6.649e-01,E10-12=2.744e-01,E12-14=1.864e-01,E14-16=1.796e-01,E16-18=1.950e-01,E18-20=4.191e-02,E20-22=1.601e-01,E22-24=1.043e-01,L1=8.269e-02,L2=3.711e-01,L3=2.646e-01,Pp2=1.337e-01,Pp3=2.264e-01,Pp4=4.565e-02,Pp12=2.749e-01,Pp24=4.517e-01,WPP=1.738e-01,AdF-1=3.213e-01,AdF-5=4.270e-01,AdF-30=3.286e-01	RPKM=1.6951e+02,ORFscore=7.0777	RPKM=5.6116e-01,ORFscore=1.5850	NA	NA
FBtr0084473_chr3R:19525621-19525923:-	CG31468	annotated	131.55	FPKM:E0-2=0.000e+00,E2-4=0.000e+00,E4-6=0.000e+00,E6-8=0.000e+00,E8-10=3.303e-02,E10-12=0.000e+00,E12-14=0.000e+00,E14-16=3.302e-02,E16-18=5.251e-02,E18-20=0.000e+00,E20-22=0.000e+00,E22-24=5.630e-02,L1=4.369e-02,L2=4.815e-02,L3=9.280e-02,Pp2=2.694e+01,Pp3=4.992e+01,Pp4=5.497e+01,Pp12=1.990e+01,Pp24=2.430e+01,WPP=1.495e+01,AdF-1=8.079e-01,AdF-5=1.393e-01,AdF-30=2.586e-01	NA	NA	NA	sequence=SFGPGPGAYNLPSTFGFK,score=1.066e+02,PEP=7.020e-05,intensity=1.539e+05,nspectra=1,peak_cov=0.600,intensity_cov=0.240
FBtr0306142_chr3R:14390588-14390854:-	CG43210	annotated	43.47	FPKM:E0-2=0.000e+00,E2-4=1.769e-02,E4-6=0.000e+00,E6-8=0.000e+00,E8-10=0.000e+00,E10-12=1.960e-07,E12-14=0.000e+00,E14-16=3.409e-07,E16-18=2.328e-07,E18-20=0.000e+00,E20-22=3.408e-02,E22-24=6.933e-07,L1=2.547e-02,L2=8.330e-02,L3=4.040e-01,Pp2=9.375e-01,Pp3=3.423e-01,Pp4=5.428e-01,Pp12=3.254e+00,Pp24=1.300e+00,WPP=9.343e-01,AdF-1=8.608e-01,AdF-5=7.500e-02,AdF-30=5.460e-01	RPKM=1.7388e+01,ORFscore=2.3972	NA	NA	sequence=ISITPGCSMVATTK,score=4.628e+01,PEP=1.132e-01,intensity=1.558e+06,nspectra=1,peak_cov=0.109,intensity_cov=0.119
FBtr0299991_chr2R:17556722-17556976:-	CG42379	annotated	507.89	FPKM:E0-2=3.042e+01,E2-4=1.258e+01,E4-6=9.465e+00,E6-8=8.591e+00,E8-10=1.438e+01,E10-12=6.702e+00,E12-14=1.175e+01,E14-16=1.432e+01,E16-18=1.680e+01,E18-20=1.193e+01,E20-22=1.276e+01,E22-24=1.066e+01,L1=1.791e+01,L2=1.803e+01,L3=1.972e+01,Pp2=5.988e+00,Pp3=1.124e+01,Pp4=7.764e+00,Pp12=3.787e+00,Pp24=3.878e+00,WPP=5.891e+00,AdF-1=2.073e+01,AdF-5=1.776e+01,AdF-30=1.609e+01	RPKM=3.4088e+01,ORFscore=-4.2056	RPKM=2.4409e+01,ORFscore=3.1204	sequence=SIPQYRPPK,score=7.811e+01,PEP=1.595e-02,intensity=4.867e+06,nspectra=1,peak_cov=0.485,intensity_cov=0.143;sequence=EIQDLLDQK,score=1.280e+02,PEP=1.275e-03,intensity=1.622e+07,nspectra=13,peak_cov=0.639,intensity_cov=0.227	sequence=EIQDLLDQKEQQQANQR,score=3.208e+02,PEP=1.585e-28,intensity=6.007e+06,nspectra=8,peak_cov=0.623,intensity_cov=0.469;sequence=EIQDLLDQK,score=1.503e+02,PEP=2.024e-03,intensity=1.199e+06,nspectra=1,peak_cov=0.492,intensity_cov=0.161;sequence=PLFDCFIADPLPPPENK,score=9.806e+01,PEP=1.162e-04,intensity=2.338e+05,nspectra=1,peak_cov=0.355,intensity_cov=0.200
FBtr0072031_chr2R:19273501-19273820:-	CG30415	annotated	324.17	FPKM:E0-2=1.323e+02,E2-4=1.002e+02,E4-6=7.916e+01,E6-8=6.712e+01,E8-10=7.822e+01,E10-12=6.315e+01,E12-14=9.637e+01,E14-16=1.416e+02,E16-18=1.796e+02,E18-20=1.652e+02,E20-22=1.693e+02,E22-24=1.704e+02,L1=2.559e+02,L2=2.832e+02,L3=2.392e+02,Pp2=4.311e+01,Pp3=1.237e+02,Pp4=1.371e+02,Pp12=1.830e+01,Pp24=1.662e+01,WPP=3.768e+01,AdF-1=3.230e+02,AdF-5=1.535e+02,AdF-30=1.422e+02	RPKM=4.8023e+02,ORFscore=10.1627	RPKM=3.8554e+02,ORFscore=7.9067	sequence=IAQFPIK,score=1.359e+02,PEP=2.872e-02,intensity=4.803e+08,nspectra=13,peak_cov=0.763,intensity_cov=0.215;sequence=LANSPENKK,score=1.067e+02,PEP=6.098e-03,intensity=4.481e+06,nspectra=4,peak_cov=0.471,intensity_cov=0.244;sequence=AWAESQAK,score=1.025e+02,PEP=1.159e-02,intensity=7.411e+07,nspectra=3,peak_cov=0.644,intensity_cov=0.213;sequence=LANSPENK,score=9.914e+01,PEP=1.383e-02,intensit…	sequence=YYFIAAVACVPVFYK,score=1.814e+02,PEP=8.372e-23,intensity=1.360e+08,nspectra=41,peak_cov=0.638,intensity_cov=0.244;sequence=LANSPENK,score=1.951e+02,PEP=3.833e-05,intensity=9.826e+07,nspectra=3,peak_cov=0.742,intensity_cov=0.265;sequence=YPYTFSAKIAQFPIK,score=1.411e+02,PEP=4.455e-05,intensity=1.718e+06,nspectra=2,peak_cov=0.501,intensity_cov=0.306;sequence=IAQFPIK,score=1.430e+02,PEP=5.772…
FBtr0112750_chr2R:18535083-18535268:-	CG34446	annotated	480.77	FPKM:E0-2=0.000e+00,E2-4=0.000e+00,E4-6=1.782e-01,E6-8=2.329e-01,E8-10=2.554e-01,E10-12=2.191e+00,E12-14=2.377e+00,E14-16=6.973e+00,E16-18=1.196e+01,E18-20=1.668e+01,E20-22=1.837e+01,E22-24=9.285e+00,L1=1.216e+01,L2=1.160e+01,L3=1.179e+01,Pp2=1.992e-01,Pp3=1.669e+00,Pp4=3.780e+00,Pp12=0.000e+00,Pp24=0.000e+00,WPP=5.836e-01,AdF-1=2.365e+00,AdF-5=8.562e-01,AdF-30=2.524e+00	RPKM=2.6973e-02,ORFscore=NA	RPKM=2.7441e-01,ORFscore=0.0000	NA	sequence=AQDPKPLYFAVGPGPNDITCPYCR,score=8.588e+01,PEP=7.262e-06,intensity=2.562e+06,nspectra=1,peak_cov=0.552,intensity_cov=0.241;sequence=HHCGACGEYLGVYR,score=1.513e+02,PEP=3.343e-10,intensity=2.686e+06,nspectra=5,peak_cov=0.555,intensity_cov=0.181
FBtr0070159_chrX:518929-519123:-	CG13364	annotated	596.47	FPKM:E0-2=2.179e+02,E2-4=1.997e+02,E4-6=1.822e+02,E6-8=2.013e+02,E8-10=2.582e+02,E10-12=1.578e+02,E12-14=1.823e+02,E14-16=1.741e+02,E16-18=1.662e+02,E18-20=1.388e+02,E20-22=1.492e+02,E22-24=1.324e+02,L1=2.113e+02,L2=2.158e+02,L3=1.712e+02,Pp2=4.196e+01,Pp3=3.890e+01,Pp4=3.132e+01,Pp12=3.450e+01,Pp24=3.400e+01,WPP=6.890e+01,AdF-1=1.275e+02,AdF-5=1.282e+02,AdF-30=1.179e+02	RPKM=3.9624e+02,ORFscore=9.1282	RPKM=2.7194e+02,ORFscore=7.5727	NA	NA
FBtr0331968_chr2R:1552984-1553094:+	CR43790	lincRNA	75	FPKM:E0-2=1.197e+00,E2-4=8.464e-01,E4-6=1.025e+00,E6-8=1.252e+00,E8-10=1.474e+00,E10-12=7.882e-01,E12-14=1.014e+00,E14-16=7.752e-01,E16-18=6.327e-01,E18-20=4.683e-01,E20-22=4.804e-01,E22-24=1.559e-01,L1=2.601e-01,L2=1.886e-01,L3=9.186e-02,Pp2=1.725e-01,Pp3=1.234e-01,Pp4=9.741e-02,Pp12=1.508e-01,Pp24=2.072e-01,WPP=2.476e-01,AdF-1=4.401e-01,AdF-5=8.636e-01,AdF-30=1.022e+00	NA	RPKM=8.9563e-01,ORFscore=NA	NA	sequence=MLDPASQAKWEELLEDPVFK,score=5.642e+01,PEP=7.855e-02,intensity=1.817e+05,nspectra=1,peak_cov=0.161,intensity_cov=0.165
FBtr0075222_chr3L:17468520-17468845:+	CG7580	annotated	493.77	FPKM:E0-2=2.168e+01,E2-4=2.115e+01,E4-6=2.050e+01,E6-8=1.857e+01,E8-10=2.116e+01,E10-12=1.393e+01,E12-14=1.679e+01,E14-16=2.196e+01,E16-18=2.872e+01,E18-20=2.819e+01,E20-22=2.598e+01,E22-24=4.240e+01,L1=5.309e+01,L2=5.016e+01,L3=3.756e+01,Pp2=9.633e+00,Pp3=2.519e+01,Pp4=3.414e+01,Pp12=2.963e+00,Pp24=3.153e+00,WPP=5.904e+00,AdF-1=5.879e+01,AdF-5=1.533e+01,AdF-30=2.476e+01	RPKM=3.6501e+02,ORFscore=8.3989	RPKM=2.5344e+02,ORFscore=5.4062	sequence=VHGIVTYK,score=1.379e+02,PEP=2.803e-03,intensity=7.072e+08,nspectra=27,peak_cov=0.679,intensity_cov=0.232;sequence=LSPFEQRAFAGAISK,score=1.902e+02,PEP=5.271e-36,intensity=2.445e+09,nspectra=56,peak_cov=0.522,intensity_cov=0.375;sequence=VHGIVTYKLSPFEQRAFAGAISK,score=7.878e+01,PEP=2.757e-05,intensity=4.072e+07,nspectra=6,peak_cov=0.425,intensity_cov=0.211	sequence=LSSILNGQHFGNLAK,score=1.774e+02,PEP=2.465e-19,intensity=4.516e+06,nspectra=4,peak_cov=0.515,intensity_cov=0.316;sequence=SNVFIVTPPFIVGYLIYDLTERK,score=9.072e+01,PEP=2.533e-05,intensity=1.309e+05,nspectra=4,peak_cov=0.635,intensity_cov=0.178;sequence=SNVFIVTPPFIVGYLIYDLTERKHTALLR,score=5.024e+01,PEP=7.765e-02,intensity=2.192e+05,nspectra=1,peak_cov=0.152,intensity_cov=0.194;sequence=KNPAD…
FBtr0091704_chrX:21189882-21190154:-	CG33714	annotated	562.28	FPKM:E0-2=4.493e+01,E2-4=1.936e+01,E4-6=8.367e+00,E6-8=1.592e+01,E8-10=3.889e+01,E10-12=4.032e+01,E12-14=4.929e+01,E14-16=5.619e+01,E16-18=5.063e+01,E18-20=3.851e+01,E20-22=3.616e+01,E22-24=3.920e+01,L1=8.061e+01,L2=7.591e+01,L3=5.183e+01,Pp2=1.522e+01,Pp3=2.461e+01,Pp4=1.899e+01,Pp12=9.258e+00,Pp24=9.438e+00,WPP=1.712e+01,AdF-1=4.389e+01,AdF-5=3.081e+01,AdF-30=2.840e+01	RPKM=3.3812e+02,ORFscore=8.2825	RPKM=1.7481e+01,ORFscore=3.5340	NA	NA
FBtr0306854_chr3L:15829259-15830023:-	CG15715	annotated	649.12	FPKM:E0-2=5.399e+01,E2-4=5.470e+01,E4-6=3.859e+01,E6-8=3.633e+01,E8-10=4.262e+01,E10-12=2.288e+01,E12-14=2.686e+01,E14-16=2.601e+01,E16-18=2.454e+01,E18-20=2.022e+01,E20-22=2.868e+01,E22-24=1.937e+01,L1=1.929e+01,L2=1.838e+01,L3=1.337e+01,Pp2=1.019e+01,Pp3=7.260e+00,Pp4=5.031e+00,Pp12=6.844e+00,Pp24=5.537e+00,WPP=7.783e+00,AdF-1=1.785e+01,AdF-5=4.194e+01,AdF-30=3.425e+01	RPKM=2.4107e+02,ORFscore=9.5647	RPKM=3.4237e+02,ORFscore=9.1727	NA	NA
FBtr0073482_chrX:11262569-11262913:+	Tim8	annotated	533.86	FPKM:E0-2=6.111e+01,E2-4=1.157e+01,E4-6=1.275e+01,E6-8=1.181e+01,E8-10=2.313e+01,E10-12=1.914e+01,E12-14=2.919e+01,E14-16=3.849e+01,E16-18=4.128e+01,E18-20=2.852e+01,E20-22=2.561e+01,E22-24=2.401e+01,L1=4.850e+01,L2=5.625e+01,L3=4.143e+01,Pp2=1.187e+01,Pp3=1.737e+01,Pp4=1.012e+01,Pp12=6.797e+00,Pp24=6.944e+00,WPP=1.051e+01,AdF-1=2.890e+01,AdF-5=4.070e+01,AdF-30=3.338e+01	RPKM=2.1827e+02,ORFscore=10.1245	RPKM=8.0082e+01,ORFscore=6.7592	NA	NA
FBtr0078426_chr3L:21634290-21635207:+	Atox1	annotated	395.62	FPKM:E0-2=5.051e+01,E2-4=2.601e+01,E4-6=1.159e+01,E6-8=1.580e+01,E8-10=1.853e+01,E10-12=1.199e+01,E12-14=1.601e+01,E14-16=1.005e+01,E16-18=1.070e+01,E18-20=9.586e+00,E20-22=1.341e+01,E22-24=8.402e+00,L1=1.291e+01,L2=2.391e+01,L3=1.768e+01,Pp2=1.011e+01,Pp3=9.938e+00,Pp4=7.033e+00,Pp12=1.075e+01,Pp24=1.243e+01,WPP=1.814e+01,AdF-1=2.041e+01,AdF-5=3.682e+01,AdF-30=2.953e+01	RPKM=9.2155e+01,ORFscore=6.1825	RPKM=1.0697e+02,ORFscore=5.8984	NA	NA
FBtr0299976_chr3R:9605429-9605726:+	CG42375	annotated	507.72	FPKM:E0-2=5.178e+01,E2-4=4.508e+01,E4-6=2.238e+01,E6-8=2.121e+01,E8-10=2.422e+01,E10-12=1.734e+01,E12-14=2.317e+01,E14-16=2.084e+01,E16-18=2.060e+01,E18-20=1.809e+01,E20-22=2.455e+01,E22-24=1.751e+01,L1=2.338e+01,L2=2.610e+01,L3=2.078e+01,Pp2=8.141e+00,Pp3=9.503e+00,Pp4=6.912e+00,Pp12=5.178e+00,Pp24=5.877e+00,WPP=9.306e+00,AdF-1=1.964e+01,AdF-5=2.574e+01,AdF-30=2.330e+01	RPKM=2.7017e+01,ORFscore=3.9232	RPKM=3.3205e+01,ORFscore=3.1699	sequence=LIEELQACHENNAFAK,score=6.229e+01,PEP=4.221e-03,intensity=1.191e+07,nspectra=2,peak_cov=0.601,intensity_cov=0.157;sequence=FVGVCNSIDDK,score=1.024e+02,PEP=6.248e-04,intensity=1.108e+07,nspectra=4,peak_cov=0.511,intensity_cov=0.175	sequence=LIEELQACHENNAFAK,score=1.322e+02,PEP=1.465e-06,intensity=4.320e+05,nspectra=1,peak_cov=0.390,intensity_cov=0.287
FBtr0076530_chr3L:9090111-9090320:+	CG13315	annotated	311.55	FPKM:E0-2=2.439e-01,E2-4=4.822e-01,E4-6=1.637e+00,E6-8=5.208e+00,E8-10=1.394e+01,E10-12=9.721e+00,E12-14=1.924e+01,E14-16=3.864e+01,E16-18=1.511e+02,E18-20=1.336e+02,E20-22=1.176e+02,E22-24=2.698e+01,L1=8.763e+01,L2=1.511e+02,L3=1.780e+02,Pp2=6.780e+00,Pp3=2.106e+01,Pp4=9.027e+01,Pp12=9.945e+00,Pp24=1.025e+01,WPP=1.006e+01,AdF-1=3.172e+02,AdF-5=2.379e+02,AdF-30=2.922e+02	RPKM=2.3713e-01,ORFscore=1.0000	RPKM=7.7535e-01,ORFscore=NA	sequence=LQNFDRTQK,score=8.688e+01,PEP=8.878e-03,intensity=3.460e+07,nspectra=12,peak_cov=0.389,intensity_cov=0.200	sequence=VNHLIGATTR,score=1.083e+02,PEP=2.000e-02,intensity=2.248e+06,nspectra=1,peak_cov=0.636,intensity_cov=0.170
FBtr0080868_chr2L:16542673-16543175:+	CG31816	annotated	72.07	FPKM:E0-2=1.815e-02,E2-4=0.000e+00,E4-6=0.000e+00,E6-8=0.000e+00,E8-10=2.963e-02,E10-12=0.000e+00,E12-14=6.880e-02,E14-16=5.931e-02,E16-18=1.880e-01,E18-20=1.016e-01,E20-22=2.588e-02,E22-24=7.564e-02,L1=3.901e-02,L2=0.000e+00,L3=0.000e+00,Pp2=4.946e+00,Pp3=7.867e+00,Pp4=9.080e+00,Pp12=2.383e+00,Pp24=4.109e+00,WPP=2.707e+00,AdF-1=1.313e-01,AdF-5=4.969e-02,AdF-30=5.128e-02	RPKM=3.4129e-02,ORFscore=NA	NA	NA	sequence=FVPSCELECSPVSMSHLIGWEYAR,score=7.796e+01,PEP=7.813e-06,intensity=9.280e+05,nspectra=2,peak_cov=0.206,intensity_cov=0.211
FBtr0080137_chr2L:10790352-10790650:+	CG31870	annotated	274.9	FPKM:E0-2=0.000e+00,E2-4=0.000e+00,E4-6=0.000e+00,E6-8=0.000e+00,E8-10=3.259e-02,E10-12=0.000e+00,E12-14=2.509e-02,E14-16=9.821e-02,E16-18=1.475e-06,E18-20=1.351e-01,E20-22=1.145e-01,E22-24=5.577e-02,L1=4.297e-02,L2=4.753e-02,L3=0.000e+00,Pp2=4.153e-04,Pp3=5.372e-04,Pp4=5.792e-04,Pp12=4.656e-03,Pp24=8.731e-04,WPP=1.232e-03,AdF-1=9.149e-04,AdF-5=4.980e-01,AdF-30=4.279e-01	RPKM=6.9680e-03,ORFscore=NA	NA	NA	sequence=YGNAEGPQFSMYVR,score=6.236e+01,PEP=1.312e-02,intensity=3.758e+05,nspectra=1,peak_cov=0.183,intensity_cov=0.164
FBtr0112772_chr2R:8051297-8051692:+	CG13177	annotated	89.65	FPKM:E0-2=2.604e-02,E2-4=1.739e-01,E4-6=6.300e-02,E6-8=8.282e-02,E8-10=1.285e-01,E10-12=2.480e-02,E12-14=1.660e-02,E14-16=4.299e-02,E16-18=8.448e-02,E18-20=1.463e-01,E20-22=1.864e-01,E22-24=3.085e-01,L1=3.290e+00,L2=1.218e+00,L3=1.773e+00,Pp2=3.464e-01,Pp3=6.632e-01,Pp4=1.703e+00,Pp12=7.713e-01,Pp24=1.854e-01,WPP=3.014e+01,AdF-1=6.622e+00,AdF-5=3.854e+00,AdF-30=2.669e+00	RPKM=2.1440e-02,ORFscore=NA	RPKM=3.9889e-02,ORFscore=NA	NA	sequence=YGGYSGYGGYGGYR,score=6.316e+01,PEP=1.874e-02,intensity=2.361e+06,nspectra=1,peak_cov=0.362,intensity_cov=0.202
FBtr0304891_chr2R:13027144-13027377:-	CG43103	annotated	24.2	FPKM:E0-2=2.225e-01,E2-4=5.940e-02,E4-6=2.410e-02,E6-8=3.157e-02,E8-10=2.963e-01,E10-12=2.084e-01,E12-14=3.310e-01,E14-16=3.587e+00,E16-18=1.596e+01,E18-20=1.490e+01,E20-22=2.381e+01,E22-24=1.647e+01,L1=2.164e+01,L2=4.179e+01,L3=2.908e+01,Pp2=5.835e+00,Pp3=5.753e+00,Pp4=5.047e+00,Pp12=9.360e+00,Pp24=6.240e+00,WPP=1.467e+01,AdF-1=2.062e+01,AdF-5=2.147e+01,AdF-30=3.373e+01	RPKM=7.5749e+01,ORFscore=6.5969	RPKM=1.3581e-01,ORFscore=NA	NA	NA
FBtr0084047_chr3R:16846992-16848420:-	CG17278	annotated	267.05	FPKM:E0-2=6.433e-02,E2-4=2.140e-01,E4-6=8.657e-01,E6-8=2.444e+00,E8-10=4.472e+00,E10-12=3.074e+00,E12-14=3.404e+00,E14-16=3.103e+00,E16-18=3.489e+00,E18-20=2.359e+00,E20-22=3.601e+00,E22-24=4.866e+00,L1=9.473e+00,L2=8.592e+00,L3=1.125e+01,Pp2=2.897e+00,Pp3=4.589e+00,Pp4=2.155e+00,Pp12=2.582e+00,Pp24=4.805e+00,WPP=9.670e+00,AdF-1=6.425e+00,AdF-5=4.228e+00,AdF-30=5.212e+00	RPKM=8.9953e+01,ORFscore=6.3558	RPKM=1.2868e-01,ORFscore=1.0000	NA	sequence=SICAADDKGSTK,score=9.069e+01,PEP=1.602e-02,intensity=1.077e+06,nspectra=2,peak_cov=0.374,intensity_cov=0.196;sequence=TENCLQNANFQK,score=1.876e+02,PEP=2.453e-11,intensity=2.697e+06,nspectra=6,peak_cov=0.509,intensity_cov=0.283
FBtr0077546_chr2L:3696290-3696598:-	CG16712	annotated	372.54	FPKM:E0-2=4.852e-01,E2-4=5.138e-01,E4-6=7.906e-01,E6-8=2.946e-01,E8-10=5.542e+00,E10-12=4.013e+00,E12-14=4.434e+00,E14-16=1.116e+01,E16-18=9.307e+01,E18-20=2.788e+02,E20-22=5.578e+02,E22-24=3.680e+02,L1=4.336e+02,L2=3.975e+02,L3=1.001e+03,Pp2=1.209e+01,Pp3=9.313e+00,Pp4=2.670e+02,Pp12=4.031e+01,Pp24=1.171e+01,WPP=1.146e+01,AdF-1=2.958e+02,AdF-5=4.075e+02,AdF-30=4.771e+02	NA	RPKM=8.6672e-01,ORFscore=-1.5850	sequence=FIYGGCGGNENRFGTQELCEQK,score=1.026e+02,PEP=1.356e-12,intensity=2.949e+08,nspectra=18,peak_cov=0.510,intensity_cov=0.215;sequence=CAAFIPSFSYHPETNSCEK,score=6.547e+01,PEP=6.902e-05,intensity=1.136e+08,nspectra=14,peak_cov=0.518,intensity_cov=0.144;sequence=DPICGLPAGIDGNGLIK,score=7.160e+01,PEP=4.057e-03,intensity=3.289e+06,nspectra=1,peak_cov=0.492,intensity_cov=0.209	sequence=FIYGGCGGNENR,score=1.737e+02,PEP=8.209e-10,intensity=5.153e+07,nspectra=3,peak_cov=0.754,intensity_cov=0.304;sequence=FIYGGCGGNNNR,score=1.486e+02,PEP=2.031e-07,intensity=3.908e+06,nspectra=2,peak_cov=0.573,intensity_cov=0.200;sequence=CAAFIPSFSYHPETNSCEK,score=1.024e+02,PEP=2.204e-05,intensity=7.877e+06,nspectra=3,peak_cov=0.264,intensity_cov=0.238
FBtr0112444_chr3L:17469411-17469575:+	CG34250	annotated	232.19	FPKM:E0-2=1.812e+01,E2-4=5.157e+00,E4-6=3.564e+00,E6-8=6.616e+00,E8-10=1.513e+01,E10-12=1.085e+01,E12-14=1.488e+01,E14-16=1.571e+01,E16-18=4.302e+01,E18-20=5.122e+01,E20-22=6.581e+01,E22-24=3.503e+01,L1=2.746e+01,L2=1.844e+01,L3=2.794e+01,Pp2=8.211e+00,Pp3=1.475e+01,Pp4=1.051e+01,Pp12=9.045e+00,Pp24=8.274e+00,WPP=1.791e+01,AdF-1=2.548e+01,AdF-5=4.596e+01,AdF-30=3.722e+01	RPKM=6.9793e+01,ORFscore=7.4929	RPKM=8.3221e+00,ORFscore=4.1127	NA	NA
FBtr0082006_chr3R:4840729-4840986:-	CG11985	annotated	1109.4	FPKM:E0-2=1.395e+02,E2-4=1.250e+02,E4-6=1.039e+02,E6-8=9.236e+01,E8-10=1.138e+02,E10-12=6.365e+01,E12-14=6.582e+01,E14-16=5.426e+01,E16-18=4.721e+01,E18-20=3.676e+01,E20-22=4.001e+01,E22-24=2.708e+01,L1=3.533e+01,L2=4.013e+01,L3=3.347e+01,Pp2=1.663e+01,Pp3=1.951e+01,Pp4=1.185e+01,Pp12=1.883e+01,Pp24=1.807e+01,WPP=3.064e+01,AdF-1=4.501e+01,AdF-5=9.859e+01,AdF-30=8.945e+01	RPKM=1.0757e+02,ORFscore=-3.8022	RPKM=1.0600e+02,ORFscore=-5.7206	sequence=GERYNIHSQLEHLQSK,score=7.380e+01,PEP=3.570e-04,intensity=6.088e+05,nspectra=2,peak_cov=0.329,intensity_cov=0.235	NA
FBtr0078246_chr3L:20762741-20763107:+	CG4186	annotated	446.29	FPKM:E0-2=4.168e+00,E2-4=1.251e+00,E4-6=6.399e-01,E6-8=7.036e-01,E8-10=1.295e+00,E10-12=1.506e+00,E12-14=1.142e+00,E14-16=2.208e+00,E16-18=3.702e+00,E18-20=2.680e+00,E20-22=2.478e+00,E22-24=1.625e+00,L1=1.990e+00,L2=2.283e+00,L3=2.515e+00,Pp2=7.147e-01,Pp3=1.239e+00,Pp4=7.585e-01,Pp12=2.442e-01,Pp24=4.305e-01,WPP=6.603e-01,AdF-1=2.671e+00,AdF-5=4.110e+00,AdF-30=2.709e+00	RPKM=1.5171e+01,ORFscore=2.3979	RPKM=6.4577e+00,ORFscore=2.4433	sequence=GIAPYLPPLEERDGIK,score=3.315e+01,PEP=3.540e-02,intensity=1.203e+07,nspectra=1,peak_cov=0.339,intensity_cov=0.118	sequence=GIAPYLPPLEER,score=6.412e+01,PEP=2.424e-02,intensity=1.697e+06,nspectra=2,peak_cov=0.647,intensity_cov=0.120
FBtr0084782_chr3R:20952796-20953068:-	Mocs2	annotated	374.24	FPKM:E0-2=2.237e+01,E2-4=1.214e+01,E4-6=9.763e+00,E6-8=9.637e+00,E8-10=1.319e+01,E10-12=5.818e+00,E12-14=7.485e+00,E14-16=6.829e+00,E16-18=1.066e+01,E18-20=1.602e+01,E20-22=2.434e+01,E22-24=1.628e+01,L1=2.409e+01,L2=1.646e+01,L3=1.306e+01,Pp2=2.189e+00,Pp3=2.815e+00,Pp4=5.212e+00,Pp12=4.670e+00,Pp24=2.656e+00,WPP=1.198e+01,AdF-1=1.361e+01,AdF-5=2.156e+01,AdF-30=1.778e+01	RPKM=4.6152e+01,ORFscore=4.0852	RPKM=1.3876e+01,ORFscore=3.4716	NA	sequence=DNLILAHNESYIDNLSDR,score=1.648e+02,PEP=6.188e-20,intensity=2.309e+06,nspectra=3,peak_cov=0.611,intensity_cov=0.311;sequence=STVEVPTEITATELLDHLVSK,score=1.170e+02,PEP=1.266e-07,intensity=2.565e+06,nspectra=6,peak_cov=0.457,intensity_cov=0.266
FBtr0079640_chr2L:8161921-8162325:-	CG8498	annotated	682.23	FPKM:E0-2=3.920e+01,E2-4=9.242e+00,E4-6=6.872e+00,E6-8=7.853e+00,E8-10=1.363e+01,E10-12=2.398e+01,E12-14=2.197e+01,E14-16=1.938e+01,E16-18=1.323e+01,E18-20=1.051e+01,E20-22=9.977e+00,E22-24=9.580e+00,L1=1.818e+01,L2=3.452e+01,L3=2.306e+01,Pp2=1.318e+01,Pp3=1.252e+01,Pp4=5.845e+00,Pp12=1.066e+01,Pp24=1.172e+01,WPP=2.623e+01,AdF-1=1.692e+01,AdF-5=2.872e+01,AdF-30=2.640e+01	RPKM=1.7765e+02,ORFscore=8.1736	RPKM=8.1711e+01,ORFscore=5.8216	sequence=ALIAAVGLK,score=1.227e+02,PEP=5.697e-03,intensity=4.485e+06,nspectra=4,peak_cov=0.696,intensity_cov=0.302;sequence=AKWEAWNNRK,score=9.205e+01,PEP=1.886e-03,intensity=1.514e+07,nspectra=4,peak_cov=0.537,intensity_cov=0.155;sequence=QATVGDCNTDKPGFLDFK,score=6.224e+01,PEP=2.906e-03,intensity=8.008e+07,nspectra=5,peak_cov=0.423,intensity_cov=0.198;sequence=NLNTTPGDNDLLELYSLYK,score=1.652e+02…	sequence=NLNTTPGDNDLLELYSLYK,score=1.459e+02,PEP=9.394e-14,intensity=2.512e+07,nspectra=11,peak_cov=0.454,intensity_cov=0.258;sequence=QATVGDCNTDKPGFLDFK,score=2.130e+02,PEP=1.886e-36,intensity=3.757e+07,nspectra=9,peak_cov=0.571,intensity_cov=0.349;sequence=GMSNTDAQAAYITK,score=2.199e+02,PEP=1.720e-22,intensity=1.975e+07,nspectra=13,peak_cov=0.583,intensity_cov=0.333;sequence=SELQEFNQAAEDVK,scor…
FBtr0071360_chrX:9448743-9448940:+	RpS28b	annotated	420.05	FPKM:E0-2=1.181e+03,E2-4=1.055e+03,E4-6=8.335e+02,E6-8=1.011e+03,E8-10=1.514e+03,E10-12=9.319e+02,E12-14=1.135e+03,E14-16=1.231e+03,E16-18=1.386e+03,E18-20=1.152e+03,E20-22=1.217e+03,E22-24=9.664e+02,L1=1.342e+03,L2=1.373e+03,L3=1.070e+03,Pp2=2.753e+02,Pp3=3.165e+02,Pp4=2.390e+02,Pp12=3.071e+02,Pp24=2.532e+02,WPP=5.892e+02,AdF-1=8.228e+02,AdF-5=8.449e+02,AdF-30=8.412e+02	RPKM=1.7800e+03,ORFscore=10.1267	RPKM=3.0924e+02,ORFscore=-6.7415	NA	NA
FBtr0301130_chr2L:5010487-5010766:-	Tfb5	annotated	664.04	FPKM:E0-2=4.110e+01,E2-4=3.657e+01,E4-6=2.882e+01,E6-8=2.576e+01,E8-10=2.889e+01,E10-12=1.441e+01,E12-14=1.521e+01,E14-16=1.265e+01,E16-18=1.123e+01,E18-20=8.502e+00,E20-22=9.820e+00,E22-24=7.236e+00,L1=1.013e+01,L2=1.456e+01,L3=1.373e+01,Pp2=5.601e+00,Pp3=5.320e+00,Pp4=4.329e+00,Pp12=5.440e+00,Pp24=5.423e+00,WPP=9.483e+00,AdF-1=1.077e+01,AdF-5=1.337e+01,AdF-30=1.158e+01	RPKM=1.1557e+02,ORFscore=7.2915	RPKM=5.9289e+01,ORFscore=5.9894	NA	NA
FBtr0073256_chr3L:4186514-4186768:-	VhaM9.7-c	annotated	326.61	FPKM:E0-2=4.321e+01,E2-4=3.730e+01,E4-6=1.958e+01,E6-8=2.313e+01,E8-10=3.137e+01,E10-12=1.828e+01,E12-14=2.272e+01,E14-16=2.446e+01,E16-18=2.350e+01,E18-20=1.686e+01,E20-22=2.015e+01,E22-24=1.133e+01,L1=1.230e+01,L2=2.347e+01,L3=1.608e+01,Pp2=5.661e+00,Pp3=7.940e+00,Pp4=4.402e+00,Pp12=5.291e+00,Pp24=5.133e+00,WPP=1.288e+01,AdF-1=1.753e+01,AdF-5=3.048e+01,AdF-30=2.856e+01	RPKM=3.2600e+01,ORFscore=4.8127	RPKM=2.1459e+01,ORFscore=2.4885	sequence=QPHDDLVRCIFLLTAVVCWLFWLCCYLAQLNPLLGPK,score=3.035e+00,PEP=5.385e-02,intensity=3.565e+07,nspectra=1,peak_cov=0.072,intensity_cov=0.087	sequence=IIASSWGNPIK,score=1.838e+02,PEP=6.981e-10,intensity=9.020e+06,nspectra=8,peak_cov=0.681,intensity_cov=0.252
FBtr0076916_chr3L:7125766-7126467:+	Dbi	annotated	468.34	FPKM:E0-2=3.162e-01,E2-4=2.502e-01,E4-6=1.044e+00,E6-8=1.099e+00,E8-10=6.658e+00,E10-12=7.609e+00,E12-14=9.779e+00,E14-16=2.861e+01,E16-18=8.937e+01,E18-20=1.521e+02,E20-22=1.886e+02,E22-24=2.440e+02,L1=2.392e+02,L2=2.748e+02,L3=4.024e+02,Pp2=4.901e+00,Pp3=1.432e+01,Pp4=3.241e+01,Pp12=4.989e+00,Pp24=2.984e+00,WPP=8.847e+00,AdF-1=1.102e+02,AdF-5=4.952e+01,AdF-30=7.367e+01	RPKM=4.9123e-02,ORFscore=NA	RPKM=9.4621e-01,ORFscore=0.0000	sequence=VSEQFNAAAEK,score=1.796e+02,PEP=3.522e-15,intensity=4.236e+08,nspectra=30,peak_cov=0.680,intensity_cov=0.369;sequence=SSEAAQQEYITFVEGLVAK,score=2.944e+02,PEP=8.110e-223,intensity=2.494e+09,nspectra=53,peak_cov=0.681,intensity_cov=0.475;sequence=SLTKRPSDDEFLQLYALFK,score=9.566e+01,PEP=4.591e-05,intensity=1.482e+07,nspectra=9,peak_cov=0.354,intensity_cov=0.184;sequence=RPSDDEFLQLYALFK,scor…	sequence=RPSDDEFLQLYALFK,score=2.467e+02,PEP=1.073e-26,intensity=8.854e+07,nspectra=17,peak_cov=0.615,intensity_cov=0.377;sequence=MVSEQFNAAAEK,score=1.169e+02,PEP=2.648e-04,intensity=1.107e+06,nspectra=1,peak_cov=0.449,intensity_cov=0.215;sequence=SSEAAQQEYITFVEGLVAKYA,score=1.093e+02,PEP=1.759e-04,intensity=1.219e+05,nspectra=2,peak_cov=0.408,intensity_cov=0.260;sequence=QASVGDNDTAK,score=9.745…
FBtr0081192_chr2L:18951241-18951715:-	Nedd8	annotated	188.96	FPKM:E0-2=6.721e+01,E2-4=6.263e+01,E4-6=4.215e+01,E6-8=2.887e+01,E8-10=3.078e+01,E10-12=1.029e+01,E12-14=1.518e+01,E14-16=1.036e+01,E16-18=9.116e+00,E18-20=8.212e+00,E20-22=1.083e+01,E22-24=9.415e+00,L1=1.246e+01,L2=2.347e+01,L3=2.513e+01,Pp2=9.464e+00,Pp3=9.311e+00,Pp4=6.225e+00,Pp12=1.212e+01,Pp24=1.073e+01,WPP=1.908e+01,AdF-1=2.412e+01,AdF-5=3.849e+01,AdF-30=3.155e+01	RPKM=1.7513e+02,ORFscore=6.6989	RPKM=2.7210e+02,ORFscore=5.8452	NA	NA
FBtr0088155_chr2R:7245621-7246508:-	CG12384	annotated	545.17	FPKM:E0-2=2.223e+01,E2-4=2.952e+00,E4-6=1.362e+00,E6-8=4.731e+00,E8-10=1.090e+01,E10-12=1.702e+01,E12-14=1.625e+01,E14-16=1.625e+01,E16-18=1.135e+01,E18-20=8.614e+00,E20-22=7.490e+00,E22-24=8.540e+00,L1=1.147e+01,L2=1.528e+01,L3=1.626e+01,Pp2=1.027e+01,Pp3=1.043e+01,Pp4=6.927e+00,Pp12=9.515e+00,Pp24=9.379e+00,WPP=2.708e+01,AdF-1=1.874e+01,AdF-5=1.887e+01,AdF-30=2.107e+01	RPKM=2.4599e+02,ORFscore=-8.5966	RPKM=4.7758e+01,ORFscore=5.1372	sequence=ADEQPNLVAGHPPALK,score=1.238e+02,PEP=3.967e-05,intensity=7.477e+06,nspectra=7,peak_cov=0.443,intensity_cov=0.248	sequence=DAEDCTGLTQPIAVNSGSVSGAPVK,score=1.203e+02,PEP=3.782e-12,intensity=1.270e+06,nspectra=7,peak_cov=0.557,intensity_cov=0.352;sequence=ADEQPNLVAGHPPALK,score=1.309e+02,PEP=1.767e-05,intensity=5.432e+06,nspectra=5,peak_cov=0.539,intensity_cov=0.274
FBtr0079016_chr2L:5071155-5071755:+	RpL37A	annotated	725.5	FPKM:E0-2=3.168e+02,E2-4=3.113e+02,E4-6=2.692e+02,E6-8=3.465e+02,E8-10=4.274e+02,E10-12=2.376e+02,E12-14=3.155e+02,E14-16=3.388e+02,E16-18=3.681e+02,E18-20=3.046e+02,E20-22=3.367e+02,E22-24=3.374e+02,L1=3.939e+02,L2=3.350e+02,L3=2.816e+02,Pp2=8.371e+01,Pp3=9.111e+01,Pp4=5.762e+01,Pp12=7.892e+01,Pp24=6.702e+01,WPP=1.568e+02,AdF-1=1.934e+02,AdF-5=2.160e+02,AdF-30=2.147e+02	RPKM=1.0367e+03,ORFscore=9.6935	RPKM=9.0178e+01,ORFscore=3.3388	NA	NA
FBtr0084056_chr3R:17108997-17109643:+	CG17298	annotated	406.34	FPKM:E0-2=0.000e+00,E2-4=0.000e+00,E4-6=0.000e+00,E6-8=0.000e+00,E8-10=0.000e+00,E10-12=0.000e+00,E12-14=0.000e+00,E14-16=6.183e-02,E16-18=2.208e-01,E18-20=4.665e-01,E20-22=6.751e-01,E22-24=5.262e-02,L1=0.000e+00,L2=0.000e+00,L3=0.000e+00,Pp2=7.500e-01,Pp3=2.058e-01,Pp4=3.033e+02,Pp12=4.647e-02,Pp24=0.000e+00,WPP=2.190e-02,AdF-1=1.141e+01,AdF-5=0.000e+00,AdF-30=5.895e-01	RPKM=1.7420e-02,ORFscore=NA	NA	NA	sequence=PVVPLVPVHHAAPAVVVHH,score=1.983e+02,PEP=1.043e-44,intensity=1.578e+08,nspectra=57,peak_cov=0.495,intensity_cov=0.258;sequence=PVVAVHAVR,score=9.852e+01,PEP=8.638e-02,intensity=8.315e+05,nspectra=1,peak_cov=0.324,intensity_cov=0.110;sequence=VITPVVHK,score=1.222e+02,PEP=5.273e-02,intensity=5.206e+05,nspectra=1,peak_cov=0.430,intensity_cov=0.124;sequence=VITPVVHKPVVAVHAVR,score=1.956e+02,P…
FBtr0071007_chrX:6905636-6905936:+	CG32736	annotated	218.56	FPKM:E0-2=1.217e+01,E2-4=4.371e+00,E4-6=4.029e+00,E6-8=3.424e+00,E8-10=8.242e+00,E10-12=8.276e+00,E12-14=8.669e+00,E14-16=1.169e+01,E16-18=1.445e+01,E18-20=1.110e+01,E20-22=1.053e+01,E22-24=9.135e+00,L1=2.017e+01,L2=2.160e+01,L3=1.857e+01,Pp2=3.627e+00,Pp3=9.309e+00,Pp4=5.039e+00,Pp12=1.562e+00,Pp24=1.782e+00,WPP=2.671e+00,AdF-1=1.411e+01,AdF-5=1.131e+01,AdF-30=1.071e+01	RPKM=2.8012e+01,ORFscore=4.5213	RPKM=8.6109e+00,ORFscore=-2.8329	sequence=SPYSGSVRRLLDSWPGK,score=4.405e+01,PEP=5.679e-03,intensity=4.992e+06,nspectra=2,peak_cov=0.324,intensity_cov=0.138	NA
FBtr0073966_chrX:14978214-14978567:-	CG9065	annotated	322.28	FPKM:E0-2=1.143e+01,E2-4=6.328e-01,E4-6=8.874e-01,E6-8=2.111e+00,E8-10=5.420e+00,E10-12=5.012e+00,E12-14=5.599e+00,E14-16=6.058e+00,E16-18=9.775e+00,E18-20=9.323e+00,E20-22=9.531e+00,E22-24=1.287e+01,L1=1.735e+01,L2=1.609e+01,L3=1.359e+01,Pp2=3.189e+00,Pp3=6.654e+00,Pp4=7.958e+00,Pp12=1.870e+00,Pp24=1.698e+00,WPP=2.939e+00,AdF-1=1.499e+01,AdF-5=1.208e+01,AdF-30=1.362e+01	RPKM=1.3871e+02,ORFscore=-6.0002	RPKM=1.1652e+01,ORFscore=1.0995	sequence=RARDACIVENGEENCLALIEAHKK,score=3.415e+01,PEP=4.704e-03,intensity=2.074e+07,nspectra=2,peak_cov=0.438,intensity_cov=0.167;sequence=CMRDAGFNI,score=7.233e+01,PEP=2.749e-02,intensity=9.245e+06,nspectra=2,peak_cov=0.462,intensity_cov=0.178	sequence=DACIVENGEENCLALIEAHKK,score=4.646e+01,PEP=3.305e-02,intensity=1.013e+07,nspectra=2,peak_cov=0.540,intensity_cov=0.163
FBtr0086551_chr2R:15283867-15284167:-	cer	annotated	166.68	FPKM:E0-2=2.699e+01,E2-4=2.460e+01,E4-6=2.826e+01,E6-8=2.810e+01,E8-10=3.771e+01,E10-12=3.378e+01,E12-14=3.241e+01,E14-16=3.000e+01,E16-18=2.806e+01,E18-20=2.363e+01,E20-22=2.931e+01,E22-24=1.266e+01,L1=8.130e+00,L2=1.018e+01,L3=1.671e+01,Pp2=9.050e+01,Pp3=7.566e+01,Pp4=3.606e+01,Pp12=2.214e+02,Pp24=1.335e+02,WPP=4.735e+02,AdF-1=4.671e+01,AdF-5=5.593e+01,AdF-30=5.637e+01	RPKM=6.0220e+01,ORFscore=7.1266	RPKM=3.4417e+01,ORFscore=5.3999	sequence=SLVSDEEWVEYK,score=1.192e+02,PEP=8.548e-05,intensity=2.672e+07,nspectra=7,peak_cov=0.596,intensity_cov=0.272;sequence=NYEAEEDLMRRRIYAESK,score=1.757e+01,PEP=3.547e-02,intensity=3.566e+07,nspectra=1,peak_cov=0.052,intensity_cov=0.079;sequence=ARIEEHNRK,score=5.375e+01,PEP=4.929e-02,intensity=4.757e+05,nspectra=1,peak_cov=0.337,intensity_cov=0.144;sequence=MGINHLADLTPEEFAQRCGK,score=8.051e…	sequence=NYEAEEDLMR,score=1.467e+02,PEP=7.822e-03,intensity=8.976e+05,nspectra=1,peak_cov=0.478,intensity_cov=0.197;sequence=SLVSDEEWVEYK,score=1.241e+02,PEP=1.285e-04,intensity=4.183e+06,nspectra=7,peak_cov=0.457,intensity_cov=0.229;sequence=FDKNYEAEEDLMR,score=1.429e+02,PEP=1.533e-04,intensity=1.620e+06,nspectra=7,peak_cov=0.524,intensity_cov=0.265;sequence=MGINHLADLTPEEFAQR,score=1.902e+02,PEP…
FBtr0086920_chr2R:13344076-13344500:+	robl	annotated	1299.78	FPKM:E0-2=4.072e+01,E2-4=3.424e+01,E4-6=3.777e+01,E6-8=3.869e+01,E8-10=3.965e+01,E10-12=3.899e+01,E12-14=3.146e+01,E14-16=2.987e+01,E16-18=2.514e+01,E18-20=1.963e+01,E20-22=2.213e+01,E22-24=1.436e+01,L1=1.897e+01,L2=2.381e+01,L3=1.985e+01,Pp2=9.094e+00,Pp3=7.342e+00,Pp4=5.379e+00,Pp12=8.186e+00,Pp24=8.215e+00,WPP=1.764e+01,AdF-1=1.674e+01,AdF-5=2.850e+01,AdF-30=2.560e+01	RPKM=3.0281e+02,ORFscore=6.6260	RPKM=5.3636e+01,ORFscore=4.9043	sequence=GVVGTIVVNNEGIPVK,score=1.150e+02,PEP=1.132e-04,intensity=1.867e+07,nspectra=16,peak_cov=0.513,intensity_cov=0.231;sequence=SQEVEETLK,score=1.318e+02,PEP=9.763e-04,intensity=6.638e+06,nspectra=14,peak_cov=0.615,intensity_cov=0.272;sequence=ARSVVRDLDPSNDMTFLRVRSK,score=3.674e+01,PEP=1.237e-03,intensity=1.638e+07,nspectra=3,peak_cov=0.424,intensity_cov=0.162;sequence=KHEIMVAPDK,score=6.739e…	sequence=STLDNTTTVQYAGLMSQLADK,score=1.492e+02,PEP=9.813e-17,intensity=3.918e+06,nspectra=12,peak_cov=0.495,intensity_cov=0.346;sequence=SQEVEETLKR,score=1.972e+02,PEP=1.115e-06,intensity=2.627e+06,nspectra=1,peak_cov=0.613,intensity_cov=0.265;sequence=GVVGTIVVNNEGIPVK,score=1.397e+02,PEP=1.112e-06,intensity=9.202e+06,nspectra=6,peak_cov=0.466,intensity_cov=0.248;sequence=DLDPSNDMTFLR,score=1.233…
FBtr0071140_chrX:7787163-7787333:-	CG18624	annotated	420.45	FPKM:E0-2=1.250e+02,E2-4=6.923e+01,E4-6=4.509e+01,E6-8=5.046e+01,E8-10=6.551e+01,E10-12=4.054e+01,E12-14=6.165e+01,E14-16=8.542e+01,E16-18=1.185e+02,E18-20=1.015e+02,E20-22=1.053e+02,E22-24=1.095e+02,L1=1.437e+02,L2=1.671e+02,L3=1.496e+02,Pp2=2.688e+01,Pp3=7.850e+01,Pp4=7.453e+01,Pp12=1.302e+01,Pp24=9.791e+00,WPP=2.406e+01,AdF-1=1.832e+02,AdF-5=8.281e+01,AdF-30=9.500e+01	RPKM=1.9606e+02,ORFscore=7.3495	RPKM=1.3254e+02,ORFscore=5.2542	sequence=ETERMTMFRDK,score=5.125e+01,PEP=1.007e-02,intensity=3.772e+07,nspectra=3,peak_cov=0.223,intensity_cov=0.114;sequence=KETERMTMFRDK,score=3.073e+01,PEP=4.224e-02,intensity=1.397e+07,nspectra=1,peak_cov=0.188,intensity_cov=0.120;sequence=SALYGRPAGSEGK,score=9.800e+01,PEP=4.532e-04,intensity=3.724e+08,nspectra=20,peak_cov=0.541,intensity_cov=0.265;sequence=RALWGALPLLGFAIGHFLDKK,score=9.377e+…	sequence=SALYGRPAGSEGK,score=1.166e+02,PEP=1.195e-03,intensity=2.683e+07,nspectra=4,peak_cov=0.437,intensity_cov=0.215;sequence=ALWGALPLLGFAIGHFLDK,score=1.443e+02,PEP=1.713e-13,intensity=6.884e+05,nspectra=10,peak_cov=0.451,intensity_cov=0.273;sequence=ALWGALPLLGFAIGHFLDKK,score=6.929e+01,PEP=6.728e-03,intensity=1.324e+04,nspectra=1,peak_cov=0.279,intensity_cov=0.200;sequence=DKSALYGRPAGSEGK,sco…
FBtr0071676_chr2R:17577852-17578293:-	Tim10	annotated	670.79	FPKM:E0-2=9.378e+01,E2-4=4.972e+01,E4-6=4.586e+01,E6-8=4.531e+01,E8-10=6.008e+01,E10-12=3.165e+01,E12-14=5.553e+01,E14-16=7.553e+01,E16-18=7.978e+01,E18-20=5.276e+01,E20-22=5.088e+01,E22-24=4.362e+01,L1=7.433e+01,L2=7.675e+01,L3=6.689e+01,Pp2=2.242e+01,Pp3=2.918e+01,Pp4=1.574e+01,Pp12=1.042e+01,Pp24=1.013e+01,WPP=1.713e+01,AdF-1=5.813e+01,AdF-5=6.149e+01,AdF-30=5.471e+01	RPKM=3.9066e+02,ORFscore=10.0134	RPKM=4.2483e+01,ORFscore=4.3621	sequence=ALPQISTADQAK,score=1.015e+02,PEP=8.904e-04,intensity=2.156e+07,nspectra=12,peak_cov=0.553,intensity_cov=0.210;sequence=LTAMSMQDEELMK,score=5.743e+01,PEP=2.415e-02,intensity=7.362e+05,nspectra=1,peak_cov=0.206,intensity_cov=0.136;sequence=MALPQISTADQAK,score=5.878e+01,PEP=1.162e-02,intensity=4.356e+07,nspectra=4,peak_cov=0.195,intensity_cov=0.162;sequence=KLTAMSMQDEELMK,score=1.065e+02,PE…	sequence=LTAMSMQDEELMK,score=1.931e+02,PEP=3.090e-33,intensity=5.180e+06,nspectra=7,peak_cov=0.587,intensity_cov=0.365;sequence=YSESELGKGEMVCIDR,score=1.027e+02,PEP=7.562e-04,intensity=3.258e+06,nspectra=4,peak_cov=0.383,intensity_cov=0.263;sequence=KLTAMSMQDEELMKK,score=7.657e+01,PEP=3.411e-02,intensity=8.428e+05,nspectra=1,peak_cov=0.282,intensity_cov=0.166;sequence=KLTAMSMQDEELMK,score=1.195e+…
FBtr0306105_chr3R:20685833-20686042:-	CG13639	annotated	61.94	FPKM:E0-2=2.079e-02,E2-4=0.000e+00,E4-6=7.422e-02,E6-8=6.480e-02,E8-10=6.761e-02,E10-12=1.944e-02,E12-14=5.228e-02,E14-16=3.378e-02,E16-18=1.882e-01,E18-20=5.109e-01,E20-22=9.462e-01,E22-24=9.223e-01,L1=8.504e-01,L2=6.416e-01,L3=8.082e-01,Pp2=3.878e+00,Pp3=1.377e+00,Pp4=1.543e+01,Pp12=5.211e+01,Pp24=5.507e+00,WPP=1.535e+01,AdF-1=8.300e+00,AdF-5=2.571e-01,AdF-30=3.828e-01	NA	RPKM=8.3639e-03,ORFscore=NA	NA	sequence=VVNPNQYAFPGSR,score=6.229e+01,PEP=2.177e-02,intensity=9.063e+05,nspectra=2,peak_cov=0.414,intensity_cov=0.150
FBtr0088581_chr2R:5027574-5028955:+	CG8788	annotated	263.54	FPKM:E0-2=1.856e+01,E2-4=1.124e+01,E4-6=1.143e+01,E6-8=1.063e+01,E8-10=1.264e+01,E10-12=7.471e+00,E12-14=1.013e+01,E14-16=1.240e+01,E16-18=2.162e+01,E18-20=1.557e+01,E20-22=1.681e+01,E22-24=8.832e+00,L1=1.157e+01,L2=6.707e+00,L3=1.093e+01,Pp2=1.853e+01,Pp3=1.730e+01,Pp4=5.155e+01,Pp12=3.480e+01,Pp24=2.040e+01,WPP=5.531e+01,AdF-1=3.001e+01,AdF-5=1.316e+01,AdF-30=1.527e+01	RPKM=2.6870e+00,ORFscore=1.8745	RPKM=5.5747e+01,ORFscore=4.9237	NA	sequence=SWSTSSQHTDPEPGATSSVSSK,score=6.721e+01,PEP=1.632e-04,intensity=3.439e+04,nspectra=2,peak_cov=0.429,intensity_cov=0.275
FBtr0306855_chr3L:15827462-15827977:-	CG18081	annotated	679.11	FPKM:E0-2=6.493e+01,E2-4=6.758e+01,E4-6=5.376e+01,E6-8=4.996e+01,E8-10=6.035e+01,E10-12=3.605e+01,E12-14=3.539e+01,E14-16=3.473e+01,E16-18=3.473e+01,E18-20=2.223e+01,E20-22=2.355e+01,E22-24=1.782e+01,L1=2.888e+01,L2=3.551e+01,L3=3.049e+01,Pp2=1.604e+01,Pp3=1.542e+01,Pp4=8.477e+00,Pp12=1.359e+01,Pp24=1.473e+01,WPP=1.685e+01,AdF-1=3.160e+01,AdF-5=6.703e+01,AdF-30=5.333e+01	RPKM=2.7625e+02,ORFscore=10.0649	RPKM=2.7802e+02,ORFscore=8.7500	NA	NA
FBtr0085435_chr3R:25316350-25316760:-	Spase12	annotated	672.53	FPKM:E0-2=1.692e+01,E2-4=1.725e+01,E4-6=2.016e+01,E6-8=2.634e+01,E8-10=3.131e+01,E10-12=1.640e+01,E12-14=2.306e+01,E14-16=2.404e+01,E16-18=1.662e+01,E18-20=1.081e+01,E20-22=9.606e+00,E22-24=7.176e+00,L1=1.250e+01,L2=3.064e+01,L3=2.186e+01,Pp2=6.267e+00,Pp3=4.182e+00,Pp4=3.200e+00,Pp12=4.722e+00,Pp24=5.625e+00,WPP=1.207e+01,AdF-1=1.104e+01,AdF-5=1.058e+01,AdF-30=9.294e+00	RPKM=2.7590e+02,ORFscore=9.6379	RPKM=7.4725e+01,ORFscore=7.0040	NA	NA
FBtr0075217_chr3L:17418695-17419295:+	CG7630	annotated	321.07	FPKM:E0-2=4.790e+01,E2-4=4.837e+01,E4-6=4.761e+01,E6-8=4.258e+01,E8-10=4.714e+01,E10-12=3.420e+01,E12-14=4.465e+01,E14-16=6.154e+01,E16-18=7.606e+01,E18-20=7.747e+01,E20-22=7.330e+01,E22-24=8.801e+01,L1=1.063e+02,L2=1.231e+02,L3=1.038e+02,Pp2=1.394e+01,Pp3=4.274e+01,Pp4=5.480e+01,Pp12=7.671e+00,Pp24=6.790e+00,WPP=1.580e+01,AdF-1=1.488e+02,AdF-5=7.788e+01,AdF-30=7.633e+01	RPKM=5.1352e+02,ORFscore=9.5814	RPKM=3.1100e+02,ORFscore=6.0829	sequence=YNAALITGILVLAGTIGFVK,score=1.306e+02,PEP=4.623e-10,intensity=8.878e+07,nspectra=9,peak_cov=0.680,intensity_cov=0.280;sequence=SSGIIHFNYYAPK,score=1.609e+02,PEP=1.174e-08,intensity=6.796e+08,nspectra=90,peak_cov=0.486,intensity_cov=0.261	sequence=NAKYNAALITGILVLAGTIGFVK,score=5.570e+01,PEP=2.172e-02,intensity=6.053e+04,nspectra=1,peak_cov=0.431,intensity_cov=0.163;sequence=NAKYNAALITGILVLAGTIGFVKSSGIIHFNYYAPK,score=6.643e+01,PEP=8.601e-03,intensity=2.489e+05,nspectra=2,peak_cov=0.508,intensity_cov=0.261;sequence=YNAALITGILVLAGTIGFVK,score=1.260e+02,PEP=5.632e-08,intensity=2.861e+05,nspectra=12,peak_cov=0.403,intensity_cov=0.306;s…
FBtr0111266_chr2R:75099-75519:-	CG40127	annotated	587.33	FPKM:E0-2=9.482e+01,E2-4=5.443e+01,E4-6=3.491e+01,E6-8=3.850e+01,E8-10=6.644e+01,E10-12=7.569e+01,E12-14=6.996e+01,E14-16=7.627e+01,E16-18=1.091e+02,E18-20=9.250e+01,E20-22=1.070e+02,E22-24=7.162e+01,L1=1.272e+02,L2=1.218e+02,L3=1.225e+02,Pp2=1.520e+01,Pp3=3.484e+01,Pp4=3.015e+01,Pp12=2.762e+01,Pp24=1.979e+01,WPP=3.615e+01,AdF-1=8.105e+01,AdF-5=1.574e+02,AdF-30=1.300e+02	RPKM=6.5814e+02,ORFscore=7.0773	RPKM=3.5805e+02,ORFscore=-4.5575	NA	NA
FBtr0077084_chr3L:5558725-5558964:+	bc10	annotated	823.12	FPKM:E0-2=4.418e+01,E2-4=2.804e+01,E4-6=1.396e+01,E6-8=1.585e+01,E8-10=2.130e+01,E10-12=1.076e+01,E12-14=1.375e+01,E14-16=1.109e+01,E16-18=1.186e+01,E18-20=1.188e+01,E20-22=1.513e+01,E22-24=1.004e+01,L1=8.948e+00,L2=8.708e+00,L3=8.013e+00,Pp2=3.822e+00,Pp3=5.589e+00,Pp4=5.442e+00,Pp12=4.340e+00,Pp24=4.288e+00,WPP=7.214e+00,AdF-1=1.709e+01,AdF-5=2.851e+01,AdF-30=2.558e+01	RPKM=2.5601e+01,ORFscore=2.7645	RPKM=9.8682e+00,ORFscore=-1.3219	NA	sequence=MYCLQCLLPVLLIPK,score=6.319e+01,PEP=1.940e-02,intensity=2.025e+04,nspectra=1,peak_cov=0.265,intensity_cov=0.145
FBtr0084183_chr3R:17859804-17859908:-	CG6015	utr5	141.99	FPKM:E0-2=2.349e+01,E2-4=1.966e+01,E4-6=1.477e+01,E6-8=1.497e+01,E8-10=1.957e+01,E10-12=8.844e+00,E12-14=1.118e+01,E14-16=8.922e+00,E16-18=7.891e+00,E18-20=6.553e+00,E20-22=8.776e+00,E22-24=6.815e+00,L1=8.710e+00,L2=6.431e+00,L3=5.226e+00,Pp2=3.506e+00,Pp3=3.018e+00,Pp4=1.933e+00,Pp12=3.622e+00,Pp24=3.338e+00,WPP=5.299e+00,AdF-1=6.607e+00,AdF-5=6.714e+00,AdF-30=6.037e+00	RPKM=3.7362e+01,ORFscore=6.0551	RPKM=1.9569e+01,ORFscore=2.1307	NA	NA
FBtr0085614_chr3R:26037960-26038209:+	CecA2	annotated	81.01	FPKM:E0-2=0.000e+00,E2-4=0.000e+00,E4-6=0.000e+00,E6-8=0.000e+00,E8-10=0.000e+00,E10-12=3.039e-01,E12-14=8.234e-02,E14-16=5.299e-02,E16-18=4.290e-02,E18-20=1.108e-01,E20-22=0.000e+00,E22-24=0.000e+00,L1=2.173e-01,L2=8.093e-02,L3=1.389e+00,Pp2=9.006e+00,Pp3=1.993e+00,Pp4=3.044e+00,Pp12=3.705e+01,Pp24=1.049e+01,WPP=1.254e+01,AdF-1=6.315e+01,AdF-5=4.227e+01,AdF-30=1.735e+02	RPKM=2.0407e+00,ORFscore=-2.5025	RPKM=2.8359e-02,ORFscore=NA	NA	sequence=DATIQGLGIAQQAANVAATAR,score=2.641e+02,PEP=1.669e-59,intensity=7.618e+07,nspectra=19,peak_cov=0.593,intensity_cov=0.437
FBtr0070657_chrX:4205452-4205736:-	CG15579	annotated	199.72	FPKM:E0-2=4.654e-02,E2-4=2.721e-01,E4-6=1.929e-01,E6-8=1.442e-01,E8-10=1.131e-01,E10-12=1.299e-01,E12-14=5.828e-02,E14-16=3.010e-01,E16-18=1.202e-01,E18-20=1.557e-01,E20-22=3.303e-02,E22-24=1.610e-01,L1=2.007e-01,L2=2.220e-01,L3=2.133e-01,Pp2=1.858e+00,Pp3=2.993e+00,Pp4=2.735e+00,Pp12=9.936e-01,Pp24=1.472e+00,WPP=1.099e+00,AdF-1=1.403e-01,AdF-5=1.283e-01,AdF-30=6.608e-02	RPKM=4.3683e-02,ORFscore=NA	NA	NA	sequence=YLYADHILEAFNVFHR,score=5.081e+01,PEP=2.017e-02,intensity=2.532e+06,nspectra=5,peak_cov=0.210,intensity_cov=0.122
FBtr0331408_chr3L:23332535-23334619:+	CG32230	annotated	332.71	FPKM:E0-2=5.973e+01,E2-4=6.300e+01,E4-6=5.537e+01,E6-8=4.638e+01,E8-10=5.911e+01,E10-12=4.644e+01,E12-14=5.213e+01,E14-16=6.888e+01,E16-18=9.475e+01,E18-20=7.593e+01,E20-22=8.290e+01,E22-24=6.940e+01,L1=9.373e+01,L2=1.078e+02,L3=1.003e+02,Pp2=1.431e+01,Pp3=4.609e+01,Pp4=4.939e+01,Pp12=1.151e+01,Pp24=8.282e+00,WPP=1.820e+01,AdF-1=1.375e+02,AdF-5=1.011e+02,AdF-30=7.997e+01	RPKM=8.8832e+02,ORFscore=-7.9572	RPKM=6.6407e+02,ORFscore=7.3598	sequence=MQGLGLQSLK,score=1.555e+02,PEP=2.225e-04,intensity=3.267e+09,nspectra=117,peak_cov=0.547,intensity_cov=0.297;sequence=FYSPVRDYSK,score=1.906e+02,PEP=4.205e-12,intensity=7.570e+09,nspectra=132,peak_cov=0.672,intensity_cov=0.327;sequence=SAAPNFDE,score=9.060e+01,PEP=2.146e-02,intensity=1.031e+07,nspectra=1,peak_cov=0.381,intensity_cov=0.154;sequence=MQGLGLQSLKK,score=1.348e+02,PEP=4.638e-0…	sequence=MQGLGLQSLKK,score=1.560e+02,PEP=1.762e-05,intensity=8.425e+08,nspectra=49,peak_cov=0.643,intensity_cov=0.171;sequence=TSNPEPWQEYK,score=1.932e+02,PEP=3.932e-15,intensity=4.491e+08,nspectra=30,peak_cov=0.687,intensity_cov=0.296;sequence=LATRNPDVTWNR,score=9.623e+01,PEP=5.697e-03,intensity=9.966e+04,nspectra=1,peak_cov=0.378,intensity_cov=0.180;sequence=MQGLGLQSLK,score=1.638e+02,PEP=4.180…
FBtr0080306_chr2L:12045766-12045975:-	CG6770	annotated	468.62	FPKM:E0-2=1.123e+03,E2-4=3.334e+01,E4-6=9.026e+00,E6-8=1.120e+01,E8-10=1.643e+01,E10-12=6.310e+01,E12-14=1.371e+02,E14-16=2.239e+02,E16-18=3.605e+02,E18-20=4.833e+02,E20-22=7.841e+02,E22-24=4.178e+02,L1=2.030e+02,L2=1.306e+02,L3=3.129e+02,Pp2=3.492e+02,Pp3=4.506e+02,Pp4=4.502e+02,Pp12=7.805e+02,Pp24=3.899e+02,WPP=1.347e+03,AdF-1=7.181e+02,AdF-5=1.188e+03,AdF-30=9.874e+02	RPKM=2.6350e+02,ORFscore=9.9467	RPKM=9.6515e+02,ORFscore=10.4971	sequence=HIFSGHSGK,score=1.104e+02,PEP=2.718e-03,intensity=3.545e+06,nspectra=9,peak_cov=0.442,intensity_cov=0.169;sequence=REANEHTNHFDPSGHSRK,score=4.126e+01,PEP=1.974e-03,intensity=1.223e+06,nspectra=3,peak_cov=0.510,intensity_cov=0.147;sequence=SEAHFDEYEHYNFDHDK,score=1.087e+02,PEP=2.740e-05,intensity=6.081e+05,nspectra=2,peak_cov=0.361,intensity_cov=0.230	sequence=SEAHFDEYEHYNFDHDK,score=2.574e+02,PEP=1.085e-29,intensity=2.911e+06,nspectra=5,peak_cov=0.555,intensity_cov=0.379;sequence=EANEHTNHFDPSGHSR,score=1.856e+02,PEP=1.371e-25,intensity=3.372e+06,nspectra=3,peak_cov=0.581,intensity_cov=0.413
FBtr0300663_chr2R:14055471-14055797:+	CG42518	annotated	454.03	FPKM:E0-2=2.524e+01,E2-4=2.259e+01,E4-6=1.688e+01,E6-8=1.783e+01,E8-10=2.268e+01,E10-12=1.269e+01,E12-14=1.168e+01,E14-16=1.019e+01,E16-18=1.045e+01,E18-20=8.858e+00,E20-22=1.068e+01,E22-24=8.016e+00,L1=1.091e+01,L2=1.182e+01,L3=1.128e+01,Pp2=8.033e+00,Pp3=9.247e+00,Pp4=7.079e+00,Pp12=9.782e+00,Pp24=8.326e+00,WPP=3.841e+01,AdF-1=1.744e+01,AdF-5=1.538e+01,AdF-30=1.506e+01	RPKM=4.9105e+01,ORFscore=6.7819	RPKM=2.6672e+01,ORFscore=4.2495	sequence=NNVRQELEGVKK,score=1.297e+02,PEP=6.838e-06,intensity=8.091e+07,nspectra=9,peak_cov=0.515,intensity_cov=0.196	sequence=EQGLHEMTPER,score=1.730e+02,PEP=1.787e-06,intensity=5.348e+06,nspectra=11,peak_cov=0.519,intensity_cov=0.234;sequence=YLANNEQLIQR,score=2.389e+02,PEP=1.074e-09,intensity=1.938e+07,nspectra=7,peak_cov=0.366,intensity_cov=0.213;sequence=AAQLVVSLMYR,score=6.985e+01,PEP=1.870e-02,intensity=2.483e+05,nspectra=1,peak_cov=0.316,intensity_cov=0.123
FBtr0079403_chr2L:7064086-7064380:+	CG13779	annotated	449.3	FPKM:E0-2=3.526e+02,E2-4=4.050e+01,E4-6=6.758e+01,E6-8=6.834e+01,E8-10=9.784e+01,E10-12=3.694e+01,E12-14=4.819e+01,E14-16=4.696e+01,E16-18=4.182e+01,E18-20=2.573e+01,E20-22=2.065e+01,E22-24=2.167e+01,L1=4.987e+01,L2=1.307e+02,L3=1.001e+02,Pp2=4.528e+01,Pp3=4.742e+01,Pp4=5.850e+01,Pp12=7.198e+01,Pp24=5.936e+01,WPP=2.346e+02,AdF-1=1.445e+02,AdF-5=2.630e+02,AdF-30=1.961e+02	RPKM=2.5268e+02,ORFscore=9.5521	RPKM=4.1508e+02,ORFscore=8.9765	NA	sequence=SEDLGLLEEDDEFEEFPAEDFR,score=1.593e+02,PEP=7.078e-31,intensity=7.902e+06,nspectra=15,peak_cov=0.506,intensity_cov=0.297;sequence=VGDDEEELNVWEDNWDDDNVEDDFSQQLK,score=4.460e+01,PEP=6.623e-06,intensity=1.608e+06,nspectra=3,peak_cov=0.241,intensity_cov=0.168
FBtr0086469_chr2R:15524165-15524803:+	CG18367	annotated	552.93	FPKM:E0-2=0.000e+00,E2-4=0.000e+00,E4-6=0.000e+00,E6-8=0.000e+00,E8-10=1.866e-01,E10-12=3.998e-01,E12-14=1.476e+00,E14-16=3.202e+00,E16-18=1.719e+00,E18-20=1.932e+00,E20-22=2.213e+00,E22-24=3.201e-01,L1=0.000e+00,L2=0.000e+00,L3=0.000e+00,Pp2=3.091e-01,Pp3=3.668e+01,Pp4=7.343e+00,Pp12=1.725e+00,Pp24=1.158e-01,WPP=2.732e+00,AdF-1=7.598e+00,AdF-5=1.249e+00,AdF-30=1.906e+00	NA	NA	NA	sequence=HFESTGSSQGGCGGYAR,score=1.986e+02,PEP=5.349e-33,intensity=1.136e+06,nspectra=2,peak_cov=0.558,intensity_cov=0.362;sequence=QFSIYQTPPTNVIK,score=1.436e+02,PEP=2.693e-08,intensity=9.248e+05,nspectra=2,peak_cov=0.521,intensity_cov=0.248
FBtr0088252_chr2R:6698122-6698381:-	CG7637	annotated	594.63	FPKM:E0-2=3.641e+01,E2-4=3.649e+01,E4-6=4.571e+01,E6-8=5.070e+01,E8-10=7.815e+01,E10-12=3.830e+01,E12-14=4.284e+01,E14-16=3.811e+01,E16-18=3.258e+01,E18-20=2.649e+01,E20-22=2.248e+01,E22-24=4.173e+01,L1=8.684e+01,L2=5.397e+01,L3=3.355e+01,Pp2=4.644e+00,Pp3=3.721e+00,Pp4=5.031e+00,Pp12=4.116e+00,Pp24=4.382e+00,WPP=1.143e+01,AdF-1=4.101e+01,AdF-5=7.936e+01,AdF-30=6.568e+01	RPKM=4.8505e+02,ORFscore=6.5342	RPKM=1.5956e+02,ORFscore=5.9314	sequence=RFGLLLTQKPEPIY,score=9.076e+01,PEP=1.318e-03,intensity=8.121e+06,nspectra=13,peak_cov=0.655,intensity_cov=0.218;sequence=MYLMYTINENGDRVYTLK,score=6.165e+01,PEP=5.680e-04,intensity=1.016e+07,nspectra=8,peak_cov=0.359,intensity_cov=0.164;sequence=KRFGLLLTQKPEPIY,score=6.931e+01,PEP=1.086e-02,intensity=3.668e+05,nspectra=1,peak_cov=0.468,intensity_cov=0.258;sequence=KRTEDGRPTLSAHPARFSPEDK,s…	sequence=FGLLLTQKPEPIY,score=1.704e+02,PEP=1.008e-06,intensity=1.943e+07,nspectra=5,peak_cov=0.496,intensity_cov=0.280;sequence=RTEDGRPTLSAHPAR,score=1.049e+02,PEP=7.282e-03,intensity=8.703e+05,nspectra=2,peak_cov=0.321,intensity_cov=0.266;sequence=MYLMYTINENGDR,score=1.156e+02,PEP=4.684e-04,intensity=1.135e+06,nspectra=7,peak_cov=0.405,intensity_cov=0.209;sequence=TEDGRPTLSAHPAR,score=1.087e+02,…
FBtr0074176_chrX:15742012-15743197:-	sun	annotated	264.39	FPKM:E0-2=1.889e+01,E2-4=1.189e+01,E4-6=9.235e+00,E6-8=8.034e+00,E8-10=1.055e+01,E10-12=1.441e+01,E12-14=1.259e+01,E14-16=1.733e+01,E16-18=2.483e+01,E18-20=2.405e+01,E20-22=2.535e+01,E22-24=2.218e+01,L1=3.093e+01,L2=3.491e+01,L3=3.065e+01,Pp2=5.304e+00,Pp3=1.722e+01,Pp4=1.773e+01,Pp12=2.910e+00,Pp24=2.898e+00,WPP=5.121e+00,AdF-1=4.044e+01,AdF-5=1.623e+01,AdF-30=1.455e+01	RPKM=4.6963e+02,ORFscore=-8.1416	RPKM=5.1566e+02,ORFscore=-8.9075	sequence=FTPWANGKPAQRQTQSES,score=6.828e+01,PEP=1.279e-03,intensity=9.950e+07,nspectra=1,peak_cov=0.206,intensity_cov=0.200	sequence=FTPWANGKPAQR,score=1.638e+02,PEP=6.084e-06,intensity=8.148e+07,nspectra=9,peak_cov=0.681,intensity_cov=0.252
FBtr0073249_chr3L:4226681-4226776:-	ImpL2	utr5	76.45	FPKM:E0-2=1.009e+00,E2-4=9.060e+00,E4-6=3.766e+01,E6-8=4.022e+01,E8-10=4.247e+01,E10-12=1.479e+01,E12-14=1.877e+01,E14-16=1.506e+01,E16-18=1.145e+01,E18-20=1.024e+01,E20-22=1.444e+01,E22-24=9.780e+00,L1=8.686e+00,L2=7.110e+00,L3=6.429e+00,Pp2=7.245e+00,Pp3=6.484e+00,Pp4=7.776e+00,Pp12=1.089e+01,Pp24=7.614e+00,WPP=1.175e+01,AdF-1=8.518e+00,AdF-5=8.047e+00,AdF-30=1.066e+01	RPKM=3.6500e+02,ORFscore=8.5922	RPKM=5.4949e+00,ORFscore=0.3219	NA	NA
FBtr0084868_chr3R:21072075-21073160:-	RpS27	annotated	473.66	FPKM:E0-2=3.425e+02,E2-4=3.175e+02,E4-6=2.434e+02,E6-8=2.672e+02,E8-10=3.753e+02,E10-12=2.411e+02,E12-14=2.870e+02,E14-16=2.973e+02,E16-18=3.411e+02,E18-20=2.901e+02,E20-22=3.359e+02,E22-24=2.510e+02,L1=3.384e+02,L2=3.216e+02,L3=2.704e+02,Pp2=6.820e+01,Pp3=7.823e+01,Pp4=5.502e+01,Pp12=8.537e+01,Pp24=7.897e+01,WPP=1.403e+02,AdF-1=2.029e+02,AdF-5=3.223e+02,AdF-30=2.922e+02	RPKM=1.5316e+03,ORFscore=11.8452	RPKM=1.2661e+02,ORFscore=-5.6138	sequence=RLVQHPNSYFMDVK,score=9.215e+01,PEP=1.077e-04,intensity=3.331e+08,nspectra=61,peak_cov=0.360,intensity_cov=0.197;sequence=DLLHPLPAEEK,score=1.608e+02,PEP=1.615e-06,intensity=1.790e+09,nspectra=428,peak_cov=0.667,intensity_cov=0.271;sequence=LTEGCSFRRKPQ,score=5.778e+01,PEP=1.686e-02,intensity=3.501e+07,nspectra=6,peak_cov=0.473,intensity_cov=0.273;sequence=PLAKDLLHPLPAEEK,score=4.828e+01,…	sequence=LTEGCSFR,score=1.672e+02,PEP=1.893e-03,intensity=1.689e+08,nspectra=2,peak_cov=0.677,intensity_cov=0.273;sequence=PLAKDLLHPLPAEEK,score=8.475e+01,PEP=3.093e-03,intensity=1.896e+04,nspectra=1,peak_cov=0.470,intensity_cov=0.203;sequence=RLVQHPNSYFMDVK,score=1.590e+02,PEP=1.181e-08,intensity=2.255e+07,nspectra=11,peak_cov=0.491,intensity_cov=0.300;sequence=DLLHPLPAEEK,score=1.639e+02,PEP=1.…
FBtr0070705_chrX:4585770-4592491:+	ctp	annotated	774	FPKM:E0-2=2.400e+02,E2-4=2.036e+02,E4-6=9.916e+01,E6-8=9.778e+01,E8-10=1.612e+02,E10-12=5.802e+01,E12-14=1.062e+02,E14-16=1.035e+02,E16-18=1.402e+02,E18-20=1.306e+02,E20-22=1.668e+02,E22-24=1.057e+02,L1=9.987e+01,L2=1.082e+02,L3=1.177e+02,Pp2=4.725e+01,Pp3=6.186e+01,Pp4=6.180e+01,Pp12=4.798e+01,Pp24=5.137e+01,WPP=8.186e+01,AdF-1=1.125e+02,AdF-5=1.374e+02,AdF-30=1.123e+02	RPKM=6.8163e+02,ORFscore=11.6545	RPKM=4.1640e+02,ORFscore=9.4962	NA	NA
FBtr0086902_chr2R:13473295-13473543:-	CG14483	annotated	326.81	FPKM:E0-2=4.194e+01,E2-4=2.986e+01,E4-6=2.711e+01,E6-8=2.658e+01,E8-10=2.910e+01,E10-12=2.419e+01,E12-14=2.915e+01,E14-16=3.506e+01,E16-18=4.630e+01,E18-20=3.677e+01,E20-22=4.104e+01,E22-24=3.308e+01,L1=5.846e+01,L2=7.673e+01,L3=7.695e+01,Pp2=1.332e+01,Pp3=2.816e+01,Pp4=2.839e+01,Pp12=9.727e+00,Pp24=9.772e+00,WPP=1.723e+01,AdF-1=7.095e+01,AdF-5=5.536e+01,AdF-30=5.078e+01	RPKM=1.5248e+02,ORFscore=8.7705	RPKM=7.2111e+01,ORFscore=5.1577	sequence=SHHEELQRAIREHHAQHDAK,score=1.925e+01,PEP=3.206e-02,intensity=1.607e+07,nspectra=1,peak_cov=0.104,intensity_cov=0.168;sequence=GTWVLEVAK,score=1.187e+02,PEP=5.634e-03,intensity=1.862e+07,nspectra=2,peak_cov=0.405,intensity_cov=0.193;sequence=MMRAMEEAEGK,score=7.760e+01,PEP=3.129e-03,intensity=3.977e+07,nspectra=8,peak_cov=0.284,intensity_cov=0.129	sequence=SHHEELQR,score=1.809e+02,PEP=5.737e-05,intensity=4.799e+06,nspectra=2,peak_cov=0.487,intensity_cov=0.149
FBtr0273298_chr2R:13556991-13557311:+	CG30108	annotated	327.62	FPKM:E0-2=2.482e-01,E2-4=1.321e-01,E4-6=7.841e-02,E6-8=4.140e-02,E8-10=1.433e-01,E10-12=6.744e-02,E12-14=5.688e-02,E14-16=1.361e-01,E16-18=2.230e-01,E18-20=1.564e-01,E20-22=1.973e-01,E22-24=3.275e-01,L1=1.992e-01,L2=1.123e-01,L3=6.428e-02,Pp2=6.116e-02,Pp3=8.743e-02,Pp4=1.106e-01,Pp12=2.804e-01,Pp24=1.041e-01,WPP=3.582e-01,AdF-1=4.464e-01,AdF-5=4.300e-02,AdF-30=9.230e-02	RPKM=1.0008e+02,ORFscore=6.1490	RPKM=2.7484e+00,ORFscore=1.5850	NA	sequence=MSSVGEDCNELK,score=5.572e+01,PEP=5.156e-02,intensity=1.587e+05,nspectra=1,peak_cov=0.115,intensity_cov=0.127;sequence=SSVGEDCNELK,score=4.900e+01,PEP=1.253e-01,intensity=7.510e+06,nspectra=1,peak_cov=0.190,intensity_cov=0.114
FBtr0079029_chr2L:5054671-5054952:-	CG14036	annotated	158.66	FPKM:E0-2=2.888e+02,E2-4=2.141e+01,E4-6=6.374e+00,E6-8=6.370e+00,E8-10=4.192e+00,E10-12=2.192e+00,E12-14=4.079e+00,E14-16=1.606e+00,E16-18=1.581e+00,E18-20=1.159e+00,E20-22=2.196e+00,E22-24=2.014e+00,L1=7.469e-01,L2=9.359e-01,L3=4.762e-01,Pp2=3.028e+00,Pp3=3.081e+00,Pp4=3.517e+00,Pp12=2.733e+00,Pp24=2.250e+00,WPP=3.752e+00,AdF-1=5.170e+01,AdF-5=1.838e+02,AdF-30=1.355e+02	RPKM=4.9058e+00,ORFscore=3.9596	RPKM=1.5898e+02,ORFscore=7.4911	NA	NA
FBtr0075369_chr3L:16311158-16311559:+	Nplp3	annotated	76.66	FPKM:E0-2=1.669e-02,E2-4=0.000e+00,E4-6=0.000e+00,E6-8=0.000e+00,E8-10=0.000e+00,E10-12=0.000e+00,E12-14=0.000e+00,E14-16=5.469e-02,E16-18=1.730e-01,E18-20=1.496e-01,E20-22=2.382e-02,E22-24=0.000e+00,L1=0.000e+00,L2=0.000e+00,L3=3.041e-01,Pp2=3.935e+00,Pp3=2.562e+00,Pp4=7.759e+01,Pp12=6.152e-02,Pp24=8.448e-02,WPP=2.414e+00,AdF-1=1.736e+03,AdF-5=3.695e+01,AdF-30=1.897e+02	RPKM=9.4195e-02,ORFscore=NA	NA	NA	sequence=SVHGLGPVVIG,score=5.376e+01,PEP=1.141e-01,intensity=1.205e+05,nspectra=1,peak_cov=0.533,intensity_cov=0.087
FBtr0112993_chrX:16534013-16534370:-	SmG	annotated	678.38	FPKM:E0-2=9.118e+01,E2-4=6.282e+01,E4-6=6.099e+01,E6-8=5.471e+01,E8-10=5.811e+01,E10-12=2.386e+01,E12-14=2.187e+01,E14-16=1.900e+01,E16-18=1.450e+01,E18-20=9.328e+00,E20-22=6.223e+00,E22-24=8.480e+00,L1=2.124e+01,L2=2.616e+01,L3=1.580e+01,Pp2=5.038e+00,Pp3=3.337e+00,Pp4=3.763e+00,Pp12=7.335e+00,Pp24=7.338e+00,WPP=1.269e+01,AdF-1=2.383e+01,AdF-5=3.308e+01,AdF-30=2.724e+01	RPKM=3.3189e+02,ORFscore=8.1396	RPKM=2.9714e+02,ORFscore=-9.0003	NA	sequence=GFDPFMNVVLDDTVEECKDNTK,score=1.236e+02,PEP=5.378e-06,intensity=2.794e+06,nspectra=14,peak_cov=0.444,intensity_cov=0.281;sequence=GNSIVMVEALDRV,score=8.621e+01,PEP=1.090e-02,intensity=9.281e+05,nspectra=4,peak_cov=0.466,intensity_cov=0.197;sequence=GNSIVMVEALDR,score=1.818e+02,PEP=3.235e-10,intensity=2.716e+06,nspectra=7,peak_cov=0.658,intensity_cov=0.278;sequence=GFDPFMNVVLDDTVEECK,score…
FBtr0072791_chr3L:1777043-1777330:-	CG2021	annotated	521.73	FPKM:E0-2=7.731e+01,E2-4=5.653e+01,E4-6=4.897e+01,E6-8=4.718e+01,E8-10=5.525e+01,E10-12=2.320e+01,E12-14=2.325e+01,E14-16=1.864e+01,E16-18=1.469e+01,E18-20=8.355e+00,E20-22=7.759e+00,E22-24=8.272e+00,L1=1.312e+01,L2=2.220e+01,L3=1.930e+01,Pp2=6.855e+00,Pp3=7.566e+00,Pp4=4.169e+00,Pp12=8.259e+00,Pp24=7.785e+00,WPP=1.451e+01,AdF-1=2.197e+01,AdF-5=3.966e+01,AdF-30=3.331e+01	RPKM=4.2804e+01,ORFscore=7.0330	RPKM=3.9269e+01,ORFscore=5.2879	sequence=SGLESYINHTVSIITADGRNFIGTLK,score=9.280e+01,PEP=2.415e-10,intensity=2.207e+06,nspectra=2,peak_cov=0.381,intensity_cov=0.242	sequence=SGLESYINHTVSIITADGR,score=1.960e+02,PEP=1.766e-36,intensity=2.211e+06,nspectra=13,peak_cov=0.437,intensity_cov=0.354;sequence=GDNIAVIGLIDETIDSR,score=2.464e+02,PEP=6.824e-36,intensity=2.771e+06,nspectra=9,peak_cov=0.610,intensity_cov=0.417;sequence=GFDQTINIIIDECHER,score=1.667e+02,PEP=3.566e-19,intensity=8.607e+05,nspectra=7,peak_cov=0.561,intensity_cov=0.336;sequence=VFSTTSGIEQIVLGLHIIR…
FBtr0076241_chr3L:11055273-11055643:-	CG32069	annotated	463.65	FPKM:E0-2=2.013e+01,E2-4=1.083e+01,E4-6=9.889e+00,E6-8=9.154e+00,E8-10=1.303e+01,E10-12=1.125e+01,E12-14=1.029e+01,E14-16=1.129e+01,E16-18=9.653e+00,E18-20=6.684e+00,E20-22=5.923e+00,E22-24=4.500e+00,L1=8.257e+00,L2=1.878e+01,L3=1.165e+01,Pp2=2.989e+00,Pp3=3.229e+00,Pp4=1.923e+00,Pp12=2.341e+00,Pp24=2.157e+00,WPP=6.234e+00,AdF-1=8.624e+00,AdF-5=1.529e+01,AdF-30=1.360e+01	RPKM=8.1772e+01,ORFscore=5.8825	RPKM=3.4104e+01,ORFscore=4.3465	NA	sequence=DQVLNLIR,score=1.262e+02,PEP=4.052e-02,intensity=2.117e+06,nspectra=1,peak_cov=0.358,intensity_cov=0.172;sequence=QAGQQDFGAPTAK,score=1.827e+02,PEP=1.207e-11,intensity=1.452e+07,nspectra=10,peak_cov=0.641,intensity_cov=0.275
FBtr0076750_chr3L:7929575-7929873:+	Srp9	annotated	464.84	FPKM:E0-2=5.753e+01,E2-4=4.184e+01,E4-6=2.545e+01,E6-8=2.917e+01,E8-10=4.300e+01,E10-12=3.041e+01,E12-14=3.933e+01,E14-16=3.138e+01,E16-18=2.928e+01,E18-20=1.993e+01,E20-22=2.495e+01,E22-24=1.694e+01,L1=2.496e+01,L2=3.467e+01,L3=2.789e+01,Pp2=7.166e+00,Pp3=7.488e+00,Pp4=5.941e+00,Pp12=7.348e+00,Pp24=7.843e+00,WPP=1.468e+01,AdF-1=2.478e+01,AdF-5=5.877e+01,AdF-30=4.714e+01	RPKM=8.3461e+01,ORFscore=6.9594	RPKM=6.2643e+01,ORFscore=7.1183	sequence=ITSNLVGHMASKE,score=1.680e+02,PEP=8.880e-10,intensity=1.075e+08,nspectra=11,peak_cov=0.601,intensity_cov=0.350;sequence=AENMPDLRK,score=7.446e+01,PEP=9.510e-03,intensity=6.652e+06,nspectra=5,peak_cov=0.469,intensity_cov=0.091	sequence=ITSNLVGHMASK,score=1.187e+02,PEP=5.036e-04,intensity=4.884e+06,nspectra=2,peak_cov=0.416,intensity_cov=0.258;sequence=NWDDFEIAVENMYLANPQNCR,score=6.394e+01,PEP=3.973e-04,intensity=5.924e+04,nspectra=3,peak_cov=0.416,intensity_cov=0.227;sequence=ITSNLVGHMASKE,score=1.322e+02,PEP=8.738e-04,intensity=5.633e+06,nspectra=3,peak_cov=0.489,intensity_cov=0.212
FBtr0088644_chr2R:4787847-4788080:+	CG13751	annotated	159.76	FPKM:E0-2=4.759e+01,E2-4=4.319e+01,E4-6=2.967e+01,E6-8=2.339e+01,E8-10=2.814e+01,E10-12=2.052e+01,E12-14=2.238e+01,E14-16=2.170e+01,E16-18=1.869e+01,E18-20=1.547e+01,E20-22=1.423e+01,E22-24=1.460e+01,L1=3.346e+01,L2=4.515e+01,L3=3.506e+01,Pp2=1.515e+01,Pp3=1.389e+01,Pp4=1.155e+01,Pp12=1.695e+01,Pp24=1.618e+01,WPP=2.844e+01,AdF-1=3.335e+01,AdF-5=2.916e+01,AdF-30=3.041e+01	RPKM=2.5947e+02,ORFscore=8.4897	RPKM=5.0635e+01,ORFscore=5.4559	NA	NA
FBtr0082136_chr3R:5603857-5604507:+	RpS29	annotated	380.95	FPKM:E0-2=7.577e+02,E2-4=6.909e+02,E4-6=5.865e+02,E6-8=6.357e+02,E8-10=8.441e+02,E10-12=5.882e+02,E12-14=6.952e+02,E14-16=8.082e+02,E16-18=8.741e+02,E18-20=7.116e+02,E20-22=8.386e+02,E22-24=6.986e+02,L1=8.231e+02,L2=8.766e+02,L3=7.331e+02,Pp2=2.068e+02,Pp3=2.541e+02,Pp4=1.616e+02,Pp12=3.068e+02,Pp24=2.382e+02,WPP=5.105e+02,AdF-1=5.446e+02,AdF-5=9.746e+02,AdF-30=9.117e+02	RPKM=1.9826e+03,ORFscore=11.8774	RPKM=2.9807e+02,ORFscore=10.0476	sequence=GFATLWYSHPRK,score=1.041e+02,PEP=6.870e-04,intensity=1.284e+08,nspectra=31,peak_cov=0.385,intensity_cov=0.208	sequence=GFATLWYSHPR,score=2.052e+02,PEP=9.787e-10,intensity=3.990e+08,nspectra=16,peak_cov=0.611,intensity_cov=0.209
FBtr0077440_chr2L:4454729-4455138:+	CG15434	annotated	618.78	FPKM:E0-2=0.000e+00,E2-4=0.000e+00,E4-6=2.904e-02,E6-8=0.000e+00,E8-10=1.193e-01,E10-12=4.560e-02,E12-14=3.073e-02,E14-16=0.000e+00,E16-18=3.173e-02,E18-20=2.739e-02,E20-22=0.000e+00,E22-24=1.360e-01,L1=1.061e-01,L2=5.877e-02,L3=1.693e-01,Pp2=7.022e-01,Pp3=6.790e-01,Pp4=1.062e+00,Pp12=3.895e-01,Pp24=5.178e-01,WPP=1.415e-01,AdF-1=6.466e+00,AdF-5=3.599e+00,AdF-30=1.538e+00	RPKM=1.7420e-02,ORFscore=NA	RPKM=3.2410e-03,ORFscore=NA	sequence=GVREYVERFYPNLKK,score=2.964e+01,PEP=3.123e-02,intensity=2.628e+07,nspectra=2,peak_cov=0.347,intensity_cov=0.153;sequence=GVREYVERFYPNLK,score=5.912e+01,PEP=1.148e-03,intensity=1.171e+08,nspectra=7,peak_cov=0.428,intensity_cov=0.202	NA
FBtr0082764_chr3R:9207109-9207431:-	mRpS21	annotated	436.66	FPKM:E0-2=6.163e+01,E2-4=3.673e+01,E4-6=2.473e+01,E6-8=1.644e+01,E8-10=2.402e+01,E10-12=3.180e+01,E12-14=2.664e+01,E14-16=3.504e+01,E16-18=4.037e+01,E18-20=2.836e+01,E20-22=2.784e+01,E22-24=2.053e+01,L1=3.365e+01,L2=5.373e+01,L3=3.858e+01,Pp2=9.245e+00,Pp3=1.985e+01,Pp4=1.193e+01,Pp12=6.036e+00,Pp24=5.997e+00,WPP=9.198e+00,AdF-1=3.271e+01,AdF-5=6.828e+01,AdF-30=5.821e+01	RPKM=1.6540e+02,ORFscore=7.9095	RPKM=7.8837e+01,ORFscore=5.7105	sequence=IQFVLRK,score=6.943e+01,PEP=5.727e-02,intensity=5.315e+06,nspectra=1,peak_cov=0.218,intensity_cov=0.077;sequence=NRAEPFPGCS,score=7.041e+01,PEP=1.662e-02,intensity=3.664e+06,nspectra=3,peak_cov=0.580,intensity_cov=0.150;sequence=AIYNEDMNRK,score=8.619e+01,PEP=2.609e-03,intensity=1.584e+05,nspectra=2,peak_cov=0.273,intensity_cov=0.250	sequence=FYEKPYQVR,score=1.551e+02,PEP=2.553e-02,intensity=1.829e+07,nspectra=1,peak_cov=0.683,intensity_cov=0.222;sequence=VLGKEELLDQFR,score=1.378e+02,PEP=1.841e-04,intensity=1.145e+07,nspectra=9,peak_cov=0.617,intensity_cov=0.258;sequence=TVLVQNNNVEEACR,score=1.916e+02,PEP=7.764e-19,intensity=1.822e+07,nspectra=7,peak_cov=0.598,intensity_cov=0.364
FBtr0075376_chr3L:16326435-16326802:+	CG13056	annotated	106.55	FPKM:E0-2=0.000e+00,E2-4=0.000e+00,E4-6=6.291e-02,E6-8=8.219e-02,E8-10=8.626e-02,E10-12=7.405e-02,E12-14=1.998e-01,E14-16=3.436e-01,E16-18=2.103e+00,E18-20=4.728e+00,E20-22=5.261e+00,E22-24=2.622e+00,L1=1.503e+00,L2=3.849e-01,L3=1.229e-01,Pp2=8.442e+00,Pp3=2.501e+01,Pp4=3.752e+00,Pp12=6.926e+00,Pp24=6.116e+01,WPP=2.152e-01,AdF-1=4.872e+00,AdF-5=3.703e-01,AdF-30=9.146e-01	NA	NA	NA	sequence=STYLNYPTWGYPLFDGTNTLYR,score=1.688e+02,PEP=1.674e-39,intensity=2.287e+05,nspectra=5,peak_cov=0.646,intensity_cov=0.351;sequence=VGHLVEHVPTAVSHQSSTIVHR,score=1.798e+02,PEP=1.713e-39,intensity=8.026e+07,nspectra=23,peak_cov=0.488,intensity_cov=0.336;sequence=TTSLLTPALR,score=1.039e+02,PEP=2.119e-02,intensity=5.678e+06,nspectra=1,peak_cov=0.294,intensity_cov=0.161
FBtr0100025_chr2R:13668701-13669286:-	CG33981	annotated	511.26	FPKM:E0-2=1.262e+01,E2-4=9.243e+00,E4-6=8.574e+00,E6-8=7.010e+00,E8-10=1.032e+01,E10-12=2.899e+00,E12-14=6.546e+00,E14-16=6.692e+00,E16-18=7.082e+00,E18-20=5.792e+00,E20-22=8.059e+00,E22-24=5.503e+00,L1=6.232e+00,L2=4.969e+00,L3=5.351e+00,Pp2=4.646e+00,Pp3=5.790e+00,Pp4=3.777e+00,Pp12=3.437e+00,Pp24=3.964e+00,WPP=7.715e+00,AdF-1=9.184e+00,AdF-5=6.414e+00,AdF-30=6.633e+00	RPKM=4.5804e+01,ORFscore=-6.3424	RPKM=5.0318e+01,ORFscore=-3.0521	NA	sequence=MEVLPFDQILVPR,score=8.816e+01,PEP=1.737e-03,intensity=6.204e+04,nspectra=3,peak_cov=0.337,intensity_cov=0.238
FBtr0112524_chrX:11627658-11627927:-	inaF-A	annotated	349.6	FPKM:E0-2=2.233e-20,E2-4=3.148e-12,E4-6=1.502e-31,E6-8=3.239e-24,E8-10=3.967e-23,E10-12=8.912e-40,E12-14=1.668e-38,E14-16=1.131e-23,E16-18=1.612e-02,E18-20=3.688e-22,E20-22=2.517e-02,E22-24=3.412e-02,L1=3.782e-02,L2=1.508e-01,L3=4.432e-30,Pp2=6.241e-24,Pp3=4.082e-02,Pp4=4.435e-02,Pp12=7.267e-08,Pp24=1.357e-23,WPP=4.704e-14,AdF-1=1.904e-01,AdF-5=3.971e-02,AdF-30=2.380e-02	NA	NA	NA	sequence=FPVSIGGHPVQK,score=1.071e+02,PEP=1.704e-02,intensity=3.095e+04,nspectra=1,peak_cov=0.476,intensity_cov=0.197;sequence=ASSTLDLGEKPEENDDVR,score=1.149e+02,PEP=4.445e-04,intensity=6.248e+04,nspectra=2,peak_cov=0.499,intensity_cov=0.279
FBtr0299691_chr3L:7322339-7322691:+	CG42307	annotated	231.84	FPKM:E0-2=2.366e+01,E2-4=1.229e+01,E4-6=9.592e+00,E6-8=1.078e+01,E8-10=1.440e+01,E10-12=5.287e+00,E12-14=8.692e+00,E14-16=9.715e+00,E16-18=9.383e+00,E18-20=8.218e+00,E20-22=9.025e+00,E22-24=7.234e+00,L1=9.466e+00,L2=1.265e+01,L3=1.028e+01,Pp2=4.507e+00,Pp3=4.493e+00,Pp4=3.388e+00,Pp12=3.261e+00,Pp24=4.054e+00,WPP=5.177e+00,AdF-1=1.127e+01,AdF-5=1.228e+01,AdF-30=1.334e+01	RPKM=3.4977e+01,ORFscore=5.6674	RPKM=1.8141e+01,ORFscore=-0.8981	sequence=MDPIDTTK,score=5.106e+01,PEP=3.475e-02,intensity=9.752e+04,nspectra=2,peak_cov=0.210,intensity_cov=0.179;sequence=GLFEFGAPRTSQFIRDAIK,score=5.871e+01,PEP=1.098e-04,intensity=8.218e+07,nspectra=10,peak_cov=0.496,intensity_cov=0.183;sequence=LSQAVAQTEQERDRK,score=7.156e+01,PEP=5.486e-04,intensity=6.378e+07,nspectra=11,peak_cov=0.533,intensity_cov=0.225	sequence=RTYGTPSYTYR,score=1.290e+02,PEP=7.111e-03,intensity=8.611e+05,nspectra=2,peak_cov=0.216,intensity_cov=0.189;sequence=LSQAVAQTEQERDR,score=9.230e+01,PEP=4.372e-03,intensity=8.562e+05,nspectra=1,peak_cov=0.261,intensity_cov=0.172;sequence=GLFEFGAPR,score=1.164e+02,PEP=3.348e-02,intensity=3.975e+05,nspectra=1,peak_cov=0.602,intensity_cov=0.120;sequence=LSQAVAQTEQER,score=1.984e+02,PEP=9.793…
FBtr0088356_chr2R:6242543-6242737:-	CG12902	annotated	148.88	FPKM:E0-2=8.376e-03,E2-4=5.155e-02,E4-6=5.065e-02,E6-8=1.348e-02,E8-10=2.776e-02,E10-12=2.663e-02,E12-14=2.155e-02,E14-16=1.037e-01,E16-18=2.241e-01,E18-20=1.866e-01,E20-22=2.875e-01,E22-24=1.543e-01,L1=3.965e-01,L2=1.272e-01,L3=1.707e-01,Pp2=1.794e+01,Pp3=2.980e+01,Pp4=3.087e+01,Pp12=9.929e+00,Pp24=1.387e+01,WPP=9.344e+00,AdF-1=5.708e-01,AdF-5=2.478e-01,AdF-30=2.593e-01	NA	RPKM=1.9331e-02,ORFscore=NA	NA	sequence=VCRPMPSLLAR,score=6.935e+01,PEP=9.231e-02,intensity=6.828e+05,nspectra=1,peak_cov=0.388,intensity_cov=0.112
FBtr0076256_chr3L:10632899-10633153:+	CG18628	annotated	42.49	FPKM:E0-2=3.779e-02,E2-4=2.710e-01,E4-6=3.485e-01,E6-8=3.405e-01,E8-10=2.404e-01,E10-12=1.705e-01,E12-14=4.633e-02,E14-16=2.977e-01,E16-18=0.000e+00,E18-20=4.167e-02,E20-22=5.304e-02,E22-24=2.074e-01,L1=2.466e-01,L2=9.219e-02,L3=8.765e-02,Pp2=1.773e-01,Pp3=1.711e+00,Pp4=1.801e+01,Pp12=0.000e+00,Pp24=1.123e-01,WPP=0.000e+00,AdF-1=2.838e+01,AdF-5=3.368e+01,AdF-30=4.708e+01	RPKM=2.6130e-02,ORFscore=NA	NA	NA	sequence=SVHFAEDVQAQHK,score=7.322e+01,PEP=3.002e-03,intensity=2.859e+05,nspectra=1,peak_cov=0.341,intensity_cov=0.140
FBtr0070390_chrX:2078998-2079210:+	CG17776	annotated	672.22	FPKM:E0-2=4.010e+01,E2-4=3.908e+00,E4-6=6.080e+00,E6-8=9.155e+00,E8-10=1.484e+01,E10-12=1.167e+01,E12-14=1.508e+01,E14-16=1.761e+01,E16-18=1.996e+01,E18-20=1.259e+01,E20-22=1.231e+01,E22-24=9.709e+00,L1=2.214e+01,L2=3.538e+01,L3=2.498e+01,Pp2=7.079e+00,Pp3=1.120e+01,Pp4=4.833e+00,Pp12=2.892e+00,Pp24=3.276e+00,WPP=6.103e+00,AdF-1=1.753e+01,AdF-5=1.707e+01,AdF-30=1.426e+01	RPKM=1.5164e+02,ORFscore=9.3797	RPKM=3.1681e+01,ORFscore=4.3219	NA	NA
FBtr0075954_chr3L:12329815-12330226:+	CG10418	annotated	1109.62	FPKM:E0-2=1.938e+01,E2-4=1.769e+01,E4-6=1.546e+01,E6-8=1.401e+01,E8-10=1.491e+01,E10-12=8.971e+00,E12-14=7.839e+00,E14-16=5.361e+00,E16-18=4.012e+00,E18-20=2.766e+00,E20-22=2.303e+00,E22-24=3.016e+00,L1=5.448e+00,L2=8.788e+00,L3=5.365e+00,Pp2=3.371e+00,Pp3=1.532e+00,Pp4=1.334e+00,Pp12=2.348e+00,Pp24=3.003e+00,WPP=4.354e+00,AdF-1=5.397e+00,AdF-5=7.029e+00,AdF-30=6.978e+00	RPKM=1.0330e+02,ORFscore=7.3982	RPKM=6.0463e+01,ORFscore=-2.7277	sequence=NCFIRGSVVRYVQLPGDEVDTQLLQDAARK,score=3.253e+01,PEP=8.192e-04,intensity=1.039e+06,nspectra=1,peak_cov=0.234,intensity_cov=0.211	sequence=NDLSICGTLHSVDQYLNIK,score=1.191e+02,PEP=1.391e-07,intensity=8.232e+05,nspectra=6,peak_cov=0.411,intensity_cov=0.248;sequence=LTDISVTDPDKYPHMLSVK,score=2.197e+02,PEP=4.909e-45,intensity=1.551e+07,nspectra=24,peak_cov=0.489,intensity_cov=0.376;sequence=YVQLPGDEVDTQLLQDAAR,score=1.862e+02,PEP=1.965e-36,intensity=2.128e+07,nspectra=17,peak_cov=0.635,intensity_cov=0.341
FBtr0299695_chrX:6905942-6906127:+	CG42308	annotated	122.55	FPKM:E0-2=1.217e+01,E2-4=4.371e+00,E4-6=4.029e+00,E6-8=3.424e+00,E8-10=8.242e+00,E10-12=8.276e+00,E12-14=8.669e+00,E14-16=1.169e+01,E16-18=1.445e+01,E18-20=1.110e+01,E20-22=1.053e+01,E22-24=9.135e+00,L1=2.017e+01,L2=2.160e+01,L3=1.857e+01,Pp2=3.627e+00,Pp3=9.309e+00,Pp4=5.039e+00,Pp12=1.562e+00,Pp24=1.782e+00,WPP=2.671e+00,AdF-1=1.411e+01,AdF-5=1.131e+01,AdF-30=1.071e+01	RPKM=1.6147e+01,ORFscore=4.3357	RPKM=1.8726e+01,ORFscore=2.4060	NA	sequence=PAGVSWGQYLK,score=1.052e+02,PEP=1.046e-03,intensity=2.466e+05,nspectra=1,peak_cov=0.507,intensity_cov=0.179;sequence=VYIEQEQHSTQVDPTAKPPESA,score=9.419e+01,PEP=4.759e-05,intensity=2.158e+06,nspectra=2,peak_cov=0.488,intensity_cov=0.216
FBtr0113328_chr3R:18553029-18554571:+	CG17618	annotated	59.19	FPKM:E0-2=1.347e+00,E2-4=3.341e+00,E4-6=3.446e+00,E6-8=3.743e+00,E8-10=7.650e+00,E10-12=4.811e+00,E12-14=1.034e+01,E14-16=1.362e+01,E16-18=1.593e+01,E18-20=1.157e+01,E20-22=1.177e+01,E22-24=6.350e+00,L1=8.799e+00,L2=6.141e+00,L3=5.874e+00,Pp2=6.612e+00,Pp3=1.042e+01,Pp4=7.063e+00,Pp12=6.431e+00,Pp24=6.209e+00,WPP=6.021e+00,AdF-1=1.013e+01,AdF-5=4.237e+00,AdF-30=4.802e+00	RPKM=8.0950e+00,ORFscore=3.0559	RPKM=2.9459e+00,ORFscore=-1.0000	sequence=MHQQYQQQQQQQQQGNLVGYNNK,score=1.611e+02,PEP=1.533e-28,intensity=4.588e+06,nspectra=2,peak_cov=0.603,intensity_cov=0.361	sequence=MHQQYQQQQQQQQQGNLVGYNNK,score=2.155e+02,PEP=1.578e-69,intensity=4.793e+06,nspectra=12,peak_cov=0.533,intensity_cov=0.350
FBtr0073281_chr3L:4047153-4047449:-	Dpy-30L2	annotated	149.75	FPKM:E0-2=0.000e+00,E2-4=0.000e+00,E4-6=2.190e-02,E6-8=0.000e+00,E8-10=5.978e-02,E10-12=1.206e-01,E12-14=9.252e-02,E14-16=1.257e+00,E16-18=2.751e+00,E18-20=2.625e+00,E20-22=3.551e+00,E22-24=1.476e+00,L1=1.142e+00,L2=9.956e-01,L3=7.523e-01,Pp2=1.814e+01,Pp3=2.636e+01,Pp4=2.268e+01,Pp12=9.213e+00,Pp24=1.303e+01,WPP=9.656e+00,AdF-1=1.149e+00,AdF-5=2.006e-01,AdF-30=5.693e-01	NA	NA	NA	sequence=QYLDQTVAPILLHGLQALAR,score=9.136e+01,PEP=1.237e-04,intensity=6.848e+05,nspectra=5,peak_cov=0.555,intensity_cov=0.181;sequence=DRPSDPISYLATYLLK,score=1.429e+02,PEP=4.672e-06,intensity=2.221e+05,nspectra=9,peak_cov=0.619,intensity_cov=0.306
FBtr0309031_chr3R:22250530-22250718:-	CG6503	annotated	233.55	FPKM:E0-2=1.111e-01,E2-4=1.054e-01,E4-6=0.000e+00,E6-8=1.104e-01,E8-10=0.000e+00,E10-12=0.000e+00,E12-14=2.600e-01,E14-16=8.688e-01,E16-18=5.489e+00,E18-20=1.021e+01,E20-22=9.293e+00,E22-24=7.663e+00,L1=8.151e+00,L2=2.973e+00,L3=1.225e+01,Pp2=7.597e-01,Pp3=4.726e+01,Pp4=3.154e+02,Pp12=1.394e+00,Pp24=3.637e-01,WPP=9.616e-01,AdF-1=5.529e+02,AdF-5=8.250e+02,AdF-30=6.175e+02	NA	NA	NA	sequence=PVHGSCPPGSSYSLNINK,score=1.943e+02,PEP=1.560e-36,intensity=1.644e+06,nspectra=6,peak_cov=0.506,intensity_cov=0.350;sequence=CTIERPVHGSCPPGSSYSLNINK,score=1.148e+02,PEP=4.205e-06,intensity=1.923e+07,nspectra=10,peak_cov=0.409,intensity_cov=0.300
FBtr0071672_chr2R:17579201-17579485:+	Ppcdc	annotated	487.65	FPKM:E0-2=2.832e+01,E2-4=1.926e+01,E4-6=7.608e+00,E6-8=1.004e+01,E8-10=1.407e+01,E10-12=7.739e+00,E12-14=1.234e+01,E14-16=1.218e+01,E16-18=1.307e+01,E18-20=1.048e+01,E20-22=1.239e+01,E22-24=1.096e+01,L1=1.295e+01,L2=1.310e+01,L3=1.260e+01,Pp2=4.323e+00,Pp3=6.113e+00,Pp4=3.677e+00,Pp12=3.535e+00,Pp24=2.798e+00,WPP=9.011e+00,AdF-1=1.298e+01,AdF-5=1.318e+01,AdF-30=1.399e+01	RPKM=7.5206e+01,ORFscore=8.3380	RPKM=2.9551e+01,ORFscore=4.9861	NA	NA
FBtr0088396_chr2R:5937066-5937374:+	CoVIIc	annotated	347.53	FPKM:E0-2=8.792e+01,E2-4=7.103e+01,E4-6=5.901e+01,E6-8=5.679e+01,E8-10=7.884e+01,E10-12=6.404e+01,E12-14=8.757e+01,E14-16=1.224e+02,E16-18=1.755e+02,E18-20=1.478e+02,E20-22=1.570e+02,E22-24=1.330e+02,L1=2.061e+02,L2=2.507e+02,L3=1.950e+02,Pp2=2.695e+01,Pp3=9.054e+01,Pp4=1.025e+02,Pp12=1.544e+01,Pp24=1.298e+01,WPP=3.125e+01,AdF-1=2.448e+02,AdF-5=1.364e+02,AdF-30=1.141e+02	RPKM=9.0969e+02,ORFscore=-8.8573	RPKM=3.0282e+02,ORFscore=6.4847	NA	sequence=FSGHGGVPGENLPFGLTNK,score=1.250e+02,PEP=1.453e-07,intensity=6.884e+05,nspectra=4,peak_cov=0.480,intensity_cov=0.320;sequence=ITALFTIGCVLGFGSPFLIVR,score=8.185e+01,PEP=1.293e-04,intensity=4.136e+04,nspectra=3,peak_cov=0.393,intensity_cov=0.260
FBtr0076462_chr3L:9445080-9445543:+	CG32038	annotated	283.93	FPKM:E0-2=3.907e+01,E2-4=3.289e+01,E4-6=1.438e+01,E6-8=1.574e+01,E8-10=2.072e+01,E10-12=9.812e+00,E12-14=1.533e+01,E14-16=1.210e+01,E16-18=1.744e+01,E18-20=1.812e+01,E20-22=2.389e+01,E22-24=1.650e+01,L1=1.951e+01,L2=1.854e+01,L3=1.617e+01,Pp2=4.161e+00,Pp3=5.840e+00,Pp4=4.827e+00,Pp12=7.230e+00,Pp24=5.043e+00,WPP=8.427e+00,AdF-1=1.599e+01,AdF-5=2.485e+01,AdF-30=2.135e+01	RPKM=6.8582e+01,ORFscore=7.1130	RPKM=8.5937e+01,ORFscore=2.8198	NA	NA
FBtr0077621_chr2L:2856256-2856640:+	RpS21	annotated	603.87	FPKM:E0-2=3.048e+01,E2-4=4.988e+01,E4-6=5.402e+01,E6-8=7.546e+01,E8-10=3.280e+01,E10-12=7.010e+01,E12-14=3.276e+01,E14-16=3.347e+01,E16-18=3.360e+01,E18-20=5.481e+01,E20-22=2.585e+01,E22-24=1.020e+02,L1=6.933e+01,L2=5.200e+01,L3=9.895e+00,Pp2=1.637e+01,Pp3=4.638e+00,Pp4=9.893e+00,Pp12=2.948e+00,Pp24=5.473e+00,WPP=1.910e+01,AdF-1=1.216e+01,AdF-5=1.397e+01,AdF-30=3.643e+01	RPKM=1.1735e+03,ORFscore=11.8315	RPKM=1.5386e+02,ORFscore=7.9770	NA	NA
FBtr0086905_chr2R:13459908-13460209:-	CG14482	annotated	256.13	FPKM:E0-2=5.953e+01,E2-4=9.945e+00,E4-6=1.506e+01,E6-8=2.531e+01,E8-10=4.377e+01,E10-12=3.117e+01,E12-14=4.261e+01,E14-16=6.675e+01,E16-18=9.094e+01,E18-20=7.263e+01,E20-22=7.773e+01,E22-24=7.644e+01,L1=1.050e+02,L2=1.323e+02,L3=1.106e+02,Pp2=1.465e+01,Pp3=5.406e+01,Pp4=6.778e+01,Pp12=7.101e+00,Pp24=6.967e+00,WPP=1.576e+01,AdF-1=1.879e+02,AdF-5=9.732e+01,AdF-30=8.402e+01	RPKM=5.1241e+02,ORFscore=7.7656	RPKM=3.3111e+02,ORFscore=5.9308	sequence=LVLQYVPIYGSK,score=9.286e+01,PEP=8.834e-04,intensity=2.907e+07,nspectra=6,peak_cov=0.591,intensity_cov=0.224;sequence=AFRIPFGK,score=1.388e+02,PEP=2.716e-03,intensity=4.856e+08,nspectra=49,peak_cov=0.531,intensity_cov=0.244;sequence=AFRIPFGKK,score=8.718e+01,PEP=4.090e-03,intensity=5.856e+08,nspectra=47,peak_cov=0.351,intensity_cov=0.179;sequence=LVLQYVPIYGSKFEK,score=8.128e+01,PEP=7.155…	sequence=KHAEIASSFIR,score=1.329e+02,PEP=1.344e-04,intensity=1.267e+08,nspectra=10,peak_cov=0.445,intensity_cov=0.165;sequence=LVLQYVPIYGSK,score=1.124e+02,PEP=3.243e-04,intensity=4.401e+08,nspectra=23,peak_cov=0.547,intensity_cov=0.195;sequence=SGAGFGGAAGLAVLYYTDWK,score=1.864e+02,PEP=8.077e-37,intensity=8.169e+06,nspectra=44,peak_cov=0.524,intensity_cov=0.333;sequence=HAEIASSFIR,score=1.732e+02…
FBtr0084693_chr3R:20595244-20595495:+	CG13631	annotated	43.39	FPKM:E0-2=1.695e+00,E2-4=4.774e-01,E4-6=2.893e-01,E6-8=4.803e-01,E8-10=2.645e+00,E10-12=1.197e+01,E12-14=6.932e+01,E14-16=8.562e+01,E16-18=2.227e+01,E18-20=1.089e+01,E20-22=8.885e+00,E22-24=3.234e+00,L1=4.993e+00,L2=2.108e+01,L3=5.313e+00,Pp2=4.816e+01,Pp3=1.476e+01,Pp4=4.492e+00,Pp12=1.625e+00,Pp24=7.916e-01,WPP=6.246e+00,AdF-1=1.196e+01,AdF-5=5.156e+00,AdF-30=7.480e+00	RPKM=4.8524e+01,ORFscore=7.0926	RPKM=1.0308e+00,ORFscore=0.0000	NA	NA
FBtr0077842_chr2L:2216575-2216808:-	CG15386	annotated	276.97	FPKM:E0-2=3.714e+01,E2-4=1.505e+01,E4-6=1.209e+01,E6-8=1.262e+01,E8-10=2.370e+01,E10-12=1.559e+01,E12-14=2.223e+01,E14-16=2.800e+01,E16-18=3.142e+01,E18-20=2.277e+01,E20-22=2.618e+01,E22-24=2.017e+01,L1=3.317e+01,L2=3.880e+01,L3=3.168e+01,Pp2=8.816e+00,Pp3=1.390e+01,Pp4=8.027e+00,Pp12=5.450e+00,Pp24=6.233e+00,WPP=1.261e+01,AdF-1=2.857e+01,AdF-5=3.806e+01,AdF-30=3.277e+01	RPKM=1.9664e+01,ORFscore=-5.1339	RPKM=7.4578e+00,ORFscore=1.3857	sequence=KLQEASTTSAPIYRSSSEK,score=1.082e+02,PEP=3.493e-06,intensity=6.078e+07,nspectra=13,peak_cov=0.508,intensity_cov=0.254;sequence=LQEASTTSAPIYRSSSEK,score=7.819e+01,PEP=1.031e-04,intensity=4.809e+07,nspectra=10,peak_cov=0.445,intensity_cov=0.182	sequence=LQEASTTSAPIYR,score=1.414e+02,PEP=3.983e-06,intensity=1.655e+07,nspectra=8,peak_cov=0.367,intensity_cov=0.237;sequence=KLQEASTTSAPIYR,score=1.594e+02,PEP=7.925e-04,intensity=2.050e+06,nspectra=3,peak_cov=0.425,intensity_cov=0.224
FBtr0088657_chr2R:4839298-4839571:+	Tom7	annotated	359.95	FPKM:E0-2=1.069e+02,E2-4=8.004e+01,E4-6=7.992e+01,E6-8=7.267e+01,E8-10=1.009e+02,E10-12=7.148e+01,E12-14=8.178e+01,E14-16=1.054e+02,E16-18=1.373e+02,E18-20=9.761e+01,E20-22=1.072e+02,E22-24=9.147e+01,L1=1.690e+02,L2=1.906e+02,L3=1.547e+02,Pp2=2.438e+01,Pp3=4.432e+01,Pp4=3.473e+01,Pp12=2.288e+01,Pp24=1.917e+01,WPP=3.832e+01,AdF-1=1.155e+02,AdF-5=1.739e+02,AdF-30=1.359e+02	RPKM=4.2565e+02,ORFscore=-5.6868	RPKM=2.5636e+02,ORFscore=4.6395	sequence=GAEPGMPPLNLFSLLWQ,score=5.018e+01,PEP=4.080e-02,intensity=5.346e+05,nspectra=1,peak_cov=0.269,intensity_cov=0.171	sequence=GAEPGMPPLNLFSLLWQ,score=8.116e+01,PEP=2.855e-03,intensity=8.342e+04,nspectra=6,peak_cov=0.374,intensity_cov=0.233
FBtr0300900_chrX:7787355-7787519:-	CG18624	utr5	107.35	FPKM:E0-2=1.250e+02,E2-4=6.923e+01,E4-6=4.509e+01,E6-8=5.046e+01,E8-10=6.551e+01,E10-12=4.054e+01,E12-14=6.165e+01,E14-16=8.542e+01,E16-18=1.185e+02,E18-20=1.015e+02,E20-22=1.053e+02,E22-24=1.095e+02,L1=1.437e+02,L2=1.671e+02,L3=1.496e+02,Pp2=2.688e+01,Pp3=7.850e+01,Pp4=7.453e+01,Pp12=1.302e+01,Pp24=9.791e+00,WPP=2.406e+01,AdF-1=1.832e+02,AdF-5=8.281e+01,AdF-30=9.500e+01	RPKM=1.4755e+02,ORFscore=6.5083	RPKM=1.0808e+02,ORFscore=6.8265	NA	sequence=YGAVIFFPTVAVGSIYADWSHTR,score=4.316e+01,PEP=1.658e-03,intensity=3.231e+04,nspectra=3,peak_cov=0.477,intensity_cov=0.143;sequence=GSGIVVQLAR,score=1.766e+02,PEP=8.941e-06,intensity=8.283e+06,nspectra=1,peak_cov=0.547,intensity_cov=0.216;sequence=KYGAVIFFPTVAVGSIYADWSHTR,score=4.877e+01,PEP=3.208e-03,intensity=9.264e+04,nspectra=1,peak_cov=0.353,intensity_cov=0.216
FBtr0112393_chr2R:1645269-1645512:+	CG34200	annotated	366.46	FPKM:E0-2=1.136e+02,E2-4=9.503e+01,E4-6=5.066e+01,E6-8=1.896e+01,E8-10=1.363e+01,E10-12=3.030e+01,E12-14=5.560e+01,E14-16=7.733e+01,E16-18=9.313e+01,E18-20=7.123e+01,E20-22=7.533e+01,E22-24=8.500e+01,L1=1.456e+02,L2=1.532e+02,L3=1.178e+02,Pp2=2.325e+01,Pp3=5.099e+01,Pp4=3.337e+01,Pp12=1.660e+01,Pp24=1.727e+01,WPP=2.408e+01,AdF-1=1.072e+02,AdF-5=1.779e+02,AdF-30=1.486e+02	RPKM=7.2695e+02,ORFscore=-6.8651	RPKM=2.0183e+02,ORFscore=5.2145	NA	sequence=EFVGVELMPSLGPA,score=1.715e+02,PEP=2.962e-15,intensity=5.501e+06,nspectra=17,peak_cov=0.762,intensity_cov=0.355;sequence=SIYNNEFQWMLVK,score=1.591e+02,PEP=4.349e-11,intensity=1.167e+07,nspectra=10,peak_cov=0.555,intensity_cov=0.318;sequence=SYGLFFLGVR,score=1.554e+02,PEP=1.379e-03,intensity=6.044e+06,nspectra=2,peak_cov=0.625,intensity_cov=0.163;sequence=SSNPLSIVR,score=1.667e+02,PEP=8.1…
FBtr0111120_chr2R:403612-403824:-	RpL38	annotated	521.46	FPKM:E0-2=9.035e+02,E2-4=6.811e+02,E4-6=5.514e+02,E6-8=6.649e+02,E8-10=9.048e+02,E10-12=1.008e+03,E12-14=7.468e+02,E14-16=8.260e+02,E16-18=9.168e+02,E18-20=6.526e+02,E20-22=7.523e+02,E22-24=5.603e+02,L1=9.214e+02,L2=8.684e+02,L3=6.968e+02,Pp2=1.276e+02,Pp3=1.743e+02,Pp4=1.190e+02,Pp12=1.962e+02,Pp24=1.792e+02,WPP=3.248e+02,AdF-1=5.278e+02,AdF-5=1.311e+03,AdF-30=1.111e+03	RPKM=3.3124e+03,ORFscore=8.1324	RPKM=7.7783e+02,ORFscore=6.6856	sequence=IRCSRFLYTLVVQDK,score=1.179e+02,PEP=1.660e-06,intensity=3.260e+08,nspectra=61,peak_cov=0.463,intensity_cov=0.160;sequence=QSLPPGLQVK,score=1.926e+02,PEP=6.415e-12,intensity=1.945e+08,nspectra=114,peak_cov=0.781,intensity_cov=0.326;sequence=PREIKEVKDFLNK,score=1.000e+02,PEP=6.375e-04,intensity=4.062e+06,nspectra=4,peak_cov=0.394,intensity_cov=0.157;sequence=ARRSDARAVK,score=6.217e+01,PEP=…	sequence=IKQSLPPGLQVK,score=8.567e+01,PEP=2.195e-02,intensity=3.465e+05,nspectra=1,peak_cov=0.534,intensity_cov=0.171;sequence=QSLPPGLQVK,score=1.698e+02,PEP=1.553e-05,intensity=7.457e+07,nspectra=6,peak_cov=0.733,intensity_cov=0.275;sequence=FLYTLVVQDKEK,score=2.342e+02,PEP=1.321e-31,intensity=6.356e+07,nspectra=12,peak_cov=0.584,intensity_cov=0.317;sequence=FLYTLVVQDK,score=2.159e+02,PEP=5.438e…
FBtr0303248_chr3L:21820946-21821269:-	CG32448	annotated	666.79	FPKM:E0-2=9.591e+00,E2-4=6.860e+00,E4-6=7.633e+00,E6-8=9.165e+00,E8-10=1.130e+01,E10-12=7.668e+00,E12-14=7.332e+00,E14-16=8.929e+00,E16-18=1.035e+01,E18-20=6.901e+00,E20-22=8.023e+00,E22-24=6.906e+00,L1=8.726e+00,L2=1.435e+01,L3=1.316e+01,Pp2=6.729e+00,Pp3=8.046e+00,Pp4=4.866e+00,Pp12=8.263e+00,Pp24=5.332e+00,WPP=1.008e+01,AdF-1=1.177e+01,AdF-5=1.147e+01,AdF-30=1.162e+01	RPKM=5.1493e+01,ORFscore=6.7901	RPKM=6.7373e+00,ORFscore=-1.4072	NA	sequence=LINFELYTKPNK,score=1.876e+02,PEP=6.664e-10,intensity=1.393e+06,nspectra=5,peak_cov=0.556,intensity_cov=0.296
FBtr0070655_chrX:4215851-4216164:-	mRpL33	annotated	580.52	FPKM:E0-2=1.489e+01,E2-4=1.356e+01,E4-6=8.218e+00,E6-8=6.557e+00,E8-10=7.552e+00,E10-12=5.501e+00,E12-14=8.198e+00,E14-16=8.836e+00,E16-18=1.189e+01,E18-20=7.706e+00,E20-22=7.606e+00,E22-24=6.586e+00,L1=1.012e+01,L2=1.576e+01,L3=1.186e+01,Pp2=3.152e+00,Pp3=6.955e+00,Pp4=3.438e+00,Pp12=2.742e+00,Pp24=2.293e+00,WPP=3.927e+00,AdF-1=1.147e+01,AdF-5=2.268e+01,AdF-30=1.864e+01	RPKM=1.3078e+02,ORFscore=-7.0310	RPKM=9.0493e+01,ORFscore=-5.4653	NA	sequence=FDPYIQQESLYR,score=1.328e+02,PEP=1.511e-05,intensity=1.312e+07,nspectra=9,peak_cov=0.540,intensity_cov=0.244;sequence=DRLADKLEIIR,score=8.581e+01,PEP=1.141e-01,intensity=4.971e+06,nspectra=1,peak_cov=0.215,intensity_cov=0.142;sequence=IMVVLESVVSGHQFNAFR,score=1.484e+02,PEP=2.638e-13,intensity=6.936e+05,nspectra=2,peak_cov=0.506,intensity_cov=0.308
FBtr0112506_chr2L:6674301-6674525:+	CG34310	annotated	175.32	FPKM:E0-2=1.258e+02,E2-4=3.511e+01,E4-6=1.395e+01,E6-8=1.402e+01,E8-10=1.838e+01,E10-12=1.790e+01,E12-14=2.036e+01,E14-16=2.515e+01,E16-18=2.570e+01,E18-20=1.660e+01,E20-22=1.795e+01,E22-24=1.363e+01,L1=2.312e+01,L2=3.780e+01,L3=3.315e+01,Pp2=1.256e+01,Pp3=1.633e+01,Pp4=9.422e+00,Pp12=6.430e+00,Pp24=7.784e+00,WPP=1.141e+01,AdF-1=3.748e+01,AdF-5=5.264e+01,AdF-30=5.174e+01	RPKM=1.6260e+01,ORFscore=-2.3785	RPKM=5.6840e+01,ORFscore=5.0457	sequence=RRLEAEASAEYLFQQEVHSQIGESRPK,score=4.102e+01,PEP=6.187e-05,intensity=1.162e+06,nspectra=1,peak_cov=0.459,intensity_cov=0.193	sequence=RLEAEASAEYLFQQEVHSQIGESRPK,score=1.390e+02,PEP=4.166e-10,intensity=2.696e+07,nspectra=9,peak_cov=0.490,intensity_cov=0.346;sequence=LEAEASAEYLFQQEVHSQIGESRPK,score=1.010e+02,PEP=6.916e-07,intensity=5.644e+05,nspectra=2,peak_cov=0.432,intensity_cov=0.256;sequence=FATTTVGLMAIGIGSTVIFYTTHR,score=7.100e+01,PEP=1.184e-05,intensity=1.802e+05,nspectra=5,peak_cov=0.552,intensity_cov=0.211;sequen…
FBtr0078908_chr3R:160839-161132:+	CG14645	annotated	263.28	FPKM:E0-2=1.351e+00,E2-4=7.759e-01,E4-6=1.967e+00,E6-8=9.591e-01,E8-10=2.468e+00,E10-12=9.483e-02,E12-14=7.113e-01,E14-16=1.290e+00,E16-18=7.532e-01,E18-20=2.706e-03,E20-22=8.561e-09,E22-24=2.661e-06,L1=5.580e-01,L2=8.939e-01,L3=1.076e+00,Pp2=2.953e-01,Pp3=2.198e-01,Pp4=2.631e+01,Pp12=3.164e-01,Pp24=3.613e-04,WPP=6.988e-01,AdF-1=1.190e+03,AdF-5=1.463e+03,AdF-30=1.974e+03	RPKM=1.7065e-02,ORFscore=NA	NA	sequence=CPSETGFMDSLK,score=8.417e+01,PEP=3.396e-03,intensity=2.933e+06,nspectra=1,peak_cov=0.331,intensity_cov=0.167	sequence=TQAELDIVVFR,score=7.044e+01,PEP=1.562e-02,intensity=1.099e+06,nspectra=2,peak_cov=0.338,intensity_cov=0.152;sequence=CETLNKPAIEIK,score=1.878e+02,PEP=1.259e-10,intensity=7.728e+06,nspectra=2,peak_cov=0.570,intensity_cov=0.311;sequence=NCVNWEEWEWEKPVEPLSEADQ,score=1.397e+02,PEP=2.125e-11,intensity=2.335e+05,nspectra=2,peak_cov=0.472,intensity_cov=0.305;sequence=CPSETGFMDSLK,score=1.087e+0…
FBtr0330020_chr2L:9291405-9291659:+	CG43733	annotated	91.9	FPKM:E0-2=1.235e-01,E2-4=1.028e-01,E4-6=2.970e-01,E6-8=9.785e-02,E8-10=6.266e-01,E10-12=2.148e+00,E12-14=6.646e+00,E14-16=2.189e+01,E16-18=3.970e+01,E18-20=3.678e+01,E20-22=4.326e+01,E22-24=3.819e+01,L1=4.636e+01,L2=1.896e+01,L3=6.996e+00,Pp2=1.862e+01,Pp3=6.113e+01,Pp4=4.621e+01,Pp12=1.121e+01,Pp24=1.158e+01,WPP=8.050e+00,AdF-1=7.090e+01,AdF-5=2.634e+01,AdF-30=3.426e+01	NA	NA	NA	sequence=QHYNNNYYYYYNYNLSYEPPVDR,score=8.761e+00,PEP=1.257e-01,intensity=5.436e+06,nspectra=1,peak_cov=0.069,intensity_cov=0.090
FBtr0300028_chr3L:12527167-12527343:+	CG34242	annotated	215.46	FPKM:E0-2=2.995e+01,E2-4=1.910e+01,E4-6=1.680e+01,E6-8=1.484e+01,E8-10=2.241e+01,E10-12=1.696e+01,E12-14=2.339e+01,E14-16=2.956e+01,E16-18=3.472e+01,E18-20=2.639e+01,E20-22=2.779e+01,E22-24=2.077e+01,L1=3.111e+01,L2=3.824e+01,L3=3.708e+01,Pp2=7.798e+00,Pp3=1.776e+01,Pp4=1.315e+01,Pp12=5.524e+00,Pp24=6.625e+00,WPP=9.032e+00,AdF-1=3.672e+01,AdF-5=3.810e+01,AdF-30=3.217e+01	RPKM=3.0657e+01,ORFscore=5.2026	RPKM=1.0308e+01,ORFscore=-3.1964	sequence=IKRDELQHIK,score=1.087e+02,PEP=7.073e-04,intensity=1.012e+08,nspectra=13,peak_cov=0.507,intensity_cov=0.180;sequence=RDELQHIK,score=6.522e+01,PEP=2.914e-02,intensity=4.180e+05,nspectra=2,peak_cov=0.274,intensity_cov=0.215	NA
FBtr0080273_chr2L:11840712-11840918:+	CG31704	annotated	146.58	FPKM:E0-2=0.000e+00,E2-4=0.000e+00,E4-6=0.000e+00,E6-8=6.618e-02,E8-10=0.000e+00,E10-12=8.060e-02,E12-14=2.170e-01,E14-16=7.477e-01,E16-18=6.701e-01,E18-20=1.059e+00,E20-22=1.302e+00,E22-24=1.311e+00,L1=1.735e+01,L2=1.256e+01,L3=5.862e+01,Pp2=1.509e+00,Pp3=5.030e-01,Pp4=7.100e+00,Pp12=1.479e+01,Pp24=5.692e-01,WPP=7.283e-01,AdF-1=1.902e+01,AdF-5=9.786e+00,AdF-30=1.595e+01	RPKM=7.2127e-02,ORFscore=NA	RPKM=6.3767e-03,ORFscore=NA	sequence=EGRSITVEK,score=6.308e+01,PEP=3.469e-02,intensity=1.867e+05,nspectra=1,peak_cov=0.316,intensity_cov=0.152	sequence=NYDPVCGSDSVTYSNQCVLDCLIK,score=1.474e+02,PEP=5.102e-25,intensity=1.528e+07,nspectra=12,peak_cov=0.567,intensity_cov=0.299
FBtr0088011_chr2R:8067092-8067298:-	CG8860	annotated	547.63	FPKM:E0-2=2.119e+02,E2-4=1.863e+02,E4-6=1.756e+02,E6-8=1.957e+02,E8-10=3.112e+02,E10-12=2.178e+02,E12-14=2.614e+02,E14-16=2.564e+02,E16-18=2.306e+02,E18-20=1.343e+02,E20-22=1.123e+02,E22-24=7.646e+01,L1=1.197e+02,L2=2.604e+02,L3=1.683e+02,Pp2=4.967e+01,Pp3=4.381e+01,Pp4=2.099e+01,Pp12=4.276e+01,Pp24=4.456e+01,WPP=1.066e+02,AdF-1=9.042e+01,AdF-5=1.358e+02,AdF-30=1.112e+02	RPKM=4.2909e+02,ORFscore=8.7926	RPKM=2.8856e+02,ORFscore=8.3762	NA	NA
FBtr0087498_chr2R:10506405-10506826:+	Sec61beta	annotated	357.7	FPKM:E0-2=4.115e+01,E2-4=1.401e+01,E4-6=3.263e+01,E6-8=4.616e+01,E8-10=8.112e+01,E10-12=6.542e+01,E12-14=8.200e+01,E14-16=8.881e+01,E16-18=5.831e+01,E18-20=3.172e+01,E20-22=2.360e+01,E22-24=2.698e+01,L1=5.503e+01,L2=1.069e+02,L3=8.320e+01,Pp2=1.925e+01,Pp3=1.642e+01,Pp4=7.919e+00,Pp12=1.111e+01,Pp24=1.477e+01,WPP=3.539e+01,AdF-1=3.260e+01,AdF-5=5.386e+01,AdF-30=5.055e+01	RPKM=5.3365e+02,ORFscore=-9.8256	RPKM=7.8560e+01,ORFscore=-2.4895	sequence=LSAPRSAGSGGGSTLK,score=8.598e+01,PEP=2.874e-04,intensity=2.754e+08,nspectra=19,peak_cov=0.666,intensity_cov=0.250;sequence=PAPASSTSVGSGSRSPSK,score=8.950e+01,PEP=1.514e-04,intensity=5.906e+07,nspectra=12,peak_cov=0.545,intensity_cov=0.301	sequence=FYTDDSPGIK,score=1.356e+02,PEP=6.378e-03,intensity=9.809e+07,nspectra=2,peak_cov=0.523,intensity_cov=0.145;sequence=APGGAGTGGMWR,score=1.526e+02,PEP=2.207e-07,intensity=9.192e+07,nspectra=16,peak_cov=0.667,intensity_cov=0.248;sequence=PAPASSTSVGSGSR,score=1.417e+02,PEP=6.034e-06,intensity=1.957e+08,nspectra=9,peak_cov=0.704,intensity_cov=0.267;sequence=SAGSGGGSTLK,score=1.334e+02,PEP=4.2…
FBtr0079159_chr2L:5818048-5818385:-	CG31644	annotated	322.44	FPKM:E0-2=0.000e+00,E2-4=0.000e+00,E4-6=1.127e-01,E6-8=1.105e-01,E8-10=3.085e-01,E10-12=2.213e-02,E12-14=2.980e-02,E14-16=3.847e-02,E16-18=9.225e-02,E18-20=2.654e-02,E20-22=6.758e-02,E22-24=9.886e-02,L1=0.000e+00,L2=5.685e-02,L3=5.461e-02,Pp2=7.092e+00,Pp3=1.116e+01,Pp4=9.911e+00,Pp12=5.024e+00,Pp24=6.048e+00,WPP=4.197e+00,AdF-1=1.724e-01,AdF-5=0.000e+00,AdF-30=1.015e-01	NA	NA	NA	sequence=FKFPMHDLHLK,score=1.577e+02,PEP=4.529e-05,intensity=1.249e+07,nspectra=6,peak_cov=0.559,intensity_cov=0.203
FBtr0299978_chrX:149102-149380:+	CG42376	annotated	195.75	FPKM:E0-2=4.262e+01,E2-4=6.311e+00,E4-6=9.377e+00,E6-8=8.217e+00,E8-10=1.551e+01,E10-12=1.429e+01,E12-14=2.280e+01,E14-16=3.404e+01,E16-18=4.937e+01,E18-20=3.819e+01,E20-22=4.758e+01,E22-24=3.171e+01,L1=4.850e+01,L2=5.829e+01,L3=5.425e+01,Pp2=1.076e+01,Pp3=2.387e+01,Pp4=1.379e+01,Pp12=7.706e+00,Pp24=6.708e+00,WPP=1.220e+01,AdF-1=5.242e+01,AdF-5=6.410e+01,AdF-30=5.643e+01	RPKM=4.6994e+01,ORFscore=4.9226	RPKM=1.1890e+01,ORFscore=0.4066	sequence=RTYDQFK,score=1.016e+02,PEP=5.068e-02,intensity=7.162e+06,nspectra=1,peak_cov=0.397,intensity_cov=0.155;sequence=SFEQSCPGQWVK,score=1.086e+02,PEP=2.214e-04,intensity=2.337e+07,nspectra=4,peak_cov=0.374,intensity_cov=0.198;sequence=MAQGYDPLEDRTK,score=1.282e+02,PEP=7.126e-08,intensity=6.759e+07,nspectra=18,peak_cov=0.510,intensity_cov=0.280;sequence=CWNNRDEYWK,score=1.084e+02,PEP=6.839e-0…	sequence=MAQGYDPLEDR,score=8.555e+01,PEP=8.153e-03,intensity=2.290e+04,nspectra=2,peak_cov=0.422,intensity_cov=0.176
FBtr0087739_chr2R:9107883-9108408:+	CG17059	annotated	204.57	FPKM:E0-2=3.416e+01,E2-4=3.338e+01,E4-6=3.194e+01,E6-8=2.829e+01,E8-10=3.494e+01,E10-12=2.147e+01,E12-14=2.384e+01,E14-16=2.394e+01,E16-18=2.175e+01,E18-20=1.713e+01,E20-22=1.712e+01,E22-24=1.145e+01,L1=1.475e+01,L2=2.124e+01,L3=2.219e+01,Pp2=9.908e+00,Pp3=1.329e+01,Pp4=1.128e+01,Pp12=1.194e+01,Pp24=1.100e+01,WPP=1.799e+01,AdF-1=2.653e+01,AdF-5=3.297e+01,AdF-30=2.876e+01	RPKM=1.2340e+02,ORFscore=6.9053	RPKM=1.2501e+02,ORFscore=6.0450	NA	NA
FBtr0112497_chr3R:4599166-4599492:+	CG34301	annotated	213.96	FPKM:E0-2=8.985e-02,E2-4=0.000e+00,E4-6=1.535e-01,E6-8=0.000e+00,E8-10=4.252e-01,E10-12=1.601e-01,E12-14=2.184e-01,E14-16=6.582e+00,E16-18=2.538e+01,E18-20=2.262e+01,E20-22=2.328e+01,E22-24=2.910e+01,L1=4.462e+01,L2=8.153e+01,L3=6.756e+01,Pp2=1.571e-01,Pp3=1.174e+00,Pp4=1.135e+00,Pp12=3.774e-01,Pp24=4.426e-02,WPP=5.066e+00,AdF-1=7.761e+00,AdF-5=7.058e+00,AdF-30=6.642e+00	NA	RPKM=2.3026e-01,ORFscore=0.0000	sequence=GHLQLDFHSIPK,score=8.318e+01,PEP=8.647e-04,intensity=1.505e+06,nspectra=4,peak_cov=0.348,intensity_cov=0.193	sequence=GHLQLDFHSIPK,score=1.330e+02,PEP=2.313e-05,intensity=9.062e+06,nspectra=6,peak_cov=0.518,intensity_cov=0.250
FBtr0080274_chr2L:11843226-11843459:+	CG14933	annotated	30	FPKM:E0-2=1.517e-01,E2-4=1.338e-01,E4-6=2.145e-01,E6-8=9.672e-02,E8-10=7.447e-01,E10-12=1.488e+00,E12-14=4.090e+00,E14-16=1.090e+01,E16-18=1.808e+01,E18-20=2.781e+01,E20-22=4.469e+01,E22-24=3.355e+01,L1=4.099e+01,L2=3.345e+01,L3=5.072e+01,Pp2=8.304e+00,Pp3=1.103e+01,Pp4=3.976e+01,Pp12=1.742e+01,Pp24=8.698e+00,WPP=3.158e+01,AdF-1=6.375e+01,AdF-5=5.095e+01,AdF-30=6.413e+01	NA	RPKM=2.0782e-01,ORFscore=1.0000	sequence=GTQVCGSNGVTFK,score=1.100e+02,PEP=4.031e-04,intensity=1.022e+07,nspectra=2,peak_cov=0.509,intensity_cov=0.286;sequence=NRCEFECSQRDYKK,score=3.166e+01,PEP=2.121e-02,intensity=1.668e+07,nspectra=2,peak_cov=0.343,intensity_cov=0.100;sequence=LGRTLNIRK,score=7.417e+01,PEP=7.671e-03,intensity=3.999e+07,nspectra=9,peak_cov=0.424,intensity_cov=0.150;sequence=NRCEFECSQRDYK,score=3.397e+01,PEP=1.…	sequence=GTQVCGSNGVTFK,score=1.824e+02,PEP=2.182e-12,intensity=7.493e+06,nspectra=1,peak_cov=0.640,intensity_cov=0.336
FBtr0112356_chr2L:14713829-14714219:+	CG34165	annotated	231.4	FPKM:E0-2=7.753e-02,E2-4=0.000e+00,E4-6=2.776e-01,E6-8=2.122e-01,E8-10=4.738e-01,E10-12=1.182e+00,E12-14=1.588e+00,E14-16=1.642e+00,E16-18=2.433e+00,E18-20=1.680e+01,E20-22=4.955e+01,E22-24=1.864e+01,L1=5.045e+00,L2=8.628e+00,L3=1.346e+01,Pp2=4.645e-02,Pp3=7.947e-01,Pp4=2.790e-01,Pp12=0.000e+00,Pp24=1.956e-02,WPP=1.634e+00,AdF-1=1.099e+00,AdF-5=4.253e-01,AdF-30=8.772e-01	RPKM=8.7228e-02,ORFscore=NA	RPKM=2.2614e-01,ORFscore=0.0000	NA	sequence=FEGGLQQQQQQQQSGFGGGQQQQQQEEGVIFR,score=4.160e+01,PEP=8.084e-05,intensity=1.021e+05,nspectra=1,peak_cov=0.249,intensity_cov=0.223
FBtr0076591_chr3L:8781301-8781614:-	CG5804	annotated	244.84	FPKM:E0-2=1.485e-01,E2-4=1.066e-01,E4-6=8.997e-01,E6-8=1.675e-01,E8-10=1.950e+00,E10-12=3.456e+00,E12-14=4.738e+00,E14-16=8.843e+00,E16-18=2.543e+01,E18-20=5.680e+01,E20-22=5.453e+01,E22-24=2.053e+02,L1=4.980e+02,L2=8.014e+02,L3=1.566e+03,Pp2=2.614e-01,Pp3=2.964e+00,Pp4=1.582e+01,Pp12=4.029e-01,Pp24=7.357e-02,WPP=3.863e+00,AdF-1=2.307e+02,AdF-5=1.258e+02,AdF-30=2.027e+02	RPKM=1.7074e-02,ORFscore=NA	RPKM=6.0288e-01,ORFscore=-1.0000	sequence=QFQEGDINIEK,score=1.325e+02,PEP=7.691e-04,intensity=1.010e+07,nspectra=4,peak_cov=0.566,intensity_cov=0.218;sequence=KPPTEVYLEFYGLYK,score=1.231e+02,PEP=2.820e-06,intensity=1.790e+08,nspectra=20,peak_cov=0.513,intensity_cov=0.269;sequence=ADFNAILEK,score=2.756e+02,PEP=3.348e-67,intensity=2.076e+08,nspectra=33,peak_cov=0.810,intensity_cov=0.370;sequence=QFQEGDINIEKPADAEGAAK,score=6.884e+0…	sequence=QFQEGDINIEK,score=1.255e+02,PEP=1.635e-04,intensity=2.325e+06,nspectra=1,peak_cov=0.449,intensity_cov=0.203;sequence=KGLSVDDAK,score=1.264e+02,PEP=5.212e-02,intensity=7.559e+07,nspectra=1,peak_cov=0.552,intensity_cov=0.184;sequence=QFQEGDINIEKPADAEGAAK,score=2.146e+02,PEP=1.546e-47,intensity=2.413e+08,nspectra=15,peak_cov=0.548,intensity_cov=0.364;sequence=KPPTEVYLEFYGLYK,score=1.516e+02…
FBtr0300214_chrX:19388579-19388935:-	ksh	annotated	895.41	FPKM:E0-2=1.420e+01,E2-4=1.400e+00,E4-6=2.793e+00,E6-8=3.328e+00,E8-10=5.867e+00,E10-12=3.084e+00,E12-14=4.270e+00,E14-16=3.436e+00,E16-18=2.624e+00,E18-20=1.641e+00,E20-22=2.354e+00,E22-24=2.134e+00,L1=3.426e+00,L2=4.569e+00,L3=3.641e+00,Pp2=1.392e+00,Pp3=1.235e+00,Pp4=8.684e-01,Pp12=1.767e+00,Pp24=1.525e+00,WPP=3.445e+00,AdF-1=4.368e+00,AdF-5=6.537e+00,AdF-30=5.739e+00	RPKM=7.1884e+01,ORFscore=7.1160	RPKM=1.7606e+01,ORFscore=2.9910	NA	NA
FBtr0308494_chr2R:6243055-6243177:-	CG43397	annotated	160.11	FPKM:E0-2=8.376e-03,E2-4=5.155e-02,E4-6=5.065e-02,E6-8=1.348e-02,E8-10=2.776e-02,E10-12=2.663e-02,E12-14=2.155e-02,E14-16=1.037e-01,E16-18=2.241e-01,E18-20=1.866e-01,E20-22=2.875e-01,E22-24=1.543e-01,L1=3.965e-01,L2=1.272e-01,L3=1.707e-01,Pp2=1.794e+01,Pp3=2.980e+01,Pp4=3.087e+01,Pp12=9.929e+00,Pp24=1.387e+01,WPP=9.344e+00,AdF-1=5.708e-01,AdF-5=2.478e-01,AdF-30=2.593e-01	RPKM=4.0788e-02,ORFscore=NA	RPKM=1.2952e-01,ORFscore=NA	NA	sequence=TFSEDEKPK,score=1.554e+02,PEP=2.820e-02,intensity=9.952e+05,nspectra=1,peak_cov=0.350,intensity_cov=0.160
FBtr0084607_chr3R:20168551-20168916:+	Dms	annotated	494.61	FPKM:E0-2=4.824e-02,E2-4=8.412e-02,E4-6=4.916e-02,E6-8=1.555e-01,E8-10=2.664e-01,E10-12=1.783e-01,E12-14=2.999e-01,E14-16=1.503e+00,E16-18=3.534e+00,E18-20=5.132e+00,E20-22=6.936e+00,E22-24=5.894e+00,L1=9.966e+00,L2=6.364e+00,L3=2.398e+00,Pp2=8.918e-01,Pp3=1.823e+00,Pp4=2.288e+00,Pp12=6.189e-01,Pp24=5.435e-01,WPP=1.067e+00,AdF-1=4.107e+00,AdF-5=2.750e+00,AdF-30=3.636e+00	NA	RPKM=8.9850e-02,ORFscore=0.0000	sequence=SYINNEASALVANSDDLLK,score=7.415e+01,PEP=5.627e-05,intensity=3.288e+05,nspectra=2,peak_cov=0.547,intensity_cov=0.273	sequence=SYINNEASALVANSDDLLK,score=1.547e+02,PEP=1.204e-14,intensity=2.263e+06,nspectra=9,peak_cov=0.592,intensity_cov=0.336;sequence=TDVDHVFLR,score=1.289e+02,PEP=1.130e-02,intensity=3.233e+06,nspectra=1,peak_cov=0.538,intensity_cov=0.193
FBtr0079799_chr2L:9331055-9331351:+	Cks30A	annotated	618.79	FPKM:E0-2=9.409e+01,E2-4=2.987e+01,E4-6=4.464e+01,E6-8=4.526e+01,E8-10=4.625e+01,E10-12=4.764e+00,E12-14=5.676e+00,E14-16=2.971e+00,E16-18=2.962e+00,E18-20=2.878e+00,E20-22=5.019e+00,E22-24=3.736e+00,L1=8.590e-01,L2=1.845e+00,L3=2.574e+00,Pp2=1.630e+00,Pp3=1.053e+00,Pp4=1.423e+00,Pp12=8.559e+00,Pp24=3.866e+00,WPP=5.406e+00,AdF-1=1.432e+01,AdF-5=4.530e+01,AdF-30=3.180e+01	RPKM=8.7770e+01,ORFscore=7.4836	RPKM=7.0258e+01,ORFscore=5.6724	sequence=YYDEQFEYRHVVLPK,score=8.567e+01,PEP=1.722e-05,intensity=1.334e+06,nspectra=6,peak_cov=0.515,intensity_cov=0.192	NA
FBtr0073142_chr3L:3471822-3472041:-	CG32267	annotated	315.16	FPKM:E0-2=8.824e+01,E2-4=8.442e+01,E4-6=3.157e+01,E6-8=2.240e+01,E8-10=2.979e+01,E10-12=2.809e+01,E12-14=4.192e+01,E14-16=4.342e+01,E16-18=5.456e+01,E18-20=4.793e+01,E20-22=4.989e+01,E22-24=4.014e+01,L1=5.660e+01,L2=5.672e+01,L3=4.399e+01,Pp2=1.322e+01,Pp3=2.015e+01,Pp4=1.149e+01,Pp12=1.058e+01,Pp24=1.088e+01,WPP=1.730e+01,AdF-1=4.227e+01,AdF-5=9.155e+01,AdF-30=6.858e+01	RPKM=2.2625e+02,ORFscore=8.4394	RPKM=9.6410e+01,ORFscore=-5.2905	sequence=MFRLQQSQPDPAEEQK,score=1.146e+02,PEP=4.023e-05,intensity=1.330e+07,nspectra=5,peak_cov=0.600,intensity_cov=0.226	sequence=LQQSQPDPAEEQK,score=2.244e+02,PEP=1.076e-13,intensity=5.246e+06,nspectra=5,peak_cov=0.580,intensity_cov=0.312;sequence=LQQSQPDPAEEQKR,score=1.629e+02,PEP=1.238e-09,intensity=2.659e+07,nspectra=18,peak_cov=0.552,intensity_cov=0.311
FBtr0071676_chr2R:17578346-17578614:-	Tim10	annotated	289.13	FPKM:E0-2=5.945e-05,E2-4=4.506e-05,E4-6=2.262e-05,E6-8=3.686e-05,E8-10=4.241e-05,E10-12=2.654e-05,E12-14=3.682e-05,E14-16=8.149e-05,E16-18=5.674e-05,E18-20=5.810e-05,E20-22=5.910e-05,E22-24=7.818e-05,L1=8.152e-05,L2=1.320e-04,L3=1.305e-04,Pp2=7.915e-06,Pp3=1.019e-05,Pp4=5.438e-06,Pp12=7.448e-06,Pp24=4.641e-06,WPP=8.170e-06,AdF-1=8.053e-05,AdF-5=6.296e-05,AdF-30=6.945e-05	RPKM=3.5160e+02,ORFscore=-7.5437	RPKM=2.5916e+01,ORFscore=-3.5367	sequence=ANQGDYDSSAASDRRFDY,score=4.359e+01,PEP=1.335e-02,intensity=1.332e+06,nspectra=4,peak_cov=0.512,intensity_cov=0.179	sequence=ANQGDYDSSAASDR,score=1.924e+02,PEP=8.153e-17,intensity=3.021e+06,nspectra=4,peak_cov=0.629,intensity_cov=0.374;sequence=KANQGDYDSSAASDR,score=1.785e+02,PEP=3.901e-18,intensity=1.976e+06,nspectra=2,peak_cov=0.633,intensity_cov=0.383
FBtr0112384_chr2R:12839743-12840006:+	CG34191	annotated	735.66	FPKM:E0-2=4.534e+01,E2-4=2.125e+01,E4-6=1.237e+01,E6-8=1.709e+01,E8-10=4.290e+01,E10-12=3.444e+01,E12-14=5.475e+01,E14-16=6.610e+01,E16-18=6.923e+01,E18-20=4.114e+01,E20-22=3.762e+01,E22-24=2.426e+01,L1=4.092e+01,L2=5.942e+01,L3=5.632e+01,Pp2=1.221e+01,Pp3=1.197e+01,Pp4=7.504e+00,Pp12=1.143e+01,Pp24=7.810e+00,WPP=2.300e+01,AdF-1=3.363e+01,AdF-5=5.383e+01,AdF-30=4.860e+01	RPKM=1.9533e+02,ORFscore=6.5769	RPKM=7.9477e+01,ORFscore=5.8593	sequence=VLSVPEGTPFTAVLK,score=7.881e+01,PEP=9.112e-04,intensity=1.514e+07,nspectra=10,peak_cov=0.531,intensity_cov=0.194;sequence=ITLTSDPKLPFK,score=8.102e+01,PEP=4.353e-03,intensity=5.518e+06,nspectra=10,peak_cov=0.708,intensity_cov=0.173	sequence=FASEEFKVPAETSAIITDDGIGISPQQTAGNVFLK,score=9.125e+01,PEP=8.673e-11,intensity=4.778e+06,nspectra=6,peak_cov=0.576,intensity_cov=0.280;sequence=VPAETSAIITDDGIGISPQQTAGNVFLK,score=1.239e+02,PEP=8.676e-20,intensity=5.703e+06,nspectra=8,peak_cov=0.566,intensity_cov=0.331;sequence=VLSVPEGTPFTAVLK,score=9.994e+01,PEP=3.238e-04,intensity=4.299e+07,nspectra=13,peak_cov=0.455,intensity_cov=0.183
FBtr0071520_chr2R:16864660-16864970:+	CG9344	annotated	678.21	FPKM:E0-2=3.603e+01,E2-4=7.152e+00,E4-6=1.434e+01,E6-8=1.780e+01,E8-10=3.158e+01,E10-12=1.870e+01,E12-14=2.128e+01,E14-16=2.215e+01,E16-18=1.919e+01,E18-20=1.191e+01,E20-22=8.232e+00,E22-24=5.011e+00,L1=8.082e+00,L2=1.964e+01,L3=1.392e+01,Pp2=5.514e+00,Pp3=4.525e+00,Pp4=2.751e+00,Pp12=6.832e+00,Pp24=6.976e+00,WPP=1.226e+01,AdF-1=1.413e+01,AdF-5=2.606e+01,AdF-30=2.083e+01	RPKM=1.1402e+02,ORFscore=8.0692	RPKM=5.0495e+01,ORFscore=3.9375	sequence=EALSQFINQIHGRPVAVK,score=6.331e+01,PEP=2.346e-04,intensity=1.012e+08,nspectra=20,peak_cov=0.548,intensity_cov=0.245;sequence=YGDAFIRGNNVLYISTQK,score=7.129e+01,PEP=1.421e-04,intensity=2.234e+06,nspectra=8,peak_cov=0.509,intensity_cov=0.216	sequence=EALSQFINQIHGRPVAVK,score=5.988e+01,PEP=2.948e-02,intensity=6.408e+05,nspectra=1,peak_cov=0.582,intensity_cov=0.171;sequence=KEALSQFINQIHGR,score=2.226e+02,PEP=2.986e-22,intensity=5.059e+06,nspectra=5,peak_cov=0.588,intensity_cov=0.375;sequence=EALSQFINQIHGR,score=2.097e+02,PEP=1.276e-32,intensity=8.898e+06,nspectra=9,peak_cov=0.621,intensity_cov=0.297;sequence=GNNVLYISTQK,score=1.401e+02…
FBtr0077549_chr2L:3692841-3693168:-	CG3513	annotated	222.21	FPKM:E0-2=2.449e-02,E2-4=0.000e+00,E4-6=0.000e+00,E6-8=0.000e+00,E8-10=2.377e-01,E10-12=2.272e-01,E12-14=1.224e-01,E14-16=3.950e-01,E16-18=1.896e-01,E18-20=1.637e-01,E20-22=2.778e-01,E22-24=1.693e-01,L1=2.114e-01,L2=5.853e-02,L3=7.304e-01,Pp2=2.192e+02,Pp3=2.853e+02,Pp4=2.684e+01,Pp12=1.832e+01,Pp24=2.714e+01,WPP=2.820e+00,AdF-1=8.272e+00,AdF-5=1.454e+00,AdF-30=2.124e+00	RPKM=1.7345e-02,ORFscore=NA	NA	NA	sequence=NACTEFIFGGCGGNSNQFSTK,score=2.447e+02,PEP=6.085e-52,intensity=3.391e+06,nspectra=5,peak_cov=0.717,intensity_cov=0.409
FBtr0110879_chr2L:7885649-7885975:+	CG34132	annotated	450.65	FPKM:E0-2=6.045e+01,E2-4=6.381e+00,E4-6=8.562e+00,E6-8=1.478e+01,E8-10=3.985e+01,E10-12=5.560e+01,E12-14=5.708e+01,E14-16=6.531e+01,E16-18=7.406e+01,E18-20=4.467e+01,E20-22=3.946e+01,E22-24=2.543e+01,L1=6.602e+01,L2=9.250e+01,L3=7.331e+01,Pp2=1.063e+01,Pp3=2.656e+01,Pp4=1.145e+01,Pp12=6.348e+00,Pp24=6.729e+00,WPP=9.891e+00,AdF-1=4.403e+01,AdF-5=1.042e+02,AdF-30=7.207e+01	RPKM=7.3734e+01,ORFscore=5.1416	RPKM=1.6293e+01,ORFscore=4.0304	sequence=AMANVDKGELMDQVK,score=1.372e+02,PEP=6.763e-06,intensity=8.887e+07,nspectra=9,peak_cov=0.442,intensity_cov=0.274;sequence=CVNKPGTSLDSSEQK,score=8.170e+01,PEP=9.296e-04,intensity=3.638e+07,nspectra=6,peak_cov=0.461,intensity_cov=0.164;sequence=QQIAVANAQELLTQMTEK,score=2.250e+02,PEP=7.892e-93,intensity=1.380e+08,nspectra=39,peak_cov=0.549,intensity_cov=0.331	sequence=FMDSWNLISR,score=1.153e+02,PEP=1.115e-02,intensity=3.680e+05,nspectra=1,peak_cov=0.362,intensity_cov=0.207;sequence=QQIAVANAQELLTQMTEK,score=2.841e+02,PEP=1.181e-107,intensity=4.426e+07,nspectra=23,peak_cov=0.562,intensity_cov=0.411;sequence=AMANVDKGELMDQVK,score=2.071e+02,PEP=6.023e-19,intensity=5.073e+07,nspectra=18,peak_cov=0.604,intensity_cov=0.364;sequence=KCVNKPGTSLDSSEQK,score=2.0…
FBtr0086211_chr2R:2697597-2697942:-	ubl	annotated	509.78	FPKM:E0-2=6.536e+00,E2-4=6.857e+00,E4-6=5.189e+00,E6-8=6.006e+00,E8-10=7.745e+00,E10-12=5.481e+00,E12-14=4.400e+00,E14-16=2.599e+00,E16-18=2.665e+00,E18-20=1.608e+00,E20-22=1.921e+00,E22-24=1.304e+00,L1=1.664e+00,L2=2.494e+00,L3=2.657e+00,Pp2=8.395e-01,Pp3=9.200e-01,Pp4=7.094e-01,Pp12=1.148e+00,Pp24=9.439e-01,WPP=1.494e+00,AdF-1=2.427e+00,AdF-5=3.000e+00,AdF-30=2.451e+00	RPKM=1.8681e+02,ORFscore=7.8634	RPKM=1.4458e+02,ORFscore=5.6954	sequence=MIEITCNDRLGK,score=5.717e+01,PEP=5.180e-03,intensity=1.397e+07,nspectra=2,peak_cov=0.526,intensity_cov=0.123	sequence=CNPDDTIGDLKK,score=9.800e+01,PEP=7.501e-04,intensity=1.045e+07,nspectra=5,peak_cov=0.546,intensity_cov=0.141;sequence=CNPDDTIGDLK,score=6.030e+01,PEP=4.034e-02,intensity=9.742e+05,nspectra=1,peak_cov=0.337,intensity_cov=0.139
FBtr0080802_chr2L:16005110-16005352:+	CG13245	annotated	107.15	FPKM:E0-2=0.000e+00,E2-4=1.011e-02,E4-6=2.316e-02,E6-8=0.000e+00,E8-10=4.481e-02,E10-12=8.490e-02,E12-14=1.479e-01,E14-16=6.839e-01,E16-18=1.282e+00,E18-20=1.166e+00,E20-22=1.127e+00,E22-24=8.884e-01,L1=9.783e-01,L2=1.870e-01,L3=1.319e-01,Pp2=1.729e+01,Pp3=2.804e+01,Pp4=3.112e+01,Pp12=9.086e+00,Pp24=1.255e+01,WPP=9.915e+00,AdF-1=4.815e-01,AdF-5=1.670e-01,AdF-30=1.213e-01	NA	NA	NA	sequence=DFIPTPCGPCDK,score=5.609e+01,PEP=4.277e-02,intensity=2.090e+05,nspectra=1,peak_cov=0.357,intensity_cov=0.114
FBtr0079356_chr2L:6967028-6967300:-	smt3	annotated	185.78	FPKM:E0-2=4.448e+02,E2-4=4.871e+02,E4-6=5.197e+02,E6-8=4.917e+02,E8-10=5.137e+02,E10-12=1.773e+02,E12-14=1.966e+02,E14-16=1.408e+02,E16-18=1.065e+02,E18-20=9.688e+01,E20-22=1.376e+02,E22-24=9.422e+01,L1=7.745e+01,L2=1.272e+02,L3=9.776e+01,Pp2=4.106e+01,Pp3=2.850e+01,Pp4=2.218e+01,Pp12=6.216e+01,Pp24=7.273e+01,WPP=1.044e+02,AdF-1=1.113e+02,AdF-5=2.224e+02,AdF-30=1.666e+02	RPKM=1.3867e+03,ORFscore=12.1636	RPKM=1.8878e+03,ORFscore=11.2355	sequence=VLGQDNAVVQFK,score=1.944e+02,PEP=6.002e-27,intensity=4.358e+08,nspectra=209,peak_cov=0.445,intensity_cov=0.250;sequence=GGETEHINLK,score=9.997e+01,PEP=2.942e-03,intensity=2.185e+06,nspectra=4,peak_cov=0.378,intensity_cov=0.239;sequence=KGGETEHINLK,score=1.977e+02,PEP=1.294e-04,intensity=2.286e+08,nspectra=115,peak_cov=0.527,intensity_cov=0.171	sequence=GGETEHINLK,score=2.081e+02,PEP=2.509e-20,intensity=5.627e+07,nspectra=7,peak_cov=0.642,intensity_cov=0.220;sequence=KGGETEHINLK,score=1.168e+02,PEP=1.607e-03,intensity=9.688e+07,nspectra=28,peak_cov=0.537,intensity_cov=0.180;sequence=VLGQDNAVVQFK,score=1.843e+02,PEP=1.181e-10,intensity=1.243e+08,nspectra=25,peak_cov=0.552,intensity_cov=0.241;sequence=KLMNAYCDR,score=1.177e+02,PEP=5.824e-…
FBtr0307034_chr2L:5327507-5327807:+	cype	annotated	551.65	FPKM:E0-2=8.139e+01,E2-4=1.004e+02,E4-6=9.144e+01,E6-8=1.078e+02,E8-10=1.020e+02,E10-12=6.484e+01,E12-14=7.400e+01,E14-16=9.932e+01,E16-18=1.391e+02,E18-20=1.457e+02,E20-22=1.342e+02,E22-24=1.809e+02,L1=2.546e+02,L2=2.342e+02,L3=1.787e+02,Pp2=3.137e+01,Pp3=9.222e+01,Pp4=1.106e+02,Pp12=1.414e+01,Pp24=1.188e+01,WPP=3.123e+01,AdF-1=2.229e+02,AdF-5=8.065e+01,AdF-30=8.730e+01	RPKM=3.5111e+02,ORFscore=10.0936	RPKM=4.1925e+02,ORFscore=8.6471	sequence=AAYADFYSK,score=1.283e+02,PEP=1.448e-03,intensity=1.745e+09,nspectra=63,peak_cov=0.805,intensity_cov=0.237;sequence=KAAYADFYSK,score=1.067e+02,PEP=2.782e-03,intensity=1.019e+08,nspectra=15,peak_cov=0.502,intensity_cov=0.256;sequence=ANTPATSSAGPVLRGLHNATIK,score=7.867e+01,PEP=3.848e-05,intensity=7.913e+08,nspectra=64,peak_cov=0.569,intensity_cov=0.243;sequence=ILVNDPKK,score=1.112e+02,PEP…	sequence=NLAVSLGLTAVVTIAYKILVNDPKK,score=8.495e+01,PEP=4.874e-04,intensity=1.915e+05,nspectra=2,peak_cov=0.558,intensity_cov=0.205;sequence=AAYADFYSK,score=1.121e+02,PEP=3.897e-02,intensity=1.601e+07,nspectra=1,peak_cov=0.667,intensity_cov=0.186;sequence=ILVNDPKK,score=1.622e+02,PEP=1.748e-02,intensity=1.819e+08,nspectra=4,peak_cov=0.740,intensity_cov=0.222;sequence=AAYADFYSKYDANK,score=1.363e+02…
FBtr0302271_chr3L:11702184-11702447:+	CG42630	annotated	527.21	FPKM:E0-2=6.573e+01,E2-4=4.987e+01,E4-6=1.724e+01,E6-8=1.824e+01,E8-10=2.482e+01,E10-12=2.620e+01,E12-14=3.111e+01,E14-16=3.055e+01,E16-18=3.126e+01,E18-20=2.514e+01,E20-22=3.261e+01,E22-24=2.366e+01,L1=3.527e+01,L2=4.145e+01,L3=3.431e+01,Pp2=1.171e+01,Pp3=1.781e+01,Pp4=9.922e+00,Pp12=6.282e+00,Pp24=6.849e+00,WPP=1.028e+01,AdF-1=3.237e+01,AdF-5=2.408e+01,AdF-30=2.440e+01	RPKM=7.6067e+01,ORFscore=7.9812	RPKM=5.4933e+01,ORFscore=5.1758	NA	NA
FBtr0332952_chrX:10354955-10355186:+	Neb-cGP	annotated	230.4	FPKM:E0-2=6.075e+01,E2-4=5.912e+01,E4-6=5.368e+01,E6-8=4.215e+01,E8-10=5.036e+01,E10-12=3.820e+01,E12-14=4.614e+01,E14-16=7.030e+01,E16-18=9.123e+01,E18-20=7.840e+01,E20-22=7.547e+01,E22-24=9.110e+01,L1=1.204e+02,L2=1.383e+02,L3=1.180e+02,Pp2=1.808e+01,Pp3=4.955e+01,Pp4=6.399e+01,Pp12=7.970e+00,Pp24=6.513e+00,WPP=1.705e+01,AdF-1=1.744e+02,AdF-5=7.853e+01,AdF-30=8.057e+01	RPKM=3.3882e+02,ORFscore=-7.7718	RPKM=3.1082e+02,ORFscore=6.4937	sequence=IFNGTTMSGRANVAK,score=1.219e+02,PEP=7.547e-06,intensity=1.338e+08,nspectra=9,peak_cov=0.462,intensity_cov=0.270;sequence=ATYAVMGLLIAYQVLKPK,score=2.256e+02,PEP=1.579e-19,intensity=3.758e+08,nspectra=11,peak_cov=0.548,intensity_cov=0.355;sequence=ATYAVMGLLIAYQVLKPKK,score=6.063e+01,PEP=4.298e-02,intensity=5.532e+06,nspectra=1,peak_cov=0.448,intensity_cov=0.154;sequence=AGEGEKLTGLSK,score=…	sequence=ANVAKATYAVMGLLIAYQVLKPK,score=1.852e+02,PEP=6.670e-24,intensity=1.670e+07,nspectra=39,peak_cov=0.468,intensity_cov=0.368;sequence=AGEGEKLTGLSKIFNGTTMSGR,score=8.877e+01,PEP=1.244e-03,intensity=2.018e+05,nspectra=2,peak_cov=0.488,intensity_cov=0.267;sequence=AGEGEKLTGLSK,score=1.212e+02,PEP=1.026e-03,intensity=3.175e+06,nspectra=3,peak_cov=0.507,intensity_cov=0.239;sequence=IFNGTTMSGR,sco…
FBtr0071592_chr2R:17181565-17181864:+	RpL29	annotated	421.12	FPKM:E0-2=7.352e+02,E2-4=6.801e+02,E4-6=5.376e+02,E6-8=5.583e+02,E8-10=7.635e+02,E10-12=5.293e+02,E12-14=6.078e+02,E14-16=7.741e+02,E16-18=7.431e+02,E18-20=6.856e+02,E20-22=6.404e+02,E22-24=6.312e+02,L1=8.176e+02,L2=8.273e+02,L3=5.954e+02,Pp2=1.469e+02,Pp3=1.345e+02,Pp4=1.147e+02,Pp12=1.564e+02,Pp24=1.194e+02,WPP=3.364e+02,AdF-1=4.560e+02,AdF-5=5.049e+02,AdF-30=5.803e+02	RPKM=1.5760e+03,ORFscore=11.6055	RPKM=3.1307e+02,ORFscore=8.4191	NA	NA
FBtr0333095_chr2L:8029608-8029962:+	baf	annotated	1030.49	FPKM:E0-2=1.677e+02,E2-4=1.260e+02,E4-6=1.434e+02,E6-8=1.757e+02,E8-10=1.826e+02,E10-12=4.479e+01,E12-14=3.896e+01,E14-16=2.084e+01,E16-18=2.495e+01,E18-20=3.083e+01,E20-22=3.911e+01,E22-24=2.789e+01,L1=2.954e+01,L2=3.305e+01,L3=2.745e+01,Pp2=9.265e+00,Pp3=8.995e+00,Pp4=1.564e+01,Pp12=2.018e+01,Pp24=1.656e+01,WPP=3.085e+01,AdF-1=4.938e+01,AdF-5=9.159e+01,AdF-30=7.445e+01	RPKM=6.7998e+02,ORFscore=10.4328	RPKM=1.8163e+02,ORFscore=6.2479	NA	NA
FBtr0074745_chrX:19537920-19538126:+	Sec61gamma	annotated	833.14	FPKM:E0-2=1.260e+02,E2-4=4.061e+01,E4-6=2.805e+01,E6-8=4.512e+01,E8-10=9.391e+01,E10-12=1.137e+02,E12-14=1.230e+02,E14-16=1.157e+02,E16-18=8.374e+01,E18-20=4.602e+01,E20-22=3.477e+01,E22-24=3.737e+01,L1=9.077e+01,L2=1.785e+02,L3=1.336e+02,Pp2=3.093e+01,Pp3=2.351e+01,Pp4=1.391e+01,Pp12=1.430e+01,Pp24=2.054e+01,WPP=4.539e+01,AdF-1=5.295e+01,AdF-5=1.189e+02,AdF-30=9.049e+01	RPKM=2.8397e+02,ORFscore=9.2159	RPKM=1.9305e+02,ORFscore=8.0991	NA	NA
FBtr0073106_chr3L:3198321-3198835:-	CG32276	annotated	474.7	FPKM:E0-2=1.398e+02,E2-4=1.215e+02,E4-6=7.002e+01,E6-8=8.257e+01,E8-10=1.956e+02,E10-12=1.653e+02,E12-14=2.440e+02,E14-16=2.455e+02,E16-18=2.217e+02,E18-20=1.346e+02,E20-22=1.289e+02,E22-24=9.122e+01,L1=1.418e+02,L2=2.689e+02,L3=2.755e+02,Pp2=7.630e+01,Pp3=7.283e+01,Pp4=4.481e+01,Pp12=7.010e+01,Pp24=7.559e+01,WPP=1.592e+02,AdF-1=1.208e+02,AdF-5=1.961e+02,AdF-30=1.817e+02	RPKM=9.7133e+02,ORFscore=8.4493	RPKM=3.3714e+02,ORFscore=1.4697	sequence=APPQRMRVANEK,score=4.280e+01,PEP=3.588e-02,intensity=2.487e+06,nspectra=2,peak_cov=0.186,intensity_cov=0.183;sequence=YVTMRGNVPK,score=7.040e+01,PEP=1.005e-02,intensity=4.583e+07,nspectra=12,peak_cov=0.266,intensity_cov=0.192	NA
FBtr0299992_chr2R:17556516-17556713:-	CG42380	annotated	490.41	FPKM:E0-2=3.042e+01,E2-4=1.258e+01,E4-6=9.465e+00,E6-8=8.591e+00,E8-10=1.438e+01,E10-12=6.702e+00,E12-14=1.175e+01,E14-16=1.432e+01,E16-18=1.680e+01,E18-20=1.193e+01,E20-22=1.276e+01,E22-24=1.066e+01,L1=1.791e+01,L2=1.803e+01,L3=1.972e+01,Pp2=5.988e+00,Pp3=1.124e+01,Pp4=7.764e+00,Pp12=3.787e+00,Pp24=3.878e+00,WPP=5.891e+00,AdF-1=2.073e+01,AdF-5=1.776e+01,AdF-30=1.609e+01	RPKM=2.1459e+01,ORFscore=2.3489	RPKM=1.1645e+01,ORFscore=0.7965	sequence=ANQRIRNYPVLLSK,score=5.630e+01,PEP=3.571e-03,intensity=1.670e+07,nspectra=4,peak_cov=0.336,intensity_cov=0.167;sequence=EFLSCIRK,score=9.649e+01,PEP=1.266e-02,intensity=8.977e+06,nspectra=2,peak_cov=0.262,intensity_cov=0.109;sequence=ATAYAVCVSRDLNVQHK,score=2.896e+01,PEP=4.195e-02,intensity=6.124e+06,nspectra=1,peak_cov=0.267,intensity_cov=0.121	NA
FBtr0072194_chr2R:19915538-19916257:-	HSPC300	annotated	874.29	FPKM:E0-2=5.069e+01,E2-4=3.467e+01,E4-6=1.858e+01,E6-8=2.922e+01,E8-10=4.669e+01,E10-12=4.587e+01,E12-14=3.657e+01,E14-16=2.666e+01,E16-18=2.685e+01,E18-20=1.806e+01,E20-22=2.100e+01,E22-24=1.231e+01,L1=1.653e+01,L2=1.682e+01,L3=1.508e+01,Pp2=1.006e+01,Pp3=8.535e+00,Pp4=5.752e+00,Pp12=1.344e+01,Pp24=1.329e+01,WPP=2.294e+01,AdF-1=1.624e+01,AdF-5=3.611e+01,AdF-30=2.858e+01	RPKM=3.2685e+02,ORFscore=7.9664	RPKM=4.3930e+01,ORFscore=2.6202	sequence=SGAHREAIQK,score=1.098e+02,PEP=8.966e-04,intensity=8.356e+05,nspectra=8,peak_cov=0.487,intensity_cov=0.333	sequence=QIHQDWANR,score=2.048e+02,PEP=2.387e-34,intensity=4.394e+05,nspectra=1,peak_cov=0.702,intensity_cov=0.239;sequence=ITDFLNSFDMSCR,score=2.011e+02,PEP=5.689e-16,intensity=4.058e+06,nspectra=10,peak_cov=0.605,intensity_cov=0.317
FBtr0077547_chr2L:3695053-3695356:-	CG16713	annotated	168.76	FPKM:E0-2=4.121e-02,E2-4=2.942e-01,E4-6=1.889e-01,E6-8=0.000e+00,E8-10=1.501e+00,E10-12=7.021e-01,E12-14=4.024e-01,E14-16=2.131e+00,E16-18=1.973e+01,E18-20=8.868e+01,E20-22=1.723e+02,E22-24=9.028e+01,L1=6.607e+01,L2=3.948e+01,L3=1.305e+02,Pp2=1.176e+01,Pp3=1.216e+01,Pp4=1.039e+02,Pp12=6.362e+01,Pp24=1.168e+01,WPP=2.840e+01,AdF-1=5.166e+01,AdF-5=7.258e+01,AdF-30=1.014e+02	NA	RPKM=8.7469e-02,ORFscore=NA	NA	sequence=ISCEAYIPSWSYDADRNECVK,score=8.828e+01,PEP=2.697e-04,intensity=1.083e+07,nspectra=2,peak_cov=0.427,intensity_cov=0.223;sequence=NAICGLPHSLNGDGR,score=5.090e+01,PEP=2.724e-02,intensity=2.893e+06,nspectra=1,peak_cov=0.494,intensity_cov=0.088
FBtr0087199_chr2R:11831619-11831903:+	CG30093	annotated	113.93	FPKM:E0-2=0.000e+00,E2-4=0.000e+00,E4-6=0.000e+00,E6-8=2.722e-02,E8-10=0.000e+00,E10-12=1.633e-02,E12-14=0.000e+00,E14-16=8.501e-02,E16-18=2.916e-01,E18-20=1.358e-01,E20-22=3.211e-01,E22-24=2.166e-01,L1=2.975e-01,L2=8.167e-02,L3=1.973e-01,Pp2=4.391e+00,Pp3=6.526e+00,Pp4=7.290e+00,Pp12=2.041e+00,Pp24=3.100e+00,WPP=1.983e+00,AdF-1=1.253e-01,AdF-5=0.000e+00,AdF-30=1.466e-01	RPKM=6.0512e-03,ORFscore=NA	RPKM=6.2202e-03,ORFscore=NA	NA	sequence=VTFLLALPAIVLCAANAFTGHK,score=1.104e+02,PEP=8.503e-07,intensity=2.486e+05,nspectra=4,peak_cov=0.423,intensity_cov=0.248;sequence=SLFHNAEVNALPEGYEDEVAEED,score=1.103e+02,PEP=7.866e-08,intensity=4.562e+06,nspectra=4,peak_cov=0.521,intensity_cov=0.282
FBtr0100441_chr3R:22555491-22555772:+	CG14246	annotated	127.94	FPKM:E0-2=0.000e+00,E2-4=0.000e+00,E4-6=0.000e+00,E6-8=0.000e+00,E8-10=0.000e+00,E10-12=0.000e+00,E12-14=2.704e-02,E14-16=0.000e+00,E16-18=0.000e+00,E18-20=0.000e+00,E20-22=3.060e-02,E22-24=2.983e-02,L1=0.000e+00,L2=0.000e+00,L3=0.000e+00,Pp2=1.801e-01,Pp3=6.479e-01,Pp4=3.099e+00,Pp12=7.895e-02,Pp24=0.000e+00,WPP=2.484e-02,AdF-1=6.285e+00,AdF-5=6.218e-01,AdF-30=8.240e-01	NA	NA	sequence=HWQWTEPQDPPTK,score=4.536e+01,PEP=2.671e-02,intensity=2.142e+06,nspectra=1,peak_cov=0.205,intensity_cov=0.106	sequence=HWQWTEPQDPPTKPR,score=1.733e+02,PEP=5.855e-13,intensity=2.363e+07,nspectra=7,peak_cov=0.678,intensity_cov=0.287;sequence=HFWDPTAYWQCGGK,score=1.653e+02,PEP=1.318e-15,intensity=2.046e+06,nspectra=4,peak_cov=0.525,intensity_cov=0.222;sequence=SAEELGQSYR,score=1.722e+02,PEP=1.023e-05,intensity=1.097e+07,nspectra=1,peak_cov=0.644,intensity_cov=0.258;sequence=ERPAQLQR,score=1.856e+02,PEP=2.30…
FBtr0071343_chrX:9053639-9053872:-	CG9034	annotated	502.84	FPKM:E0-2=3.618e+01,E2-4=3.385e+01,E4-6=2.391e+01,E6-8=2.483e+01,E8-10=2.418e+01,E10-12=3.378e+01,E12-14=2.860e+01,E14-16=4.275e+01,E16-18=4.894e+01,E18-20=4.989e+01,E20-22=4.540e+01,E22-24=5.763e+01,L1=8.186e+01,L2=8.813e+01,L3=5.939e+01,Pp2=1.075e+01,Pp3=3.293e+01,Pp4=3.602e+01,Pp12=4.331e+00,Pp24=3.920e+00,WPP=7.426e+00,AdF-1=5.944e+01,AdF-5=2.332e+01,AdF-30=2.752e+01	RPKM=1.1688e+02,ORFscore=6.0067	RPKM=1.3266e+02,ORFscore=2.5080	sequence=LGYVVYRHDDPRALK,score=5.066e+01,PEP=3.763e-03,intensity=1.516e+08,nspectra=14,peak_cov=0.179,intensity_cov=0.174;sequence=SASAARGSTSLLK,score=1.413e+02,PEP=6.532e-08,intensity=2.673e+09,nspectra=39,peak_cov=0.595,intensity_cov=0.337	NA
FBtr0076914_chr3L:7124102-7124489:+	CG8628	annotated	274.4	FPKM:E0-2=7.813e-02,E2-4=3.791e-02,E4-6=2.455e-01,E6-8=4.411e-01,E8-10=1.136e+00,E10-12=2.890e-01,E12-14=3.248e-01,E14-16=4.609e-01,E16-18=3.024e-01,E18-20=2.290e+00,E20-22=3.469e+00,E22-24=2.171e+01,L1=1.059e+02,L2=1.710e+02,L3=3.334e+02,Pp2=1.856e-01,Pp3=9.374e-02,Pp4=6.250e-01,Pp12=1.902e-01,Pp24=1.826e-01,WPP=1.439e+00,AdF-1=3.336e+01,AdF-5=2.866e+01,AdF-30=2.572e+01	NA	RPKM=1.5865e-01,ORFscore=0.0000	sequence=VSFEEATELANK,score=1.672e+02,PEP=6.186e-06,intensity=1.310e+08,nspectra=23,peak_cov=0.570,intensity_cov=0.294	sequence=VSFEEATELANK,score=2.136e+02,PEP=1.052e-14,intensity=4.398e+07,nspectra=6,peak_cov=0.428,intensity_cov=0.298
FBtr0079560_chr2L:7885059-7885343:-	SmE	annotated	788.4	FPKM:E0-2=2.461e+02,E2-4=1.723e+02,E4-6=1.180e+02,E6-8=1.157e+02,E8-10=1.431e+02,E10-12=5.754e+01,E12-14=6.162e+01,E14-16=4.552e+01,E16-18=3.500e+01,E18-20=2.240e+01,E20-22=2.606e+01,E22-24=1.819e+01,L1=3.856e+01,L2=6.114e+01,L3=4.606e+01,Pp2=1.195e+01,Pp3=9.221e+00,Pp4=8.348e+00,Pp12=2.077e+01,Pp24=2.046e+01,WPP=3.686e+01,AdF-1=6.224e+01,AdF-5=1.179e+02,AdF-30=8.959e+01	RPKM=1.4595e+02,ORFscore=9.8451	RPKM=3.1011e+02,ORFscore=8.2546	sequence=GDNITLIQNVSPTKD,score=1.878e+02,PEP=4.165e-22,intensity=4.599e+07,nspectra=33,peak_cov=0.672,intensity_cov=0.333	sequence=GDNITLIQNVSPTK,score=1.340e+02,PEP=7.590e-06,intensity=2.204e+06,nspectra=6,peak_cov=0.493,intensity_cov=0.287;sequence=GDNITLIQNVSPTKD,score=1.300e+02,PEP=2.085e-04,intensity=2.144e+07,nspectra=5,peak_cov=0.543,intensity_cov=0.296;sequence=VMVQPINLIFR,score=1.568e+02,PEP=1.911e-06,intensity=3.014e+07,nspectra=17,peak_cov=0.549,intensity_cov=0.211
FBtr0112421_chr2R:7539447-7539781:+	CG34228	annotated	366.85	FPKM:E0-2=1.194e+01,E2-4=4.942e+00,E4-6=4.954e+00,E6-8=2.848e+00,E8-10=5.684e+00,E10-12=4.123e+00,E12-14=6.822e+00,E14-16=9.413e+00,E16-18=1.567e+01,E18-20=1.073e+01,E20-22=1.104e+01,E22-24=6.400e+00,L1=1.355e+01,L2=2.004e+01,L3=1.621e+01,Pp2=3.188e+00,Pp3=5.891e+00,Pp4=4.491e+00,Pp12=2.311e+00,Pp24=1.901e+00,WPP=4.892e+00,AdF-1=1.178e+01,AdF-5=1.861e+01,AdF-30=1.725e+01	RPKM=2.8310e+01,ORFscore=-4.2879	RPKM=1.0470e+01,ORFscore=-2.7714	sequence=LRLSSPVLERNLSPSLQPK,score=3.855e+01,PEP=5.453e-03,intensity=1.270e+07,nspectra=4,peak_cov=0.394,intensity_cov=0.150;sequence=LRLSSPVLERNLSPSLQPKA,score=4.862e+01,PEP=1.198e-03,intensity=2.568e+07,nspectra=15,peak_cov=0.486,intensity_cov=0.257;sequence=RLTEESLNTDAANVEK,score=1.667e+02,PEP=1.614e-06,intensity=6.587e+07,nspectra=29,peak_cov=0.525,intensity_cov=0.347	sequence=RLTEESLNTDAANVEK,score=2.320e+02,PEP=4.666e-27,intensity=6.283e+06,nspectra=4,peak_cov=0.589,intensity_cov=0.432;sequence=YTPYSPSIQELR,score=1.501e+02,PEP=1.210e-07,intensity=6.180e+06,nspectra=5,peak_cov=0.694,intensity_cov=0.252;sequence=LTEESLNTDAANVEK,score=1.619e+02,PEP=3.183e-13,intensity=1.969e+06,nspectra=2,peak_cov=0.509,intensity_cov=0.328
FBtr0072185_chr2R:19949467-19949913:-	RpL39	annotated	368.47	FPKM:E0-2=7.335e+02,E2-4=5.199e+02,E4-6=4.901e+02,E6-8=6.211e+02,E8-10=7.797e+02,E10-12=5.275e+02,E12-14=6.466e+02,E14-16=7.638e+02,E16-18=7.755e+02,E18-20=5.808e+02,E20-22=6.618e+02,E22-24=5.305e+02,L1=6.606e+02,L2=5.842e+02,L3=5.682e+02,Pp2=1.157e+02,Pp3=1.524e+02,Pp4=9.992e+01,Pp12=1.354e+02,Pp24=1.140e+02,WPP=2.630e+02,AdF-1=4.704e+02,AdF-5=8.448e+02,AdF-30=6.813e+02	RPKM=6.0327e+03,ORFscore=10.5189	RPKM=2.6193e+02,ORFscore=-3.1817	NA	NA
FBtr0304890_chr2R:13028135-13028326:-	CG43107	annotated	85.82	FPKM:E0-2=1.655e+01,E2-4=1.314e+00,E4-6=1.048e-01,E6-8=2.762e-01,E8-10=2.317e-01,E10-12=9.021e-01,E12-14=9.679e-01,E14-16=1.642e+00,E16-18=2.247e+00,E18-20=1.454e+00,E20-22=2.237e+00,E22-24=2.509e+00,L1=2.943e+00,L2=5.486e+00,L3=4.119e+00,Pp2=1.606e+00,Pp3=2.750e+00,Pp4=2.314e+00,Pp12=2.135e+00,Pp24=9.237e-01,WPP=3.955e+00,AdF-1=8.674e+00,AdF-5=9.523e+00,AdF-30=9.657e+00	RPKM=7.9337e+00,ORFscore=-3.3833	RPKM=1.8895e+00,ORFscore=-2.6323	sequence=AQQEQLRAVFAEK,score=3.714e+01,PEP=3.202e-02,intensity=9.809e+05,nspectra=2,peak_cov=0.439,intensity_cov=0.115	NA
FBtr0299989_chr2R:17556976-17557323:-	CG42381	annotated	114.25	FPKM:E0-2=3.104e+00,E2-4=9.270e-01,E4-6=1.424e+00,E6-8=1.487e+00,E8-10=1.708e+00,E10-12=9.077e-01,E12-14=1.447e+00,E14-16=1.416e+00,E16-18=2.127e+00,E18-20=1.674e+00,E20-22=1.036e+00,E22-24=1.334e+00,L1=1.951e+00,L2=2.589e+00,L3=2.407e+00,Pp2=2.595e+00,Pp3=4.346e+00,Pp4=2.993e+00,Pp12=1.336e+00,Pp24=2.466e+00,WPP=1.858e+00,AdF-1=3.264e+00,AdF-5=3.527e+00,AdF-30=2.668e+00	RPKM=4.3146e+01,ORFscore=5.3438	RPKM=1.6537e+01,ORFscore=-2.2801	NA	sequence=ESLCCSGIDLEK,score=1.505e+02,PEP=1.329e-07,intensity=8.212e+05,nspectra=1,peak_cov=0.471,intensity_cov=0.236
FBtr0087912_chr2R:8262874-8263104:+	CG13159	annotated	87.3	FPKM:E0-2=2.115e+00,E2-4=2.547e+00,E4-6=3.920e+00,E6-8=5.931e+00,E8-10=3.380e+01,E10-12=1.460e+02,E12-14=3.832e+02,E14-16=8.104e+02,E16-18=8.044e+02,E18-20=1.567e+02,E20-22=3.802e+01,E22-24=7.951e+00,L1=2.107e+00,L2=5.486e+00,L3=8.326e-01,Pp2=4.618e-01,Pp3=3.334e-02,Pp4=0.000e+00,Pp12=1.014e-01,Pp24=0.000e+00,WPP=1.279e-01,AdF-1=2.351e-01,AdF-5=3.860e-02,AdF-30=3.574e-01	RPKM=7.2395e-03,ORFscore=NA	RPKM=8.7564e+00,ORFscore=3.5729	sequence=QQLLSLLFNK,score=5.863e+01,PEP=3.968e-02,intensity=1.044e+05,nspectra=3,peak_cov=0.328,intensity_cov=0.221	NA
FBtr0299876_chr3L:22857083-22857259:+	CG33169	annotated	345.77	FPKM:E0-2=3.754e+01,E2-4=9.275e+00,E4-6=1.275e+01,E6-8=1.085e+01,E8-10=2.561e+01,E10-12=3.142e+01,E12-14=4.684e+01,E14-16=6.737e+01,E16-18=7.831e+01,E18-20=4.100e+01,E20-22=2.926e+01,E22-24=1.752e+01,L1=2.974e+01,L2=7.757e+01,L3=4.598e+01,Pp2=7.193e+00,Pp3=1.317e+01,Pp4=6.354e+00,Pp12=3.189e+00,Pp24=3.442e+00,WPP=9.784e+00,AdF-1=1.944e+01,AdF-5=2.945e+01,AdF-30=2.285e+01	RPKM=2.4595e+01,ORFscore=5.3000	RPKM=1.8969e+00,ORFscore=1.5850	sequence=ERKLDNLETQAK,score=5.875e+01,PEP=1.669e-02,intensity=9.952e+04,nspectra=1,peak_cov=0.328,intensity_cov=0.170	NA
FBtr0087581_chr2R:10044610-10044909:-	CG13018	annotated	767.62	FPKM:E0-2=9.472e+00,E2-4=1.976e+00,E4-6=2.971e+00,E6-8=3.687e+00,E8-10=5.728e+00,E10-12=6.846e+00,E12-14=6.302e+00,E14-16=6.087e+00,E16-18=5.793e+00,E18-20=5.231e+00,E20-22=3.986e+00,E22-24=3.336e+00,L1=5.046e+00,L2=7.652e+00,L3=6.161e+00,Pp2=1.834e+00,Pp3=3.527e+00,Pp4=2.496e+00,Pp12=1.128e+00,Pp24=1.639e+00,WPP=1.995e+00,AdF-1=5.285e+00,AdF-5=3.372e+00,AdF-30=3.200e+00	RPKM=3.4059e+01,ORFscore=4.6971	RPKM=1.5481e+01,ORFscore=4.1396	sequence=MCLLESDCCK,score=9.953e+01,PEP=2.756e-03,intensity=9.621e+06,nspectra=5,peak_cov=0.376,intensity_cov=0.182;sequence=TPRQCLQDNNVPAECQVLRNTFYECK,score=5.583e+01,PEP=4.208e-07,intensity=1.831e+07,nspectra=2,peak_cov=0.613,intensity_cov=0.207	NA
