# Supplementary material for: Extensive identification and analysis of conserved small ORFs in animals
Source: Genome Biol. 2015 Sep 14;16:179. doi: 10.1186/s13059-015-0742-x (PMC4568590; doi:10.1186/s13059-015-0742-x)
Supplement: Additional file 25: Table S14. — Experimental evidence for C. elegans sORFs. (ODS 43 kb) [file 13059_2015_742_MOESM25_ESM.ods]

## Sheet: Table_S14_worm_evidence.csv
#orfID	gene	type	phyloCSF score	RNA-seq: 8 stages (Grun et al.)	ribosome profiling: L1 (Stadler et al.)	MS/MS: Grun et al.
AG1003_R10H10.4.T1_chrIV:10394635-10394926:-	AG1003_R10H10.4.T1	annotated	356.42	FPKM:embryo=5.954e+00,l1=3.309e+01,l2=6.031e+01,l3=3.649e+01,l4=2.149e+01,ll4=1.362e+01,ya=3.686e+00,ref=7.817e+00	RPKM=1.0155e+01,ORFscore=5.3249	sequence=HVDEDGHEY,score=1.187e+02,PEP=5.629e-03,intensity=2.575e+04,nspectra=1,peak_cov=0.378,intensity_cov=0.257
AG1003_C30H6.10.T1_chrIV:17368623-17370398:+	AG1003_C30H6.10.T1	annotated	206.2	FPKM:embryo=1.828e+00,l1=8.083e+00,l2=1.186e+00,l3=1.350e+00,l4=1.888e+00,ll4=6.579e-01,ya=3.314e-01,ref=1.731e+00	RPKM=9.0202e+00,ORFscore=6.5544	NA
ZC262.5_chrIII:8342143-8342529:-	ZC262.5	annotated	45.67	FPKM:embryo=1.559e+01,l1=1.800e+02,l2=1.781e+02,l3=1.148e+02,l4=1.854e+02,ll4=1.094e+02,ya=7.952e+01,ref=6.250e+01	RPKM=6.3810e+01,ORFscore=8.8267	sequence=YSQIAAQVVR,score=1.257e+02,PEP=2.404e-05,intensity=3.438e+08,nspectra=8,peak_cov=0.484,intensity_cov=0.187;sequence=GGANVKKPQATLK,score=1.060e+02,PEP=7.146e-03,intensity=3.376e+06,nspectra=1,peak_cov=0.463,intensity_cov=0.257
AG1003_B0464.3.T2_chrIII:9488634-9488986:+	AG1003_B0464.3.T2	annotated	280.63	FPKM:embryo=5.552e+01,l1=1.199e+02,l2=3.837e+02,l3=2.922e+02,l4=6.291e+02,ll4=4.748e+02,ya=9.712e+01,ref=1.701e+02	RPKM=5.1597e+01,ORFscore=8.7626	sequence=QIPQTVVADH,score=7.753e+01,PEP=1.513e-02,intensity=1.461e+07,nspectra=2,peak_cov=0.486,intensity_cov=0.172
Y49E10.15_chrIII:12429175-12429494:-	Y49E10.15	annotated	310.91	FPKM:embryo=5.128e+02,l1=1.498e+02,l2=1.583e+02,l3=1.098e+02,l4=1.989e+02,ll4=1.205e+02,ya=5.500e+02,ref=4.687e+02	RPKM=4.9460e+01,ORFscore=8.2265	sequence=ILLKGDNITLIHAAQQEA,score=1.463e+02,PEP=2.039e-19,intensity=4.600e+07,nspectra=6,peak_cov=0.552,intensity_cov=0.341;sequence=VMVQPVNLIFR,score=1.856e+02,PEP=1.121e-85,intensity=8.924e+08,nspectra=14,peak_cov=0.638,intensity_cov=0.312;sequence=GDNITLIHAAQQEA,score=1.583e+02,PEP=5.093e-55,intensity=2.757e+08,nspectra=83,peak_cov=0.499,intensity_cov=0.281
Y57G11C.12a.1_chrIV:14796925-14797411:-	Y57G11C.12a.1	annotated	168.23	FPKM:embryo=0.000e+00,l1=0.000e+00,l2=0.000e+00,l3=0.000e+00,l4=0.000e+00,ll4=0.000e+00,ya=0.000e+00,ref=0.000e+00	RPKM=2.2151e+01,ORFscore=6.5329	NA
F27D4.4b_chrI:7726794-7726871:+	F27D4.4b	annotated	7.19	FPKM:embryo=5.448e+01,l1=4.287e+01,l2=3.551e+01,l3=2.909e+01,l4=4.051e+01,ll4=4.011e+01,ya=5.094e+01,ref=4.603e+01	RPKM=3.5300e+01,ORFscore=6.9628	NA
T23F2.3_chrX:5512048-5512267:-	T23F2.3	annotated	220.03	FPKM:embryo=5.698e+01,l1=1.798e+02,l2=3.341e+02,l3=1.725e+02,l4=1.907e+02,ll4=1.576e+02,ya=1.114e+02,ref=1.324e+02	RPKM=1.6025e+01,ORFscore=4.5769	sequence=FICAVLLPPIGVFLEK,score=8.871e+01,PEP=3.197e-05,intensity=7.760e+06,nspectra=3,peak_cov=0.536,intensity_cov=0.185
AG1003_RIT1M.332.T1_chrI:12708133-12708494:-	AG1003_RIT1M.332.T1	lincRNA	131.24	FPKM:embryo=0.000e+00,l1=7.585e-02,l2=0.000e+00,l3=0.000e+00,l4=0.000e+00,ll4=0.000e+00,ya=0.000e+00,ref=0.000e+00	RPKM=2.2612e+00,ORFscore=5.6942	sequence=LESFVFWK,score=7.792e+01,PEP=6.408e-02,intensity=0.000e+00,nspectra=1,peak_cov=0.321,intensity_cov=0.121
T19C4.7_chrV:11147334-11147606:+	T19C4.7	annotated	86.37	FPKM:embryo=1.218e+02,l1=4.928e+02,l2=9.608e+02,l3=1.906e+03,l4=3.419e+02,ll4=1.904e+02,ya=2.758e+02,ref=5.005e+02	RPKM=3.1673e+01,ORFscore=6.4435	NA
F49C12.13.1_chrIV:9321784-9322215:+	F49C12.13.1	annotated	162.35	FPKM:embryo=8.341e+01,l1=1.541e+02,l2=2.912e+02,l3=1.815e+02,l4=3.389e+02,ll4=2.524e+02,ya=5.194e+01,ref=1.003e+02	RPKM=9.8951e+01,ORFscore=9.0164	sequence=TIRWISEK,score=9.441e+01,PEP=1.554e-02,intensity=3.703e+06,nspectra=6,peak_cov=0.558,intensity_cov=0.129;sequence=WGDAPNVINN,score=7.220e+01,PEP=2.305e-02,intensity=3.869e+05,nspectra=2,peak_cov=0.477,intensity_cov=0.150
AG1003_K08F11.3.T1_chrIV:4710473-4710730:-	AG1003_K08F11.3.T1	other	271.83	FPKM:embryo=1.066e+01,l1=3.459e+01,l2=2.408e+01,l3=8.782e+00,l4=2.072e+01,ll4=9.146e+00,ya=1.505e+01,ref=4.773e+00	RPKM=6.3992e+00,ORFscore=3.9940	sequence=FEPSDLLLIEHHLRR,score=3.830e+01,PEP=2.971e-02,intensity=8.451e+06,nspectra=1,peak_cov=0.190,intensity_cov=0.151
AG1003_F08B6.2.T1_chrI:6757769-6758008:+	AG1003_F08B6.2.T1	annotated	329.38	FPKM:embryo=1.036e+03,l1=4.931e+02,l2=8.020e+02,l3=5.071e+02,l4=6.041e+02,ll4=4.258e+02,ya=2.383e+02,ref=4.075e+02	RPKM=1.3762e+02,ORFscore=8.7140	sequence=KVNPWAEK,score=1.095e+02,PEP=8.855e-03,intensity=1.078e+07,nspectra=7,peak_cov=0.337,intensity_cov=0.129;sequence=TPITVSAAELR,score=1.370e+02,PEP=8.809e-12,intensity=1.401e+08,nspectra=4,peak_cov=0.595,intensity_cov=0.268;sequence=SQLNIERTPITVSAAELR,score=9.520e+01,PEP=1.408e-05,intensity=2.643e+06,nspectra=3,peak_cov=0.527,intensity_cov=0.275;sequence=TPITVSAAELRR,score=6.733e+01,PEP=1.…
AG1003_R07E4.3.Ts1_chrX:5953418-5953690:+	AG1003_R07E4.3.Ts1	annotated	507.42	FPKM:embryo=2.077e+02,l1=4.449e+02,l2=5.297e+02,l3=4.457e+02,l4=1.199e+03,ll4=8.113e+02,ya=2.246e+02,ref=2.568e+02	RPKM=8.3265e+01,ORFscore=7.9728	NA
C12D8.17_chrV:10231238-10231506:+	C12D8.17	annotated	162.41	FPKM:embryo=6.456e+00,l1=1.613e+01,l2=9.073e+01,l3=3.205e+02,l4=3.972e+01,ll4=3.186e+01,ya=3.575e+01,ref=7.755e+01	RPKM=1.7437e+01,ORFscore=6.9144	NA
AG1003_T23F2.1.T15_chrX:5493071-5493378:+	AG1003_T23F2.1.T15	other	49.3	FPKM:embryo=5.361e+01,l1=1.380e+00,l2=3.408e+00,l3=8.967e+01,l4=2.085e+01,ll4=1.887e+01,ya=2.008e-30,ref=5.499e+00	RPKM=9.5221e-02,ORFscore=NA	sequence=KLPSSNESACPDVQLHIE,score=7.415e+01,PEP=1.569e-03,intensity=5.241e+05,nspectra=1,peak_cov=0.390,intensity_cov=0.190
F13G3.10b_chrI:7313673-7314005:-	F13G3.10b	annotated	421.02	FPKM:embryo=2.327e+01,l1=1.912e+01,l2=2.439e+01,l3=1.884e+01,l4=2.366e+01,ll4=1.606e+01,ya=1.616e-07,ref=8.578e+00	RPKM=2.4622e+01,ORFscore=6.7089	NA
AG1003_Y73B3A.18.T3_chrX:60679-60750:+	AG1003_Y73B3A.18.T3	other	41.07	FPKM:embryo=2.050e+01,l1=4.564e+01,l2=8.743e+01,l3=7.699e+01,l4=9.895e+01,ll4=8.566e+01,ya=3.933e+01,ref=5.023e+01	RPKM=1.8531e+02,ORFscore=7.9252	NA
C48B6.10_chrI:6923238-6923669:-	C48B6.10	annotated	230.02	FPKM:embryo=4.590e+02,l1=1.809e+02,l2=2.703e+02,l3=4.386e+02,l4=4.930e+02,ll4=5.463e+02,ya=2.132e+02,ref=3.518e+02	RPKM=3.8751e+01,ORFscore=7.0116	NA
R11.2_chrX:16184311-16184836:+	R11.2	annotated	231.76	FPKM:embryo=7.932e+00,l1=1.925e+01,l2=1.370e+01,l3=1.651e+01,l4=3.594e+00,ll4=3.925e+00,ya=3.410e+00,ref=4.772e+00	RPKM=3.9159e+00,ORFscore=6.3937	NA
F20D12.5_chrIV:7940002-7940789:-	F20D12.5	annotated	283.2	FPKM:embryo=9.230e+01,l1=5.288e+01,l2=4.010e+01,l3=2.600e+01,l4=2.852e+01,ll4=1.305e+01,ya=1.266e+01,ref=4.899e+01	RPKM=1.4806e+01,ORFscore=5.3293	sequence=CYGALFGPR,score=9.343e+01,PEP=1.912e-02,intensity=0.000e+00,nspectra=1,peak_cov=0.508,intensity_cov=0.167;sequence=VTSIGFDWHRPCLR,score=4.698e+01,PEP=6.167e-02,intensity=1.962e+07,nspectra=1,peak_cov=0.286,intensity_cov=0.143
R09B3.3_chrI:11910411-11910946:-	R09B3.3	annotated	44.27	FPKM:embryo=2.763e+02,l1=2.433e+02,l2=3.305e+02,l3=2.695e+02,l4=3.381e+02,ll4=2.708e+02,ya=6.240e+02,ref=7.201e+02	RPKM=2.8018e+02,ORFscore=10.8375	sequence=IVCDRETGRPR,score=1.017e+02,PEP=2.209e-02,intensity=3.619e+08,nspectra=2,peak_cov=0.227,intensity_cov=0.190;sequence=GFAFVEFTEEAAAQR,score=1.544e+02,PEP=2.181e-58,intensity=1.062e+08,nspectra=21,peak_cov=0.570,intensity_cov=0.254;sequence=ALRVNLAQNR,score=9.797e+01,PEP=9.141e-03,intensity=2.021e+07,nspectra=4,peak_cov=0.278,intensity_cov=0.167;sequence=IVYDRETGRPR,score=1.013e+02,PEP=2.2…
AG1003_Y43F8C.11.T2_chrV:19670223-19671325:+	AG1003_Y43F8C.11.T2	annotated	284.08	FPKM:embryo=1.212e+00,l1=1.234e+01,l2=6.812e+00,l3=5.236e+00,l4=3.904e+00,ll4=8.501e-01,ya=1.611e+00,ref=3.329e+00	RPKM=7.9893e+00,ORFscore=6.6042	NA
Y66D12A.22.3_chrIII:11500888-11502715:-	Y66D12A.22.3	annotated	318.46	FPKM:embryo=2.285e+01,l1=1.795e+01,l2=1.232e+01,l3=1.425e+01,l4=4.676e+01,ll4=2.228e+01,ya=2.204e+01,ref=3.432e+01	RPKM=3.6862e+01,ORFscore=6.1953	sequence=CIATAFRESELTK,score=1.596e+02,PEP=6.239e-31,intensity=1.014e+06,nspectra=3,peak_cov=0.337,intensity_cov=0.284;sequence=YLDVHEK,score=1.372e+02,PEP=1.386e-02,intensity=2.202e+06,nspectra=4,peak_cov=0.532,intensity_cov=0.118;sequence=LTSMSQGDEAALQK,score=1.624e+02,PEP=5.584e-45,intensity=7.163e+06,nspectra=2,peak_cov=0.487,intensity_cov=0.288
AG1003_T09A5.15.Ts1_chrII:7857890-7858168:+	AG1003_T09A5.15.Ts1	annotated	513.83	FPKM:embryo=8.379e+01,l1=5.141e+01,l2=8.206e+01,l3=8.369e+01,l4=1.847e+02,ll4=1.379e+02,ya=1.341e+02,ref=1.566e+02	RPKM=1.1964e+01,ORFscore=7.3988	sequence=MRVPEGAPVPFWLSVK,score=6.606e+01,PEP=6.221e-03,intensity=3.432e+05,nspectra=1,peak_cov=0.545,intensity_cov=0.143;sequence=VPEGAPVPFWLSVK,score=7.763e+01,PEP=2.547e-03,intensity=3.803e+06,nspectra=2,peak_cov=0.386,intensity_cov=0.209
AG1003_K03C7.2.T2_chrX:3817932-3818272:-	AG1003_K03C7.2.T2	annotated	344.29	FPKM:embryo=2.216e+01,l1=8.647e+01,l2=1.282e+02,l3=8.207e+01,l4=5.944e+01,ll4=5.916e+01,ya=1.008e+01,ref=3.674e+01	RPKM=3.0085e+01,ORFscore=6.2321	NA
F47B7.1_chrX:3788017-3788275:+	F47B7.1	annotated	229.73	FPKM:embryo=4.663e+02,l1=8.211e+02,l2=1.332e+03,l3=5.802e+02,l4=8.525e+02,ll4=6.594e+02,ya=3.376e+02,ref=4.061e+02	RPKM=7.5125e+01,ORFscore=8.6115	NA
AG1003_F13H10.6.T5_chrIV:11009278-11009904:+	AG1003_F13H10.6.T5	annotated	347.64	FPKM:embryo=3.277e+01,l1=8.465e+01,l2=3.518e+01,l3=3.732e+01,l4=7.700e+01,ll4=1.819e+01,ya=8.110e+01,ref=8.056e+01	RPKM=9.0030e+00,ORFscore=6.9519	NA
AG1003_T08A9.7.T2_chrX:7314953-7315297:-	AG1003_T08A9.7.T2	annotated	293.39	FPKM:embryo=2.802e+01,l1=6.697e+02,l2=1.466e+03,l3=9.061e+02,l4=2.767e+03,ll4=2.249e+03,ya=9.235e+02,ref=8.833e+02	RPKM=1.6115e+02,ORFscore=9.0631	sequence=IVVPMLGEDTESIKK,score=6.253e+01,PEP=1.028e-02,intensity=1.559e+05,nspectra=1,peak_cov=0.428,intensity_cov=0.114;sequence=EFHSIPFGTQECK,score=9.079e+01,PEP=3.962e-04,intensity=3.973e+06,nspectra=4,peak_cov=0.462,intensity_cov=0.256;sequence=EFHSIPFGTQECKK,score=4.376e+01,PEP=2.718e-02,intensity=6.377e+04,nspectra=1,peak_cov=0.162,intensity_cov=0.136
F23H12.8_chrV:12361396-12361679:-	F23H12.8	annotated	126.37	FPKM:embryo=2.770e-01,l1=2.082e+02,l2=1.905e+02,l3=5.484e+01,l4=1.471e+02,ll4=9.914e+01,ya=5.028e+01,ref=1.208e+02	RPKM=5.5327e+01,ORFscore=6.5525	NA
B0412.4.1_chrIII:794303-794940:+	B0412.4.1	annotated	182.19	FPKM:embryo=2.972e+02,l1=5.870e+02,l2=4.965e+02,l3=6.732e+02,l4=5.196e+02,ll4=4.025e+02,ya=6.451e+02,ref=5.292e+02	RPKM=1.0107e+03,ORFscore=11.9632	sequence=RCFREQAR,score=1.073e+02,PEP=6.367e-02,intensity=4.093e+07,nspectra=1,peak_cov=0.287,intensity_cov=0.165;sequence=MGFQNLWFSHPR,score=7.834e+01,PEP=4.326e-03,intensity=1.921e+06,nspectra=1,peak_cov=0.491,intensity_cov=0.178;sequence=GFQNLWFSHPR,score=1.829e+02,PEP=1.333e-85,intensity=1.018e+10,nspectra=54,peak_cov=0.539,intensity_cov=0.324;sequence=EQARDIGFK,score=1.121e+02,PEP=1.055e-02,…
ZK622.4.1_chrII:5292682-5293116:+	ZK622.4.1	annotated	245.11	FPKM:embryo=1.134e+01,l1=4.542e+01,l2=5.677e+01,l3=3.629e+01,l4=2.031e+01,ll4=1.683e+01,ya=1.677e+01,ref=1.895e+01	RPKM=1.3891e+01,ORFscore=6.6474	NA
C18A11.2_chrX:8067630-8067965:+	C18A11.2	annotated	185.53	FPKM:embryo=1.888e+00,l1=1.346e+01,l2=1.373e+01,l3=1.418e+01,l4=1.038e-04,ll4=6.917e+00,ya=4.612e-08,ref=7.305e+00	RPKM=5.3739e+00,ORFscore=6.4314	NA
F31D4.9_chrV:20846394-20847282:-	F31D4.9	annotated	304.05	FPKM:embryo=1.178e+01,l1=1.657e+01,l2=3.356e+00,l3=2.375e+00,l4=1.822e+01,ll4=3.288e+00,ya=2.488e+01,ref=1.970e+01	RPKM=6.9105e+01,ORFscore=8.0757	sequence=IAGLDAFPEK,score=1.420e+02,PEP=1.246e-13,intensity=7.572e+07,nspectra=6,peak_cov=0.691,intensity_cov=0.324
JC8.3c.5_chrIV:13239647-13239848:-	JC8.3c.5	annotated	167.99	FPKM:embryo=6.180e+02,l1=1.678e+03,l2=2.302e+03,l3=1.839e+03,l4=1.961e+03,ll4=1.493e+03,ya=1.353e+03,ref=1.506e+03	RPKM=5.7390e+02,ORFscore=10.5607	NA
F16B4.5a_chrV:1591452-1591728:+	F16B4.5a	annotated	201.32	FPKM:embryo=3.397e+00,l1=6.618e+00,l2=8.727e+00,l3=5.589e+00,l4=1.577e-05,ll4=2.982e+00,ya=1.677e-11,ref=3.649e+00	NA	sequence=FLILLLAVLAIVTAKPHPGYGR,score=2.312e+00,PEP=5.609e-02,intensity=4.234e+05,nspectra=1,peak_cov=0.125,intensity_cov=0.093
F07C6.6_chrIV:12792807-12793159:+	F07C6.6	annotated	69.45	FPKM:embryo=0.000e+00,l1=1.697e-01,l2=5.822e-01,l3=1.035e+00,l4=3.476e+00,ll4=5.046e-01,ya=0.000e+00,ref=2.169e+00	RPKM=2.9974e-02,ORFscore=NA	sequence=KLEQQNAQLK,score=9.187e+01,PEP=2.201e-02,intensity=1.913e+06,nspectra=1,peak_cov=0.383,intensity_cov=0.133
F29C4.2.1_chrIV:126732-127514:+	F29C4.2.1	annotated	292.91	FPKM:embryo=1.185e+02,l1=3.216e+02,l2=7.954e+01,l3=8.005e+01,l4=2.827e+02,ll4=1.337e+02,ya=6.147e+02,ref=2.592e+02	RPKM=1.9222e+02,ORFscore=10.9890	sequence=FFANYDPYTR,score=1.755e+02,PEP=4.283e-52,intensity=2.152e+09,nspectra=36,peak_cov=0.714,intensity_cov=0.345;sequence=LYEEKGKTVADL,score=9.973e+01,PEP=1.577e-02,intensity=2.286e+07,nspectra=2,peak_cov=0.359,intensity_cov=0.224;sequence=MKEICAANKGYMHTCPQELAK,score=7.197e+01,PEP=2.954e-03,intensity=1.722e+07,nspectra=1,peak_cov=0.349,intensity_cov=0.226;sequence=NMLHQYGR,score=1.013e+02,PEP…
AG1003_ZK1098.11.T1_chrIII:9556501-9557275:+	AG1003_ZK1098.11.T1	annotated	382.65	FPKM:embryo=3.833e+01,l1=4.873e+01,l2=5.269e+01,l3=4.199e+01,l4=7.126e+01,ll4=6.276e+01,ya=6.185e+01,ref=8.702e+01	RPKM=9.9396e+00,ORFscore=5.7261	sequence=YLDGSSATEEEK,score=1.436e+02,PEP=9.425e-16,intensity=9.645e+05,nspectra=3,peak_cov=0.643,intensity_cov=0.352;sequence=YLVQPTCWYVAK,score=1.035e+02,PEP=1.758e-05,intensity=1.469e+07,nspectra=25,peak_cov=0.434,intensity_cov=0.216;sequence=AYLEYAELPNR,score=1.334e+02,PEP=5.716e-12,intensity=2.629e+07,nspectra=2,peak_cov=0.555,intensity_cov=0.236
T07A9.15_chrIV:393234-393489:-	T07A9.15	annotated	234.83	FPKM:embryo=6.146e+01,l1=3.168e+01,l2=5.052e+01,l3=3.205e+01,l4=7.016e+01,ll4=6.606e+01,ya=3.623e+01,ref=4.742e+01	RPKM=1.9344e+01,ORFscore=6.5224	NA
AG1003_F37C12.11.T3_chrIII:7189140-7189554:-	AG1003_F37C12.11.T3	annotated	229.66	FPKM:embryo=3.553e+02,l1=1.278e+03,l2=1.819e+03,l3=1.715e+03,l4=2.271e+03,ll4=1.617e+03,ya=1.233e+03,ref=1.306e+03	RPKM=9.4500e+02,ORFscore=11.5593	sequence=DGLVPRDDVK,score=1.338e+02,PEP=4.580e-04,intensity=1.511e+07,nspectra=11,peak_cov=0.632,intensity_cov=0.101;sequence=MGESDDAILR,score=1.598e+02,PEP=8.347e-26,intensity=4.071e+08,nspectra=15,peak_cov=0.647,intensity_cov=0.297;sequence=RMGESDDAILR,score=1.017e+02,PEP=1.130e-03,intensity=2.679e+08,nspectra=7,peak_cov=0.556,intensity_cov=0.198;sequence=DHASVQIDFVDVDPETGRMIPGK,score=1.718e+02…
AG1003_Y119D3B.15.T3_chrIII:1194658-1196266:-	AG1003_Y119D3B.15.T3	annotated	94.38	FPKM:embryo=1.750e+02,l1=7.847e+01,l2=7.552e+01,l3=8.087e+01,l4=1.163e+02,ll4=9.290e+01,ya=1.061e+02,ref=1.023e+02	RPKM=5.1110e+01,ORFscore=7.0439	sequence=SSAVPVTAVVEK,score=1.108e+02,PEP=2.416e-04,intensity=2.116e+08,nspectra=39,peak_cov=0.496,intensity_cov=0.252;sequence=SSAVPVTAVVEKK,score=1.029e+02,PEP=1.710e-04,intensity=1.562e+08,nspectra=13,peak_cov=0.588,intensity_cov=0.188
AG1003_F10G7.6.T1_chrII:4691683-4691923:+	AG1003_F10G7.6.T1	utr5	27.74	FPKM:embryo=0.000e+00,l1=1.409e-07,l2=5.560e-05,l3=0.000e+00,l4=0.000e+00,ll4=1.005e-01,ya=1.905e-01,ref=2.439e-01	NA	sequence=LYISNENLGLK,score=6.928e+01,PEP=8.240e-03,intensity=6.757e+06,nspectra=2,peak_cov=0.553,intensity_cov=0.125
E01H11.3_chrX:9349404-9349805:-	E01H11.3	annotated	165.95	FPKM:embryo=8.497e-01,l1=6.677e+01,l2=1.555e+02,l3=7.730e+01,l4=9.819e+01,ll4=5.043e+01,ya=7.944e+00,ref=2.789e+01	RPKM=1.5900e+01,ORFscore=6.2638	NA
Y54G11A.11.3_chrII:14350079-14350382:+	Y54G11A.11.3	annotated	283.67	FPKM:embryo=3.385e+02,l1=1.074e+02,l2=1.070e+02,l3=6.566e+01,l4=1.029e+02,ll4=8.607e+01,ya=1.392e+02,ref=1.886e+02	RPKM=1.7624e+01,ORFscore=6.0453	NA
AG1003_Y44A6D.2.T2_chrV:20784937-20785869:+	AG1003_Y44A6D.2.T2	annotated	281.32	FPKM:embryo=8.331e+00,l1=2.549e+01,l2=2.546e+01,l3=1.015e+01,l4=1.185e+01,ll4=5.063e+00,ya=2.677e+00,ref=8.518e+00	RPKM=6.0489e+01,ORFscore=7.9058	sequence=DVLSTAADATK,score=1.073e+02,PEP=1.981e-03,intensity=2.054e+06,nspectra=4,peak_cov=0.483,intensity_cov=0.173;sequence=GYASQAQQAIGK,score=1.488e+02,PEP=3.389e-26,intensity=9.427e+06,nspectra=11,peak_cov=0.510,intensity_cov=0.279;sequence=NALSSIFDK,score=7.565e+01,PEP=3.339e-02,intensity=6.332e+05,nspectra=5,peak_cov=0.519,intensity_cov=0.274
AG1003_T09A5.1.T2_chrII:7832997-7835070:-	AG1003_T09A5.1.T2	annotated	247.64	FPKM:embryo=1.706e+00,l1=3.355e+01,l2=2.137e-10,l3=8.965e-11,l4=2.469e+00,ll4=4.705e-06,ya=4.724e-24,ref=1.014e+00	RPKM=2.3073e+01,ORFscore=6.1014	NA
F46F11.4_chrI:5607929-5608839:-	F46F11.4	annotated	332	FPKM:embryo=1.921e+01,l1=8.235e+00,l2=3.956e+00,l3=3.413e+00,l4=2.362e+01,ll4=9.420e+00,ya=2.040e+01,ref=3.426e+01	RPKM=5.0707e+01,ORFscore=8.2613	sequence=LIAAQTGTR,score=1.039e+02,PEP=8.189e-03,intensity=5.072e+06,nspectra=1,peak_cov=0.480,intensity_cov=0.163
AG1003_C48E7.3.T6_chrI:6253086-6253480:+	AG1003_C48E7.3.T6	annotated	294.45	FPKM:embryo=6.352e+01,l1=2.908e+01,l2=2.616e+01,l3=2.467e+01,l4=2.598e+01,ll4=2.586e+01,ya=3.816e+01,ref=4.853e+01	RPKM=9.7071e+00,ORFscore=6.4152	NA
C53H9.3_chrI:1832168-1832422:-	C53H9.3	annotated	451.68	FPKM:embryo=1.963e+02,l1=1.122e+02,l2=2.162e+02,l3=1.255e+02,l4=3.263e+02,ll4=1.829e+02,ya=2.227e+02,ref=2.414e+02	RPKM=3.1307e+01,ORFscore=6.8187	sequence=LNVDTVEK,score=1.223e+02,PEP=2.971e-03,intensity=1.221e+07,nspectra=5,peak_cov=0.503,intensity_cov=0.171;sequence=FLGYVTKPADSTK,score=1.301e+02,PEP=3.659e-05,intensity=5.833e+07,nspectra=5,peak_cov=0.370,intensity_cov=0.257
K10D2.7_chrIII:5196021-5196622:+	K10D2.7	annotated	303.54	FPKM:embryo=3.599e-01,l1=1.494e-01,l2=8.257e-284,l3=7.419e-118,l4=2.013e-235,ll4=3.393e-01,ya=1.553e-01,ref=8.885e-01	RPKM=3.0644e+00,ORFscore=-4.2587	sequence=TILENYPALQK,score=1.370e+02,PEP=6.913e-16,intensity=6.110e+06,nspectra=2,peak_cov=0.555,intensity_cov=0.261;sequence=VLFFGEACQLVGK,score=8.128e+01,PEP=2.064e-03,intensity=4.062e+06,nspectra=1,peak_cov=0.305,intensity_cov=0.194
AG1003_K10B3.1.T4_chrX:3135497-3136424:+	AG1003_K10B3.1.T4	annotated	338.2	FPKM:embryo=3.455e+01,l1=2.260e+01,l2=1.221e+01,l3=2.451e+01,l4=3.415e+01,ll4=2.756e+01,ya=9.938e+00,ref=1.484e+01	RPKM=2.1485e+01,ORFscore=-4.0032	sequence=SPMPPELEGVQA,score=7.920e+01,PEP=9.332e-02,intensity=0.000e+00,nspectra=1,peak_cov=0.288,intensity_cov=0.233
AG1003_B0496.7.T1_chrIV:7444746-7445291:-	AG1003_B0496.7.T1	annotated	397.62	FPKM:embryo=3.402e+01,l1=8.180e+00,l2=1.343e+01,l3=1.148e+00,l4=1.236e+01,ll4=1.399e+01,ya=7.202e+00,ref=2.566e+01	RPKM=6.9810e-01,ORFscore=0.0000	sequence=GYGHGGTESHTFLQGTTGN,score=5.237e+01,PEP=1.672e-02,intensity=1.610e+04,nspectra=1,peak_cov=0.237,intensity_cov=0.190
AG1003_VK10D6R.1.T1_chrV:11183216-11183533:+	AG1003_VK10D6R.1.T1	annotated	180.06	FPKM:embryo=1.219e+02,l1=9.502e+01,l2=2.688e+02,l3=1.345e+02,l4=6.961e+01,ll4=5.513e+01,ya=4.179e+01,ref=7.856e+01	RPKM=1.2177e+01,ORFscore=6.3658	NA
AG1003_EGAP5.1.T1_chrX:5163024-5163324:+	AG1003_EGAP5.1.T1	annotated	302.74	FPKM:embryo=4.458e+00,l1=2.418e+01,l2=3.710e+01,l3=1.032e+01,l4=1.743e+01,ll4=1.679e+00,ya=2.215e+00,ref=7.256e+00	RPKM=4.0973e+00,ORFscore=6.4004	NA
C06B8.8.2_chrV:15512170-15512654:+	C06B8.8.2	annotated	165.69	FPKM:embryo=1.001e+03,l1=2.512e+03,l2=6.777e+03,l3=4.729e+03,l4=6.808e+03,ll4=4.452e+03,ya=2.298e+03,ref=4.231e+03	RPKM=1.0998e+03,ORFscore=12.7439	sequence=CASYLYTLVVADKDK,score=1.589e+02,PEP=1.651e-24,intensity=3.741e+08,nspectra=15,peak_cov=0.526,intensity_cov=0.303;sequence=QSLPPGIQVK,score=2.052e+02,PEP=4.607e-97,intensity=1.889e+09,nspectra=547,peak_cov=0.713,intensity_cov=0.256;sequence=VRCASYLYTLVVADK,score=1.231e+02,PEP=1.422e-05,intensity=1.199e+05,nspectra=3,peak_cov=0.412,intensity_cov=0.263;sequence=EIKEIKDFLVK,score=1.343e+02,P…
Y38F2AR.9.2_chrIV:2388368-2388669:-	Y38F2AR.9.2	annotated	251.23	FPKM:embryo=7.552e+02,l1=4.478e+02,l2=2.167e+02,l3=4.893e+02,l4=6.402e+02,ll4=5.901e+02,ya=7.577e+02,ref=3.346e+02	RPKM=1.6912e+02,ORFscore=10.0110	sequence=AGGNNGGLWR,score=1.137e+02,PEP=8.116e-04,intensity=4.178e+07,nspectra=2,peak_cov=0.541,intensity_cov=0.223;sequence=FYTEDSTGLK,score=1.448e+02,PEP=2.391e-14,intensity=9.173e+08,nspectra=12,peak_cov=0.625,intensity_cov=0.284;sequence=SPRPTTGGVR,score=1.033e+02,PEP=7.800e-03,intensity=1.515e+09,nspectra=7,peak_cov=0.492,intensity_cov=0.187
F29B9.10_chrIV:4659114-4659403:-	F29B9.10	annotated	408.24	FPKM:embryo=8.568e+00,l1=5.402e+00,l2=1.338e+01,l3=2.915e-06,l4=2.350e+01,ll4=3.827e+00,ya=1.482e+01,ref=8.657e+00	RPKM=2.1172e+01,ORFscore=6.6324	NA
Y50D4B.1_chrV:1112960-1113147:+	Y50D4B.1	annotated	158.15	FPKM:embryo=0.000e+00,l1=0.000e+00,l2=4.880e+00,l3=0.000e+00,l4=0.000e+00,ll4=0.000e+00,ya=0.000e+00,ref=0.000e+00	RPKM=2.4731e+00,ORFscore=5.0581	sequence=AEWGYQNREK,score=1.175e+02,PEP=3.816e-03,intensity=8.143e+05,nspectra=1,peak_cov=0.465,intensity_cov=0.198
M01D7.5_chrI:1843408-1843786:+	M01D7.5	annotated	309.97	FPKM:embryo=2.885e+00,l1=1.546e+02,l2=6.576e+02,l3=3.433e+02,l4=3.742e+02,ll4=1.516e+02,ya=9.666e+00,ref=2.144e+02	RPKM=1.9118e+01,ORFscore=8.0401	NA
AG1003_F20D1.10.T4_chrX:14979610-14979931:+	AG1003_F20D1.10.T4	annotated	300.65	FPKM:embryo=4.847e+01,l1=7.680e+01,l2=8.991e+01,l3=5.076e+01,l4=9.465e+01,ll4=5.438e+01,ya=3.970e+01,ref=8.622e+01	RPKM=9.4367e+00,ORFscore=6.1472	NA
AG1003_F48C5.1.T2_chrX:11444295-11444321:-	AG1003_F48C5.1.T2	utr3	9.83	FPKM:embryo=2.662e+00,l1=1.741e+01,l2=1.076e+01,l3=4.522e+00,l4=1.080e+01,ll4=1.815e+00,ya=7.373e-01,ref=3.118e+00	RPKM=1.1599e-01,ORFscore=NA	sequence=MCVLILHK,score=4.130e+01,PEP=3.673e-02,intensity=1.807e+06,nspectra=1,peak_cov=0.080,intensity_cov=0.059
Y37E3.3_chrI:2064307-2064561:+	Y37E3.3	annotated	337.09	FPKM:embryo=2.401e+02,l1=5.386e+01,l2=7.076e+01,l3=4.662e+01,l4=7.918e+01,ll4=7.446e+01,ya=9.617e+01,ref=1.319e+02	RPKM=3.7925e+01,ORFscore=8.1450	sequence=LLNYHPLEK,score=1.177e+02,PEP=3.220e-03,intensity=1.182e+08,nspectra=13,peak_cov=0.408,intensity_cov=0.213;sequence=MLLAHVDLIEK,score=1.602e+02,PEP=1.792e-40,intensity=5.630e+07,nspectra=6,peak_cov=0.602,intensity_cov=0.242
AG1003_W07E11.4.T1_chrX:10087570-10087891:-	AG1003_W07E11.4.T1	annotated	207.81	FPKM:embryo=9.255e+00,l1=1.048e+02,l2=6.609e+01,l3=7.807e+01,l4=9.263e+01,ll4=7.457e+01,ya=5.382e+01,ref=8.001e+01	RPKM=2.3389e+01,ORFscore=7.7203	NA
F44E5.1.1_chrII:11774190-11774475:-	F44E5.1.1	annotated	213.56	FPKM:embryo=4.855e+02,l1=1.103e+03,l2=1.042e+03,l3=1.094e+03,l4=1.531e+03,ll4=1.265e+03,ya=8.264e+02,ref=9.662e+02	RPKM=2.2029e+02,ORFscore=9.7081	sequence=RLYLNPHEHFGR,score=1.634e+02,PEP=4.911e-43,intensity=3.297e+08,nspectra=9,peak_cov=0.482,intensity_cov=0.287;sequence=AIANVAAAAPAHH,score=1.548e+02,PEP=8.053e-39,intensity=2.888e+09,nspectra=320,peak_cov=0.760,intensity_cov=0.174;sequence=GIWQSIVQTK,score=2.157e+02,PEP=2.610e-144,intensity=1.077e+09,nspectra=29,peak_cov=0.663,intensity_cov=0.367;sequence=LYLNPHEHFGR,score=1.663e+02,PEP=1…
AG1003_ZK652.1.T3_chrIII:7861998-7862412:+	AG1003_ZK652.1.T3	annotated	290.06	FPKM:embryo=4.957e+01,l1=2.033e+01,l2=5.735e+01,l3=2.630e+01,l4=5.949e+01,ll4=7.422e+01,ya=4.800e+01,ref=6.266e+01	RPKM=4.6383e+01,ORFscore=8.0634	sequence=SAVQPVNPKPFLNSLTGK,score=1.664e+02,PEP=8.104e-28,intensity=2.974e+07,nspectra=5,peak_cov=0.546,intensity_cov=0.339;sequence=SAVQPVNPK,score=5.035e+01,PEP=2.429e-02,intensity=3.213e+06,nspectra=5,peak_cov=0.237,intensity_cov=0.160;sequence=PFLNSLTGK,score=9.603e+01,PEP=7.909e-03,intensity=2.239e+07,nspectra=8,peak_cov=0.500,intensity_cov=0.202
F15D4.3_chrII:13237435-13237814:-	F15D4.3	annotated	101.16	FPKM:embryo=1.075e+02,l1=1.664e+02,l2=2.898e+02,l3=1.353e+02,l4=5.392e+02,ll4=2.860e+02,ya=2.305e+02,ref=3.400e+02	RPKM=3.6494e+01,ORFscore=7.8638	sequence=TVAQSGGSFGVFMGVAQGLRC,score=1.170e+02,PEP=1.720e-08,intensity=2.275e+05,nspectra=3,peak_cov=0.384,intensity_cov=0.282;sequence=DLLLQTGK,score=1.012e+02,PEP=2.747e-02,intensity=2.704e+06,nspectra=1,peak_cov=0.584,intensity_cov=0.157
AG1003_B0035.18.T1_chrIV:11320291-11320614:+	AG1003_B0035.18.T1	annotated	353.78	FPKM:embryo=2.503e+01,l1=2.261e+00,l2=5.161e+00,l3=4.624e+00,l4=7.296e+00,ll4=1.874e+01,ya=7.836e+01,ref=6.056e+01	RPKM=5.4145e-01,ORFscore=1.0000	sequence=GYMHTCPK,score=1.480e+02,PEP=1.287e-05,intensity=1.106e+07,nspectra=21,peak_cov=0.613,intensity_cov=0.234;sequence=MKEICAANK,score=1.430e+02,PEP=3.041e-03,intensity=1.865e+08,nspectra=5,peak_cov=0.601,intensity_cov=0.258;sequence=YEEFFANYDPYTR,score=5.011e+01,PEP=1.681e-02,intensity=2.725e+06,nspectra=1,peak_cov=0.268,intensity_cov=0.137;sequence=LYEEKGKAVAEH,score=1.822e+02,PEP=2.539e-2…
W02D3.12_chrI:6741990-6742307:+	W02D3.12	annotated	345.09	FPKM:embryo=2.190e+01,l1=1.378e+01,l2=1.135e+01,l3=1.093e+01,l4=5.797e+00,ll4=1.752e+01,ya=1.752e+01,ref=1.387e+01	RPKM=1.5342e+01,ORFscore=6.5216	NA
T01C3.2_chrV:14991164-14991549:+	T01C3.2	annotated	418.88	FPKM:embryo=8.556e+01,l1=1.197e+01,l2=9.690e+00,l3=6.203e+00,l4=2.360e+01,ll4=1.692e+01,ya=8.314e+01,ref=7.249e+01	RPKM=6.7280e+00,ORFscore=6.5706	sequence=LYDQVLEFVTTTNKK,score=5.741e+01,PEP=4.125e-03,intensity=9.782e+05,nspectra=7,peak_cov=0.517,intensity_cov=0.162
AG1003_Y58G8A.4.T5_chrV:272093-272937:-	AG1003_Y58G8A.4.T5	annotated	47.12	FPKM:embryo=5.693e-06,l1=7.103e-169,l2=1.571e-22,l3=0.000e+00,l4=2.713e-02,ll4=0.000e+00,ya=2.412e-44,ref=7.744e-66	RPKM=3.7666e+00,ORFscore=5.1863	sequence=WYEWNNDMEITK,score=5.048e+01,PEP=1.580e-02,intensity=3.056e+06,nspectra=2,peak_cov=0.216,intensity_cov=0.123;sequence=WYEWNNDMEITKK,score=5.434e+01,PEP=3.009e-02,intensity=4.003e+05,nspectra=1,peak_cov=0.114,intensity_cov=0.111
AG1003_Y48B6A.2.Ts1_chrII:14155197-14155472:+	AG1003_Y48B6A.2.Ts1	annotated	104.4	FPKM:embryo=2.099e+03,l1=5.339e+03,l2=5.046e+03,l3=5.718e+03,l4=5.589e+03,ll4=5.063e+03,ya=8.361e+03,ref=5.470e+03	RPKM=1.1042e+03,ORFscore=13.0968	sequence=KVGIVGKYGTR,score=7.108e+01,PEP=4.964e-02,intensity=3.326e+06,nspectra=1,peak_cov=0.513,intensity_cov=0.174;sequence=VVAGGAYVYGTVTAATVR,score=1.667e+02,PEP=1.107e-91,intensity=4.767e+08,nspectra=40,peak_cov=0.595,intensity_cov=0.357;sequence=KLEVAQHSR,score=1.311e+02,PEP=5.011e-03,intensity=2.654e+08,nspectra=9,peak_cov=0.545,intensity_cov=0.206;sequence=YGTRYGASLRK,score=8.249e+01,PEP=1…
AG1003_K03H1.7.T2_chrIII:9947329-9947698:+	AG1003_K03H1.7.T2	annotated	71.01	FPKM:embryo=1.017e+02,l1=9.982e+00,l2=1.162e+01,l3=5.590e+00,l4=4.307e+00,ll4=6.880e+00,ya=6.764e+01,ref=1.243e+02	RPKM=2.1711e+00,ORFscore=5.7335	sequence=TPTCSDPRSPSQDIERTPIQVK,score=6.425e+01,PEP=1.968e-02,intensity=2.573e+05,nspectra=1,peak_cov=0.402,intensity_cov=0.163
C36B1.14_chrI:8730152-8730756:+	C36B1.14	annotated	446.6	FPKM:embryo=4.638e+01,l1=5.883e+00,l2=1.149e+00,l3=5.153e-01,l4=9.229e+00,ll4=4.034e+00,ya=2.177e+01,ref=2.813e+01	RPKM=7.7428e+00,ORFscore=7.4445	NA
F14F11.2_chrII:8294995-8295284:-	F14F11.2	annotated	367.11	FPKM:embryo=1.738e+01,l1=3.182e+02,l2=3.949e+02,l3=1.658e+02,l4=1.816e+02,ll4=9.333e+01,ya=1.906e+01,ref=9.295e+01	RPKM=1.3810e+01,ORFscore=6.4570	NA
AG1003_C50F4.5.T3_chrV:9546389-9546719:+	AG1003_C50F4.5.T3	annotated	245.22	FPKM:embryo=2.297e+02,l1=2.991e+01,l2=2.163e+01,l3=1.756e+01,l4=1.731e+01,ll4=1.683e+01,ya=1.080e+01,ref=3.563e+01	RPKM=1.1415e+01,ORFscore=7.5317	sequence=EMGGLPEGMNLDPELLAVLRQATNAEFNK,score=6.327e+01,PEP=1.263e-04,intensity=3.263e+05,nspectra=1,peak_cov=0.393,intensity_cov=0.186
AG1003_C01G10.15.T1_chrV:15086927-15087272:-	AG1003_C01G10.15.T1	annotated	113.05	FPKM:embryo=5.689e-01,l1=1.414e+02,l2=4.679e+01,l3=8.705e+00,l4=5.152e+01,ll4=1.891e+01,ya=1.472e-59,ref=9.978e+00	RPKM=3.5855e+01,ORFscore=7.7635	NA
AG1003_ZK652.2.T2_chrIII:7859539-7859974:+	AG1003_ZK652.2.T2	annotated	196.77	FPKM:embryo=1.492e+02,l1=1.343e+02,l2=3.696e+02,l3=2.567e+02,l4=5.332e+02,ll4=3.474e+02,ya=1.439e+02,ref=1.738e+02	RPKM=6.8428e+01,ORFscore=8.6463	NA
T03F1.11_chrI:3853855-3854157:+	T03F1.11	annotated	353.82	FPKM:embryo=1.857e+02,l1=6.252e+02,l2=1.021e+03,l3=5.648e+02,l4=4.996e+02,ll4=3.050e+02,ya=1.884e+02,ref=2.873e+02	RPKM=1.4767e+02,ORFscore=9.8165	sequence=FLIQVIK,score=1.607e+02,PEP=7.948e-08,intensity=8.400e+07,nspectra=17,peak_cov=0.785,intensity_cov=0.230;sequence=ITFDEFKEYINK,score=1.332e+02,PEP=7.816e-08,intensity=5.638e+07,nspectra=3,peak_cov=0.354,intensity_cov=0.202;sequence=ITFDEFK,score=1.169e+02,PEP=1.440e-02,intensity=1.533e+07,nspectra=3,peak_cov=0.631,intensity_cov=0.233;sequence=ATWEHELREMFSLHDK,score=1.335e+02,PEP=5.750e-0…
F49C12.11.1_chrIV:9319369-9319943:+	F49C12.11.1	annotated	73.56	FPKM:embryo=4.779e+02,l1=2.255e+02,l2=2.492e+02,l3=2.501e+02,l4=3.556e+02,ll4=2.825e+02,ya=3.523e+02,ref=3.832e+02	RPKM=9.1126e+01,ORFscore=8.7551	sequence=AGQRGPLLGGGIK,score=7.706e+01,PEP=5.702e-03,intensity=5.224e+04,nspectra=1,peak_cov=0.529,intensity_cov=0.154;sequence=GPLLGGGIKK,score=8.017e+01,PEP=1.984e-02,intensity=2.050e+07,nspectra=1,peak_cov=0.667,intensity_cov=0.113;sequence=DLSEEDVEFKKK,score=1.530e+02,PEP=2.125e-08,intensity=9.164e+06,nspectra=2,peak_cov=0.487,intensity_cov=0.278;sequence=DLSEEDVEFKK,score=1.473e+02,PEP=1.278…
AG1003_F45E4.8.T1_chrIV:7642203-7643043:-	AG1003_F45E4.8.T1	annotated	237.16	FPKM:embryo=5.899e-01,l1=1.005e+02,l2=3.252e+02,l3=1.628e+02,l4=2.446e+02,ll4=1.255e+02,ya=2.607e+01,ref=1.059e+02	RPKM=2.6191e+01,ORFscore=7.7267	NA
M03D4.3_chrIV:6110693-6112356:-	M03D4.3	annotated	113.13	FPKM:embryo=0.000e+00,l1=8.989e+00,l2=7.044e+00,l3=6.317e+00,l4=1.320e+01,ll4=3.661e+00,ya=1.164e+01,ref=4.710e+00	RPKM=1.0243e+01,ORFscore=6.0315	NA
Y39A3CR.4_chrIII:1859882-1860223:+	Y39A3CR.4	annotated	272.89	FPKM:embryo=1.590e+02,l1=1.667e+02,l2=2.680e+02,l3=1.880e+02,l4=4.582e+02,ll4=3.375e+02,ya=2.791e+02,ref=3.163e+02	RPKM=6.9751e+01,ORFscore=8.7493	sequence=MDSADPQLNR,score=1.700e+02,PEP=2.676e-26,intensity=3.401e+07,nspectra=3,peak_cov=0.661,intensity_cov=0.273;sequence=TQTCIQNCVNRMIDASNFMVEHLSK,score=4.955e+01,PEP=2.783e-03,intensity=3.442e+06,nspectra=1,peak_cov=0.255,intensity_cov=0.202;sequence=FLQQLQAETQR,score=9.261e+01,PEP=1.824e-03,intensity=7.816e+06,nspectra=1,peak_cov=0.514,intensity_cov=0.214;sequence=FTEQVHTLTGR,score=1.990e+0…
AG1003_T20G5.14.T5_chrIII:10218848-10222315:+	AG1003_T20G5.14.T5	annotated	555.14	FPKM:embryo=7.819e+00,l1=7.526e+00,l2=9.386e+00,l3=2.876e+00,l4=2.079e+01,ll4=1.006e+01,ya=3.116e+00,ref=8.847e+00	RPKM=3.2065e+01,ORFscore=6.5492	NA
AG1003_ZK856.16.T1_chrV:10205293-10205553:-	AG1003_ZK856.16.T1	annotated	80.59	FPKM:embryo=1.334e+02,l1=4.934e+01,l2=6.265e+01,l3=4.106e+01,l4=1.024e+02,ll4=9.552e+01,ya=1.430e+02,ref=2.033e+02	RPKM=8.5456e+00,ORFscore=6.8173	NA
AG1003_F54C9.3.Ts1_chrII:8566542-8566787:-	AG1003_F54C9.3.Ts1	annotated	204.91	FPKM:embryo=8.490e+01,l1=6.447e+02,l2=7.673e+02,l3=5.460e+02,l4=3.385e+02,ll4=4.212e+02,ya=3.320e+02,ref=5.991e+02	RPKM=1.1283e+01,ORFscore=6.8750	sequence=DYETLQDFLK,score=1.419e+02,PEP=8.124e-10,intensity=1.098e+05,nspectra=3,peak_cov=0.510,intensity_cov=0.212;sequence=TVQVQSLDNSYK,score=7.589e+01,PEP=6.640e-03,intensity=1.889e+06,nspectra=4,peak_cov=0.356,intensity_cov=0.257
AG1003_R09B3.3.T8_chrI:11909440-11909964:-	AG1003_R09B3.3.T8	annotated	181.78	FPKM:embryo=6.544e+01,l1=6.131e+00,l2=5.649e+00,l3=9.698e+00,l4=1.025e+01,ll4=2.872e+01,ya=9.295e+01,ref=1.250e+02	RPKM=9.9957e+00,ORFscore=4.9187	sequence=GFAFIEFAEEGSAQR,score=6.547e+01,PEP=4.007e-03,intensity=1.470e+06,nspectra=1,peak_cov=0.309,intensity_cov=0.171
AG1003_F33D11.8.T1_chrI:5854348-5855024:-	AG1003_F33D11.8.T1	annotated	275.59	FPKM:embryo=2.007e+00,l1=2.331e+01,l2=1.799e+01,l3=1.057e+01,l4=8.457e+00,ll4=8.082e+00,ya=2.552e+00,ref=4.897e+00	RPKM=9.8654e+00,ORFscore=6.4996	NA
AG1003_W03G9.8.T3_chrI:4957858-4958155:-	AG1003_W03G9.8.T3	annotated	62.37	FPKM:embryo=4.064e+01,l1=8.562e+00,l2=1.245e+01,l3=8.379e+00,l4=8.238e+00,ll4=6.090e+00,ya=1.186e+01,ref=2.133e+01	RPKM=5.9192e+00,ORFscore=6.4490	NA
D2096.9_chrIV:8381938-8382774:-	D2096.9	annotated	101.39	FPKM:embryo=5.383e-01,l1=1.236e+01,l2=6.366e+00,l3=3.603e-75,l4=7.148e+00,ll4=4.119e+00,ya=2.600e+00,ref=1.261e+00	RPKM=1.0661e+01,ORFscore=5.0261	sequence=SPLLSLVGSNVR,score=1.244e+02,PEP=4.445e-10,intensity=7.348e+06,nspectra=3,peak_cov=0.522,intensity_cov=0.218
C12D8.14_chrV:10228067-10228344:-	C12D8.14	annotated	145.42	FPKM:embryo=8.242e+00,l1=1.712e+01,l2=1.347e+02,l3=1.683e+02,l4=1.691e+01,ll4=1.914e+01,ya=3.190e+01,ref=6.157e+01	RPKM=2.0367e+01,ORFscore=6.9664	NA
AG1003_F15D3.1.T6_chrI:11527067-11527165:-	AG1003_F15D3.1.T6	other	124.11	FPKM:embryo=9.963e+01,l1=7.959e+01,l2=3.239e+01,l3=2.887e+01,l4=1.359e+01,ll4=2.305e+01,ya=1.755e+01,ref=1.172e+01	RPKM=2.9949e+00,ORFscore=1.0000	sequence=MQNLMTACDDLGK,score=5.912e+01,PEP=2.211e-02,intensity=1.178e+05,nspectra=1,peak_cov=0.178,intensity_cov=0.150
AG1003_F33G12.7.T1_chrII:5040266-5040664:-	AG1003_F33G12.7.T1	annotated	470.07	FPKM:embryo=1.705e+01,l1=1.753e+01,l2=2.861e+01,l3=1.013e+01,l4=3.778e+01,ll4=2.370e+01,ya=3.056e+01,ref=4.710e+01	RPKM=8.7275e+00,ORFscore=7.2610	sequence=GQTDSPVSSDHKPPVF,score=7.502e+01,PEP=2.472e-03,intensity=1.571e+05,nspectra=2,peak_cov=0.332,intensity_cov=0.228
Y48B6A.14.2_chrII:14250621-14250970:+	Y48B6A.14.2	annotated	181.22	FPKM:embryo=4.503e+03,l1=7.203e+02,l2=3.501e+02,l3=6.066e+01,l4=3.297e+02,ll4=2.932e+02,ya=6.871e+02,ref=5.883e+02	RPKM=9.3938e+01,ORFscore=9.6383	sequence=RYEVDIANYK,score=1.417e+02,PEP=1.850e-07,intensity=8.279e+06,nspectra=13,peak_cov=0.554,intensity_cov=0.201;sequence=YEVDIANYKKSQ,score=1.458e+02,PEP=5.785e-06,intensity=5.949e+05,nspectra=1,peak_cov=0.539,intensity_cov=0.298;sequence=AAGVEWGKLTDK,score=1.796e+02,PEP=1.746e-29,intensity=1.196e+08,nspectra=66,peak_cov=0.653,intensity_cov=0.304;sequence=KRYEVDIANYK,score=1.488e+02,PEP=5.90…
AG1003_W01D2.1.T2_chrII:14815420-14815998:+	AG1003_W01D2.1.T2	annotated	127.26	FPKM:embryo=2.959e+02,l1=8.574e+02,l2=2.157e+03,l3=2.255e+03,l4=2.490e+03,ll4=1.745e+03,ya=9.364e+02,ref=1.931e+03	RPKM=7.1646e+02,ORFscore=12.4951	NA
AG1003_Y55B1AL.2.T1_chrIII:577041-577558:-	AG1003_Y55B1AL.2.T1	annotated	302.53	FPKM:embryo=1.029e+02,l1=5.467e+01,l2=6.097e+01,l3=4.804e+01,l4=1.340e+02,ll4=7.312e+01,ya=7.689e+01,ref=6.837e+01	RPKM=1.7445e+01,ORFscore=5.8217	sequence=GVLVTSDPAFR,score=5.942e+01,PEP=4.260e-02,intensity=7.027e+06,nspectra=2,peak_cov=0.398,intensity_cov=0.127
T09A12.5_chrIV:8225658-8226251:+	T09A12.5	annotated	263.98	FPKM:embryo=5.881e+01,l1=5.753e+01,l2=3.530e+01,l3=4.624e+01,l4=6.451e+01,ll4=3.282e+01,ya=1.017e+02,ref=7.082e+01	RPKM=1.2891e+01,ORFscore=6.3958	sequence=QRMAVANAQFSK,score=1.990e+02,PEP=8.663e-81,intensity=3.044e+06,nspectra=5,peak_cov=0.468,intensity_cov=0.259;sequence=MAVANAQFSK,score=1.671e+02,PEP=8.468e-21,intensity=6.440e+07,nspectra=3,peak_cov=0.719,intensity_cov=0.314
AG1003_F28D1.11.T2_chrIV:12391562-12392001:+	AG1003_F28D1.11.T2	annotated	304.63	FPKM:embryo=8.639e+01,l1=3.282e+01,l2=3.385e+01,l3=3.035e+01,l4=7.403e+01,ll4=7.103e+01,ya=4.823e+01,ref=1.177e+02	RPKM=1.8871e+01,ORFscore=6.0491	NA
AG1003_F28F8.3.T3_chrV:15570354-15570629:+	AG1003_F28F8.3.T3	annotated	514.91	FPKM:embryo=2.932e+02,l1=9.923e+01,l2=8.510e+01,l3=8.568e+01,l4=1.115e+02,ll4=1.261e+02,ya=3.509e+02,ref=2.584e+02	RPKM=1.8731e+01,ORFscore=4.9844	sequence=ATSTSTNPNTLLPLELIDK,score=1.688e+02,PEP=1.663e-76,intensity=1.879e+07,nspectra=16,peak_cov=0.602,intensity_cov=0.323
T20B3.14_chrV:16820663-16821287:-	T20B3.14	annotated	218.81	FPKM:embryo=0.000e+00,l1=6.585e+00,l2=3.828e+01,l3=1.618e+01,l4=2.732e+01,ll4=6.716e+00,ya=2.538e+00,ref=3.662e+00	RPKM=2.5495e+01,ORFscore=6.5360	NA
AG1003_C49F5.7.T2_chrX:11994772-11995705:+	AG1003_C49F5.7.T2	annotated	154.43	FPKM:embryo=8.952e-02,l1=2.532e+01,l2=1.658e+02,l3=4.820e+01,l4=4.956e+01,ll4=3.334e+01,ya=6.005e+01,ref=5.086e+01	RPKM=7.4728e+00,ORFscore=6.8897	NA
Y41D4B.5.1_chrIV:1659702-1659954:+	Y41D4B.5.1	annotated	52.93	FPKM:embryo=1.690e+03,l1=3.232e+03,l2=7.353e+03,l3=5.506e+03,l4=6.228e+03,ll4=5.013e+03,ya=2.652e+03,ref=5.295e+03	RPKM=1.0842e+03,ORFscore=12.4004	sequence=MDKLTLAR,score=1.452e+02,PEP=3.219e-03,intensity=1.477e+07,nspectra=2,peak_cov=0.631,intensity_cov=0.230;sequence=LTLARVTK,score=1.521e+02,PEP=2.408e-04,intensity=1.915e+07,nspectra=7,peak_cov=0.610,intensity_cov=0.255;sequence=VEFINDQNNR,score=1.638e+02,PEP=6.401e-33,intensity=9.052e+08,nspectra=13,peak_cov=0.547,intensity_cov=0.273;sequence=EGDILTLLESEREAR,score=1.230e+02,PEP=1.294e-06…
AG1003_K11H3.6.T2_chrIII:9847593-9848008:-	AG1003_K11H3.6.T2	annotated	369.71	FPKM:embryo=5.379e+01,l1=4.929e+01,l2=1.136e+02,l3=5.146e+01,l4=1.329e+02,ll4=8.523e+01,ya=4.141e+01,ref=9.240e+01	RPKM=1.9235e+01,ORFscore=7.9885	sequence=AREVFDVK,score=7.492e+01,PEP=2.465e-02,intensity=2.153e+06,nspectra=1,peak_cov=0.372,intensity_cov=0.127
Y18D10A.16_chrI:12903148-12903438:-	Y18D10A.16	annotated	341.77	FPKM:embryo=8.251e+01,l1=4.717e+01,l2=6.460e+01,l3=4.125e+01,l4=9.187e+01,ll4=6.980e+01,ya=2.004e+02,ref=1.914e+02	RPKM=7.2504e+00,ORFscore=5.2701	sequence=AGITAHSQSQQFEEDEFNEIKK,score=1.906e+02,PEP=4.168e-126,intensity=6.629e+06,nspectra=8,peak_cov=0.544,intensity_cov=0.315;sequence=CFAVLQNFTDCK,score=1.258e+02,PEP=1.391e-08,intensity=4.931e+06,nspectra=6,peak_cov=0.483,intensity_cov=0.208
AG1003_M79.4.T2_chrX:10604755-10605500:+	AG1003_M79.4.T2	annotated	76.33	FPKM:embryo=2.010e+00,l1=3.355e+01,l2=1.981e+01,l3=1.129e+01,l4=1.833e+01,ll4=7.670e+00,ya=4.514e+00,ref=8.150e+00	RPKM=2.5098e+01,ORFscore=8.2413	NA
F29B9.11.1_chrIV:4659687-4660191:-	F29B9.11.1	annotated	237.89	FPKM:embryo=6.993e+02,l1=1.336e+03,l2=2.063e+03,l3=1.692e+03,l4=2.604e+03,ll4=2.111e+03,ya=1.115e+03,ref=9.442e+02	RPKM=2.1152e+02,ORFscore=9.2847	sequence=GVDSTPPLR,score=8.614e+01,PEP=2.039e-02,intensity=2.856e+08,nspectra=2,peak_cov=0.542,intensity_cov=0.180;sequence=LDSLRPRPDNALSPEVQEEIDAR,score=5.916e+01,PEP=4.643e-02,intensity=1.184e+07,nspectra=1,peak_cov=0.370,intensity_cov=0.189;sequence=GVDSTPPLRFTSVSEK,score=9.924e+01,PEP=4.025e-04,intensity=4.765e+05,nspectra=1,peak_cov=0.430,intensity_cov=0.266
R148.2_chrIII:3183682-3184616:+	R148.2	annotated	65.31	FPKM:embryo=5.894e+00,l1=5.781e+00,l2=5.550e-05,l3=3.035e+00,l4=6.997e+00,ll4=1.499e+00,ya=2.024e-05,ref=1.339e+01	RPKM=1.6357e+01,ORFscore=6.0412	sequence=NSYPIVTLHSSDGSK,score=6.208e+01,PEP=2.877e-03,intensity=6.016e+04,nspectra=2,peak_cov=0.319,intensity_cov=0.187;sequence=ITDMANVGSLMIADAK,score=1.856e+02,PEP=1.180e-107,intensity=2.768e+06,nspectra=6,peak_cov=0.647,intensity_cov=0.355;sequence=HGETVSIHFQK,score=1.527e+02,PEP=1.217e-24,intensity=3.312e+07,nspectra=34,peak_cov=0.367,intensity_cov=0.302;sequence=KNSYPIVTLHSSDGSK,score=7.080…
Y48G10A.6_chrI:13451542-13452707:+	Y48G10A.6	annotated	31.98	FPKM:embryo=2.634e-01,l1=1.705e+00,l2=2.576e-05,l3=3.092e+00,l4=1.179e-06,ll4=2.023e+00,ya=2.313e-06,ref=1.302e+00	RPKM=5.7926e+00,ORFscore=6.0475	NA
AG1003_C34E10.10.T2_chrIII:5227661-5227840:-	AG1003_C34E10.10.T2	utr5	223.74	FPKM:embryo=5.616e+01,l1=2.088e+01,l2=1.644e+01,l3=1.333e+01,l4=2.021e+01,ll4=1.715e+01,ya=3.508e+01,ref=4.575e+01	RPKM=1.3801e+01,ORFscore=5.3699	sequence=LLNYATSIAK,score=9.147e+01,PEP=3.456e-03,intensity=1.446e+07,nspectra=1,peak_cov=0.359,intensity_cov=0.180
ZC434.7b.2_chrI:10345732-10346159:+	ZC434.7b.2	annotated	238.1	FPKM:embryo=3.460e+01,l1=2.421e+01,l2=2.100e+01,l3=1.295e+01,l4=3.516e+01,ll4=2.794e+01,ya=2.235e+01,ref=3.619e+01	RPKM=2.0490e+01,ORFscore=5.6286	sequence=TLAAQGVNIADHNALND,score=1.160e+02,PEP=1.036e-08,intensity=1.750e+06,nspectra=6,peak_cov=0.349,intensity_cov=0.256
AG1003_C46G7.2.T4_chrIV:6018001-6019577:+	AG1003_C46G7.2.T4	annotated	208.2	FPKM:embryo=2.038e+01,l1=1.696e+02,l2=1.379e+02,l3=1.193e+02,l4=2.227e+02,ll4=1.436e+02,ya=8.156e+01,ref=1.047e+02	RPKM=4.3603e+01,ORFscore=7.8545	NA
Y73B6BL.32.2_chrIV:6326517-6329189:+	Y73B6BL.32.2	annotated	492.96	FPKM:embryo=4.321e+01,l1=1.820e+01,l2=1.525e+01,l3=1.747e+01,l4=2.297e+01,ll4=2.047e+01,ya=6.022e+01,ref=6.300e+01	RPKM=1.9097e+01,ORFscore=7.3865	sequence=MVNVVTGDGR,score=7.253e+01,PEP=2.466e-02,intensity=2.211e+07,nspectra=2,peak_cov=0.495,intensity_cov=0.171;sequence=AAPLAPIWIPQ,score=1.157e+02,PEP=2.746e-04,intensity=1.062e+08,nspectra=21,peak_cov=0.603,intensity_cov=0.160;sequence=SYSETEGVLTTPLGLYIIR,score=5.825e+01,PEP=3.202e-03,intensity=1.561e+07,nspectra=1,peak_cov=0.240,intensity_cov=0.133;sequence=TSTLDAYMNR,score=1.084e+02,PEP=…
F33A8.2.1_chrII:11028099-11030297:-	F33A8.2.1	annotated	189.98	FPKM:embryo=9.149e-01,l1=6.496e+00,l2=7.640e+00,l3=2.544e+00,l4=3.315e+01,ll4=6.620e+00,ya=1.835e+01,ref=2.448e+00	RPKM=4.4473e+01,ORFscore=7.9525	NA
F48C11.3_chrX:13177994-13178339:-	F48C11.3	annotated	229	FPKM:embryo=1.814e+01,l1=2.450e+02,l2=1.173e+02,l3=8.339e+01,l4=8.074e+01,ll4=6.776e+01,ya=2.291e+01,ref=2.983e+01	RPKM=3.5372e+01,ORFscore=8.1787	NA
AG1003_C27B7.9.T1_chrIV:8915553-8916060:-	AG1003_C27B7.9.T1	annotated	227.77	FPKM:embryo=5.485e-01,l1=3.579e+00,l2=1.604e+01,l3=8.885e+00,l4=6.748e+00,ll4=1.391e+00,ya=1.590e+01,ref=3.221e+01	RPKM=1.6322e-01,ORFscore=0.0000	sequence=VPTDTATQLK,score=8.431e+01,PEP=1.137e-02,intensity=2.962e+06,nspectra=5,peak_cov=0.419,intensity_cov=0.200;sequence=VDCAMGIIPK,score=1.320e+02,PEP=2.542e-06,intensity=5.682e+07,nspectra=10,peak_cov=0.667,intensity_cov=0.198
H05L03.3.1_chrX:5904630-5904941:+	H05L03.3.1	annotated	147.07	FPKM:embryo=3.473e+01,l1=7.334e+02,l2=2.895e+02,l3=2.030e+02,l4=2.267e+02,ll4=1.478e+02,ya=5.315e+01,ref=6.695e+01	RPKM=1.3939e+02,ORFscore=8.7088	NA
AG1003_T12D8.10.T1_chrIII:13641708-13642207:-	AG1003_T12D8.10.T1	annotated	154.11	FPKM:embryo=7.372e+01,l1=3.212e+01,l2=6.456e+01,l3=4.975e+01,l4=8.403e+01,ll4=6.793e+01,ya=5.850e+01,ref=1.312e+02	RPKM=1.1952e+01,ORFscore=4.2721	sequence=VNALLTEAIKPQILK,score=1.386e+02,PEP=5.906e-12,intensity=1.014e+08,nspectra=6,peak_cov=0.501,intensity_cov=0.282
AG1003_F09F7.6.T1_chrIII:5551278-5552071:-	AG1003_F09F7.6.T1	annotated	415.99	FPKM:embryo=5.684e+01,l1=8.046e+01,l2=5.399e+01,l3=1.683e+01,l4=2.735e+01,ll4=6.657e+00,ya=8.362e+01,ref=1.510e+02	RPKM=9.8112e+00,ORFscore=6.6756	sequence=NVYNEEFVTPAK,score=9.215e+01,PEP=1.435e-03,intensity=8.055e+06,nspectra=4,peak_cov=0.385,intensity_cov=0.231
AG1003_ZC449.4.T2_chrX:5028415-5029367:-	AG1003_ZC449.4.T2	annotated	201.87	FPKM:embryo=7.001e+00,l1=1.529e+01,l2=7.601e+00,l3=4.744e+00,l4=6.711e+00,ll4=4.576e+00,ya=1.789e+00,ref=9.173e+00	RPKM=6.5746e+00,ORFscore=6.0541	NA
F23H11.5.2_chrIII:910105-910568:-	F23H11.5.2	annotated	282.82	FPKM:embryo=5.041e+02,l1=1.035e+03,l2=1.959e+03,l3=1.434e+03,l4=2.041e+03,ll4=1.459e+03,ya=6.110e+02,ref=6.997e+02	RPKM=1.6777e+02,ORFscore=10.1992	NA
Y71G12B.14_chrI:1701373-1701699:+	Y71G12B.14	annotated	427.03	FPKM:embryo=1.707e+02,l1=6.909e+01,l2=1.360e+02,l3=8.139e+01,l4=1.400e+02,ll4=1.072e+02,ya=7.299e+01,ref=1.913e+02	RPKM=2.7358e+01,ORFscore=7.9430	sequence=GNNVLYISTSTK,score=9.120e+01,PEP=1.939e-03,intensity=5.085e+07,nspectra=2,peak_cov=0.417,intensity_cov=0.189;sequence=QNPAEFLK,score=7.150e+01,PEP=6.715e-02,intensity=1.315e+07,nspectra=1,peak_cov=0.315,intensity_cov=0.091;sequence=KVIGKPVVVK,score=1.086e+02,PEP=2.646e-02,intensity=1.838e+07,nspectra=1,peak_cov=0.406,intensity_cov=0.168;sequence=QNPAEFLKK,score=9.603e+01,PEP=3.612e-02,in…
AG1003_R05D3.6.T3_chrIII:8350338-8350724:-	AG1003_R05D3.6.T3	annotated	18.19	FPKM:embryo=1.594e+01,l1=1.959e+02,l2=2.088e+02,l3=1.195e+02,l4=2.355e+02,ll4=1.226e+02,ya=7.064e+01,ref=6.943e+01	RPKM=6.3783e+01,ORFscore=8.8212	NA
AG1003_K10D2.4.T1_chrIII:5173405-5173719:+	AG1003_K10D2.4.T1	annotated	227.24	FPKM:embryo=1.177e+02,l1=1.711e+01,l2=3.320e+01,l3=2.075e+01,l4=4.295e+01,ll4=7.108e+01,ya=1.375e+02,ref=1.332e+02	RPKM=6.8362e+00,ORFscore=6.5778	NA
AG1003_C12D8.16.T1_chrV:10229813-10230081:+	AG1003_C12D8.16.T1	annotated	165.06	FPKM:embryo=1.112e+00,l1=6.057e+00,l2=9.967e+01,l3=1.492e+02,l4=3.290e+01,ll4=4.759e+01,ya=1.072e+02,ref=4.827e+01	RPKM=8.5297e+00,ORFscore=6.6761	NA
C54C6.5_chrIII:3549542-3549822:-	C54C6.5	annotated	156.39	FPKM:embryo=2.407e+00,l1=4.450e+01,l2=5.345e+01,l3=2.721e+01,l4=2.472e+01,ll4=2.214e+01,ya=5.402e+00,ref=1.364e+01	RPKM=4.4711e+00,ORFscore=6.1017	NA
D1007.18_chrI:4578819-4579687:-	D1007.18	annotated	117.17	FPKM:embryo=5.654e-01,l1=1.179e+01,l2=1.126e+01,l3=3.493e+00,l4=3.128e+00,ll4=0.000e+00,ya=6.454e-01,ref=3.618e+00	RPKM=1.2832e+01,ORFscore=6.4561	NA
AG1003_T03D8.7.T1_chrV:20811543-20811861:+	AG1003_T03D8.7.T1	annotated	293.63	FPKM:embryo=6.652e-01,l1=2.120e+01,l2=1.471e+01,l3=6.153e+00,l4=6.789e+01,ll4=5.572e+01,ya=6.498e+00,ref=1.774e+01	RPKM=6.3037e+00,ORFscore=6.8507	NA
T08G5.10_chrV:14018349-14018597:-	T08G5.10	annotated	29.15	FPKM:embryo=1.848e+00,l1=1.549e+01,l2=0.000e+00,l3=2.059e+00,l4=0.000e+00,ll4=0.000e+00,ya=4.850e+01,ref=1.564e+03	RPKM=1.5551e+01,ORFscore=6.8331	NA
F56E10.4.3_chrV:103470-104036:-	F56E10.4.3	annotated	86.64	FPKM:embryo=6.471e+02,l1=1.944e+03,l2=9.771e+02,l3=1.315e+03,l4=1.975e+03,ll4=1.137e+03,ya=2.868e+03,ref=1.650e+03	RPKM=8.8884e+02,ORFscore=12.9256	sequence=LVQHPNSYFMDVK,score=1.040e+02,PEP=4.088e-06,intensity=1.649e+08,nspectra=10,peak_cov=0.374,intensity_cov=0.190;sequence=PLAVDLLHPEPQR,score=1.538e+02,PEP=6.060e-48,intensity=1.850e+09,nspectra=65,peak_cov=0.547,intensity_cov=0.299;sequence=AKLTEGCSFRK,score=1.193e+02,PEP=5.709e-03,intensity=3.390e+06,nspectra=3,peak_cov=0.432,intensity_cov=0.283;sequence=LTEGCSFR,score=1.076e+02,PEP=9.55…
F45H11.2_chrI:10373548-10373849:-	F45H11.2	annotated	359.51	FPKM:embryo=3.539e+02,l1=1.514e+02,l2=1.319e+02,l3=1.231e+02,l4=1.850e+02,ll4=1.567e+02,ya=1.789e+02,ref=2.110e+02	RPKM=4.1482e+01,ORFscore=7.9678	sequence=EIELDIEPNDRVERIK,score=6.600e+01,PEP=2.104e-02,intensity=2.200e+06,nspectra=2,peak_cov=0.547,intensity_cov=0.135;sequence=VLGGSVLHLVLALR,score=1.994e+02,PEP=2.644e-139,intensity=4.772e+08,nspectra=20,peak_cov=0.745,intensity_cov=0.333;sequence=QMNDDKTAADYK,score=1.034e+02,PEP=2.342e-03,intensity=8.204e+06,nspectra=1,peak_cov=0.429,intensity_cov=0.225
ZK512.4_chrIII:9145261-9145807:+	ZK512.4	annotated	338.7	FPKM:embryo=1.113e+02,l1=5.447e+01,l2=2.452e+01,l3=3.240e+01,l4=8.677e+01,ll4=5.305e+01,ya=1.159e+02,ref=1.262e+02	RPKM=1.7242e+01,ORFscore=5.5005	sequence=LSSTLLRGIVTQ,score=1.612e+02,PEP=3.132e-20,intensity=2.788e+07,nspectra=20,peak_cov=0.694,intensity_cov=0.314;sequence=TYFTSWDEFAK,score=1.446e+02,PEP=1.636e-19,intensity=3.443e+07,nspectra=13,peak_cov=0.470,intensity_cov=0.231
C09G4.3_chrIV:8513932-8514330:+	C09G4.3	annotated	285.09	FPKM:embryo=3.625e+02,l1=5.692e+01,l2=4.974e+01,l3=2.922e+01,l4=4.213e+01,ll4=3.552e+01,ya=2.201e+02,ref=3.212e+02	RPKM=1.6826e+01,ORFscore=5.8403	sequence=TGGNVRSGNAVGVR,score=1.731e+02,PEP=2.711e-45,intensity=1.000e+07,nspectra=12,peak_cov=0.725,intensity_cov=0.210
F57B10.14.1_chrI:6552937-6553372:-	F57B10.14.1	annotated	138.67	FPKM:embryo=3.621e+02,l1=7.998e+02,l2=1.142e+03,l3=1.017e+03,l4=1.525e+03,ll4=1.178e+03,ya=6.466e+02,ref=4.847e+02	RPKM=1.9870e+02,ORFscore=9.5484	sequence=TVGQYIPLWNK,score=7.367e+01,PEP=3.082e-02,intensity=1.052e+06,nspectra=2,peak_cov=0.269,intensity_cov=0.144;sequence=MLYMKPAR,score=9.535e+01,PEP=2.352e-02,intensity=3.857e+05,nspectra=1,peak_cov=0.330,intensity_cov=0.134;sequence=NAFTNPNYFK,score=1.177e+02,PEP=2.921e-04,intensity=1.540e+08,nspectra=43,peak_cov=0.592,intensity_cov=0.345
AG1003_T26A5.9.T2_chrIII:6463157-6463706:-	AG1003_T26A5.9.T2	annotated	335.53	FPKM:embryo=8.530e+02,l1=4.729e+02,l2=8.676e+02,l3=6.135e+02,l4=6.872e+02,ll4=5.329e+02,ya=6.392e+02,ref=1.165e+03	RPKM=1.1837e+02,ORFscore=9.6668	sequence=YNIEKDIAAYIK,score=1.458e+02,PEP=5.993e-11,intensity=1.303e+08,nspectra=8,peak_cov=0.451,intensity_cov=0.264;sequence=YNIEKDIAAYIKK,score=1.554e+02,PEP=6.453e-14,intensity=5.773e+07,nspectra=5,peak_cov=0.457,intensity_cov=0.288;sequence=NADMSDDMQQDAIDCATQALEK,score=1.923e+02,PEP=4.463e-168,intensity=8.899e+06,nspectra=20,peak_cov=0.613,intensity_cov=0.347;sequence=DIAAYIKK,score=1.400e+0…
C27D6.12a_chrII:5177360-5177974:-	C27D6.12a	annotated	39.12	FPKM:embryo=3.948e+00,l1=2.618e+02,l2=1.207e+02,l3=7.800e+01,l4=1.243e+02,ll4=6.635e+01,ya=2.618e+01,ref=8.140e+01	RPKM=5.6756e+01,ORFscore=7.2669	NA
B0205.12_chrI:10730464-10730666:+	B0205.12	annotated	91.77	FPKM:embryo=5.303e+01,l1=4.450e+01,l2=1.901e+01,l3=2.558e+01,l4=6.358e+01,ll4=3.600e+01,ya=1.082e+02,ref=4.894e+01	RPKM=1.9671e+01,ORFscore=5.8738	sequence=LPSASEMMK,score=4.140e+01,PEP=1.604e-01,intensity=2.652e+05,nspectra=1,peak_cov=0.072,intensity_cov=0.162
T20G5.8_chrIII:10199253-10199483:+	T20G5.8	annotated	132.15	FPKM:embryo=1.089e-40,l1=6.719e-01,l2=8.209e-23,l3=3.539e-25,l4=2.024e+00,ll4=3.624e+00,ya=1.881e+00,ref=6.137e-01	RPKM=1.7006e+01,ORFscore=6.6891	NA
Y12A6A.2_chrX:13618803-13619399:+	Y12A6A.2	annotated	183.8	FPKM:embryo=1.014e+01,l1=4.648e+01,l2=4.792e+01,l3=2.283e+01,l4=1.724e+01,ll4=1.236e+01,ya=4.357e+00,ref=1.133e+01	RPKM=6.4507e+00,ORFscore=6.1722	NA
F26E4.6.1_chrI:9773166-9773872:+	F26E4.6.1	annotated	202.91	FPKM:embryo=3.620e+02,l1=7.939e+02,l2=4.873e+02,l3=5.056e+02,l4=9.203e+02,ll4=6.651e+02,ya=8.960e+02,ref=4.558e+02	RPKM=1.8432e+02,ORFscore=10.4233	sequence=LPFHVTNKWGFAAK,score=1.152e+02,PEP=4.264e-06,intensity=4.127e+06,nspectra=1,peak_cov=0.378,intensity_cov=0.240;sequence=LPFHVTNK,score=1.286e+02,PEP=4.060e-04,intensity=3.101e+08,nspectra=5,peak_cov=0.595,intensity_cov=0.244
R09B5.8_chrV:1448086-1448680:+	R09B5.8	annotated	140.25	FPKM:embryo=2.846e+01,l1=4.016e+01,l2=1.225e+01,l3=5.080e+01,l4=1.044e+02,ll4=9.745e+01,ya=4.073e+00,ref=3.960e+01	RPKM=1.5180e+01,ORFscore=7.0865	NA
AG1003_F09G8.7.T1_chrIII:8267867-8268274:-	AG1003_F09G8.7.T1	annotated	252.03	FPKM:embryo=2.959e+01,l1=5.628e+01,l2=7.802e+01,l3=6.944e+01,l4=9.125e+01,ll4=7.858e+01,ya=4.752e+01,ref=7.118e+01	RPKM=2.0299e+01,ORFscore=7.8348	sequence=GNTIAHSTFLEAENPR,score=5.510e+01,PEP=1.188e-02,intensity=4.525e+06,nspectra=1,peak_cov=0.265,intensity_cov=0.145
F53G2.7.1_chrII:2478322-2479077:-	F53G2.7.1	utr5	299.88	FPKM:embryo=2.464e+01,l1=8.440e+00,l2=8.279e+00,l3=1.088e+01,l4=1.486e+01,ll4=1.342e+01,ya=1.299e+01,ref=8.655e+00	RPKM=2.0211e+01,ORFscore=7.1311	sequence=KLYEEGQK,score=1.232e+02,PEP=6.365e-03,intensity=1.048e+06,nspectra=2,peak_cov=0.477,intensity_cov=0.247;sequence=SAWVNLYK,score=9.337e+01,PEP=1.732e-02,intensity=8.020e+05,nspectra=4,peak_cov=0.489,intensity_cov=0.191;sequence=IRDHFVANR,score=1.098e+02,PEP=1.057e-02,intensity=2.770e+07,nspectra=1,peak_cov=0.387,intensity_cov=0.156
M18.2_chrIV:12110665-12111470:-	M18.2	annotated	344.98	FPKM:embryo=1.176e+00,l1=5.967e+01,l2=8.711e+01,l3=3.561e+01,l4=4.974e+01,ll4=3.761e+01,ya=7.847e+00,ref=1.612e+01	RPKM=1.6553e+01,ORFscore=6.8742	NA
F59F4.2_chrX:15841521-15842044:+	F59F4.2	annotated	162.76	FPKM:embryo=6.134e+02,l1=3.642e+02,l2=9.548e+01,l3=3.128e+02,l4=3.092e+02,ll4=2.681e+02,ya=5.361e+02,ref=4.432e+02	RPKM=9.1410e+01,ORFscore=8.6661	sequence=QRMTLANK,score=1.466e+02,PEP=4.651e-04,intensity=4.690e+05,nspectra=2,peak_cov=0.444,intensity_cov=0.168;sequence=NVNNRGNVAK,score=1.357e+02,PEP=3.102e-03,intensity=3.309e+06,nspectra=2,peak_cov=0.429,intensity_cov=0.295;sequence=MTLANKQFSK,score=1.555e+02,PEP=4.877e-09,intensity=7.332e+06,nspectra=4,peak_cov=0.381,intensity_cov=0.222
F36H12.1_chrIV:5290840-5293318:+	F36H12.1	annotated	49.29	FPKM:embryo=1.758e+00,l1=4.209e+01,l2=1.436e+01,l3=8.405e+00,l4=2.097e+01,ll4=1.016e+01,ya=1.098e+01,ref=1.322e+01	RPKM=2.3016e+01,ORFscore=7.6080	NA
C15C8.7_chrV:12744419-12745029:-	C15C8.7	annotated	181.15	FPKM:embryo=3.502e+01,l1=1.331e+01,l2=1.183e+01,l3=1.297e+01,l4=1.936e+01,ll4=9.196e+00,ya=2.106e+01,ref=3.533e+01	RPKM=4.7931e+00,ORFscore=6.1027	NA
Y39A3CL.3_chrIII:1777799-1778233:+	Y39A3CL.3	annotated	148.94	FPKM:embryo=1.028e+02,l1=1.056e+02,l2=3.609e+02,l3=2.128e+02,l4=4.215e+02,ll4=2.850e+02,ya=4.963e+02,ref=2.526e+02	RPKM=6.0122e+01,ORFscore=7.4859	sequence=MIFPGAGGPELDK,score=1.544e+02,PEP=3.736e-24,intensity=5.484e+06,nspectra=23,peak_cov=0.771,intensity_cov=0.234
AG1003_F40G9.2.T4_chrIII:190996-191862:+	AG1003_F40G9.2.T4	annotated	123.31	FPKM:embryo=3.166e+00,l1=6.096e+00,l2=6.341e+00,l3=3.833e+00,l4=2.787e+01,ll4=5.412e+00,ya=1.452e+01,ref=1.265e+01	RPKM=3.4225e+01,ORFscore=7.5290	NA
C44E4.6.1_chrI:4635816-4636342:-	C44E4.6.1	annotated	173.82	FPKM:embryo=2.906e+02,l1=8.574e+02,l2=1.058e+03,l3=9.351e+02,l4=2.074e+03,ll4=1.702e+03,ya=1.611e+03,ref=8.502e+02	RPKM=1.1513e+02,ORFscore=9.6284	sequence=AYVALVEELIAK,score=1.792e+02,PEP=1.114e-80,intensity=1.123e+09,nspectra=202,peak_cov=0.764,intensity_cov=0.233;sequence=AYVALVEELIAKYGA,score=1.380e+02,PEP=4.835e-06,intensity=9.188e+05,nspectra=4,peak_cov=0.594,intensity_cov=0.283;sequence=QGTVGDNTTDKPGMFDLK,score=8.991e+01,PEP=1.971e-03,intensity=3.416e+07,nspectra=5,peak_cov=0.537,intensity_cov=0.167;sequence=TSPSNDELLKLYALFK,score=8.…
AG1003_K06A1.3.T1_chrII:6443651-6443719:+	AG1003_K06A1.3.T1	utr3	7.48	FPKM:embryo=7.861e+01,l1=3.543e+00,l2=2.787e+00,l3=2.784e+00,l4=5.025e+00,ll4=1.090e+01,ya=9.284e-01,ref=3.321e+00	NA	sequence=MLYSVLISSALHIFLPK,score=3.660e+01,PEP=2.140e-02,intensity=2.917e+05,nspectra=1,peak_cov=0.138,intensity_cov=0.122
C04H5.8_chrII:14550844-14552278:+	C04H5.8	annotated	185.01	FPKM:embryo=1.727e-01,l1=6.583e+00,l2=1.360e+01,l3=6.097e+00,l4=8.398e+00,ll4=1.593e+00,ya=0.000e+00,ref=6.560e+00	RPKM=1.4151e+01,ORFscore=7.3559	NA
F35H10.5_chrIV:8300760-8301081:+	F35H10.5	annotated	318.73	FPKM:embryo=5.240e+01,l1=5.851e+00,l2=2.417e+01,l3=1.089e+01,l4=2.057e+01,ll4=1.847e+01,ya=3.019e+01,ref=8.185e+01	RPKM=5.8495e+00,ORFscore=6.3797	NA
AG1003_F52D10.3.T7_chrX:11603977-11605304:-	AG1003_F52D10.3.T7	annotated	149.44	FPKM:embryo=0.000e+00,l1=0.000e+00,l2=0.000e+00,l3=0.000e+00,l4=0.000e+00,ll4=0.000e+00,ya=0.000e+00,ref=0.000e+00	RPKM=2.0538e+02,ORFscore=9.8671	NA
C45B2.2_chrX:6084713-6085061:+	C45B2.2	annotated	182.05	FPKM:embryo=2.191e+01,l1=2.352e+01,l2=1.170e+02,l3=1.364e+02,l4=2.183e+02,ll4=1.562e+02,ya=9.767e+01,ref=1.027e+02	RPKM=1.5426e+00,ORFscore=5.3550	sequence=SNRFQQPTGGNSR,score=1.221e+02,PEP=1.441e-04,intensity=9.077e+07,nspectra=3,peak_cov=0.450,intensity_cov=0.283;sequence=QGVWDFNRHEAR,score=6.148e+01,PEP=5.882e-02,intensity=7.079e+07,nspectra=1,peak_cov=0.287,intensity_cov=0.178
C23G10.11_chrIII:6215232-6215474:-	C23G10.11	annotated	192.98	FPKM:embryo=5.937e-86,l1=4.204e-01,l2=0.000e+00,l3=0.000e+00,l4=0.000e+00,ll4=0.000e+00,ya=0.000e+00,ref=2.439e-81	RPKM=5.8780e+00,ORFscore=5.5112	sequence=LLPPQVSEWFLR,score=5.079e+01,PEP=3.357e-02,intensity=8.250e+06,nspectra=2,peak_cov=0.652,intensity_cov=0.123
AG1003_W09G3.3.T13_chrI:13812200-13814291:-	AG1003_W09G3.3.T13	annotated	419.33	FPKM:embryo=3.750e+01,l1=1.609e+01,l2=2.001e+01,l3=3.110e+01,l4=5.733e+01,ll4=5.237e+01,ya=3.017e+01,ref=2.433e+01	RPKM=1.0029e+01,ORFscore=5.7457	sequence=DQLVSLIFAVQTVMR,score=4.200e+01,PEP=5.755e-02,intensity=3.268e+05,nspectra=1,peak_cov=0.237,intensity_cov=0.099
Y69A2AR.3.2_chrIV:2641309-2642016:+	Y69A2AR.3.2	annotated	130.35	FPKM:embryo=7.515e+01,l1=1.013e+02,l2=1.370e+02,l3=6.817e+01,l4=2.330e+02,ll4=1.388e+02,ya=1.989e+02,ref=1.929e+02	RPKM=5.2776e+01,ORFscore=8.0262	sequence=QVAGGKPDWSLYK,score=1.192e+02,PEP=2.156e-04,intensity=1.822e+07,nspectra=2,peak_cov=0.425,intensity_cov=0.239;sequence=TSTGIEHAEK,score=1.159e+02,PEP=3.754e-03,intensity=9.235e+06,nspectra=12,peak_cov=0.406,intensity_cov=0.189;sequence=KADVLPK,score=1.143e+02,PEP=2.466e-02,intensity=3.410e+06,nspectra=2,peak_cov=0.554,intensity_cov=0.190;sequence=YSYAHAEITMNK,score=9.973e+01,PEP=3.752e-0…
R06C1.4_chrI:11930797-11931625:+	R06C1.4	annotated	251.02	FPKM:embryo=5.118e+02,l1=7.815e+02,l2=8.841e+02,l3=5.282e+02,l4=1.200e+03,ll4=6.802e+02,ya=3.137e+02,ref=4.195e+02	RPKM=6.1460e+02,ORFscore=11.7574	sequence=AVEQLNGVAFNGR,score=9.543e+01,PEP=3.979e-04,intensity=1.313e+07,nspectra=1,peak_cov=0.525,intensity_cov=0.227;sequence=GFAFVEFSEEAGAQR,score=1.732e+02,PEP=3.983e-98,intensity=5.692e+07,nspectra=20,peak_cov=0.498,intensity_cov=0.306;sequence=NLRVNYANK,score=5.935e+01,PEP=5.003e-02,intensity=4.483e+05,nspectra=1,peak_cov=0.175,intensity_cov=0.114
F23B2.13_chrIV:9146455-9146849:-	F23B2.13	annotated	220.53	FPKM:embryo=5.421e-01,l1=1.380e-01,l2=4.942e-01,l3=5.665e-21,l4=6.674e-01,ll4=3.514e-41,ya=0.000e+00,ref=9.325e-43	RPKM=5.4347e+01,ORFscore=6.8557	sequence=MDGSATPGPGQAHLK,score=1.859e+02,PEP=2.065e-51,intensity=4.722e+07,nspectra=46,peak_cov=0.539,intensity_cov=0.324
AG1003_Y45F10A.5.T2_chrIV:13505368-13505678:-	AG1003_Y45F10A.5.T2	annotated	154.27	FPKM:embryo=4.546e+00,l1=1.679e+02,l2=4.533e+02,l3=1.950e+02,l4=1.219e+02,ll4=5.792e+01,ya=8.281e+00,ref=1.165e+02	RPKM=2.1229e+01,ORFscore=6.0371	NA
F59E12.11_chrII:5649101-5649413:-	F59E12.11	utr5	189.56	FPKM:embryo=4.652e+01,l1=1.154e+01,l2=1.103e+01,l3=1.146e+01,l4=1.614e+01,ll4=1.377e+01,ya=2.334e+01,ref=2.988e+01	RPKM=9.6907e+00,ORFscore=6.0828	NA
F45H10.2.3_chrII:13491892-13492950:-	F45H10.2.3	annotated	273.99	FPKM:embryo=1.633e+02,l1=2.581e+02,l2=1.290e+02,l3=1.203e+02,l4=2.863e+02,ll4=1.459e+02,ya=2.742e+02,ref=1.758e+02	RPKM=9.8771e+01,ORFscore=9.9081	sequence=KNPADFANDQ,score=1.667e+02,PEP=6.293e-25,intensity=1.600e+08,nspectra=4,peak_cov=0.499,intensity_cov=0.239;sequence=GFFDQAFVK,score=1.734e+02,PEP=4.727e-29,intensity=7.941e+08,nspectra=39,peak_cov=0.618,intensity_cov=0.325;sequence=HFGNLGK,score=1.288e+02,PEP=1.342e-02,intensity=1.572e+08,nspectra=26,peak_cov=0.612,intensity_cov=0.172;sequence=NPADFANDE,score=7.949e+01,PEP=2.598e-02,inte…
AG1003_C24H10.3.T2_chrX:5061038-5061958:+	AG1003_C24H10.3.T2	annotated	159.86	FPKM:embryo=2.459e+01,l1=5.380e+00,l2=6.245e+00,l3=8.593e+00,l4=7.939e+00,ll4=6.551e+00,ya=0.000e+00,ref=1.793e+00	RPKM=8.2279e-01,ORFscore=3.0000	sequence=SIYDRVPLDISALDR,score=5.490e+01,PEP=5.689e-02,intensity=0.000e+00,nspectra=1,peak_cov=0.288,intensity_cov=0.150
AG1003_C05E11.8.T1_chrX:4591401-4592299:-	AG1003_C05E11.8.T1	annotated	292.02	FPKM:embryo=2.561e+00,l1=1.038e+02,l2=6.934e+01,l3=3.411e+01,l4=6.355e+01,ll4=3.052e+01,ya=1.096e+01,ref=2.087e+01	RPKM=4.8055e+01,ORFscore=7.6094	NA
AG1003_K08E7.1.T5_chrIV:12566886-12567182:-	AG1003_K08E7.1.T5	annotated	98.84	FPKM:embryo=2.354e+02,l1=5.334e+01,l2=8.302e+01,l3=8.474e+01,l4=9.920e+01,ll4=9.526e+01,ya=1.008e+02,ref=1.481e+02	RPKM=1.4966e+01,ORFscore=6.6093	NA
F53A9.8_chrX:8718582-8718845:-	F53A9.8	annotated	32.22	FPKM:embryo=1.951e+01,l1=8.594e+02,l2=2.296e+03,l3=7.481e+02,l4=3.033e+02,ll4=1.709e+02,ya=6.206e+02,ref=4.972e+03	RPKM=1.0590e+01,ORFscore=6.4605	NA
AG1003_RIT1P.1142.T1_chrI:4789267-4789407:+	AG1003_RIT1P.1142.T1	lincRNA	20.03	FPKM:embryo=7.263e+01,l1=1.445e+01,l2=3.026e+01,l3=3.344e+01,l4=3.135e+01,ll4=1.961e+01,ya=4.999e+01,ref=1.772e+02	RPKM=1.2027e+03,ORFscore=9.9420	NA
C09G4.4_chrIV:8513405-8513748:+	C09G4.4	annotated	77.42	FPKM:embryo=4.774e+01,l1=2.239e+01,l2=1.941e+01,l3=2.166e+01,l4=2.590e+01,ll4=2.219e+01,ya=4.850e+01,ref=3.941e+01	RPKM=8.4678e+00,ORFscore=6.5120	NA
T23F2.5_chrX:5516880-5517103:-	T23F2.5	annotated	232.67	FPKM:embryo=5.016e+02,l1=1.122e+02,l2=1.966e+02,l3=1.242e+02,l4=1.377e+02,ll4=1.003e+02,ya=2.182e+02,ref=2.852e+02	RPKM=1.2658e+01,ORFscore=5.3670	sequence=ALTCTDIPK,score=8.229e+01,PEP=1.861e-02,intensity=8.002e+06,nspectra=4,peak_cov=0.337,intensity_cov=0.197;sequence=FLCALLLPPIGVWLEK,score=5.779e+01,PEP=6.011e-03,intensity=1.736e+05,nspectra=1,peak_cov=0.446,intensity_cov=0.161
C01G10.6_chrV:15087661-15088216:+	C01G10.6	annotated	181.8	FPKM:embryo=1.964e-01,l1=1.419e+02,l2=3.015e+01,l3=1.376e+01,l4=1.062e+01,ll4=3.586e+00,ya=5.125e+00,ref=1.268e+01	RPKM=2.0643e+01,ORFscore=7.4548	NA
T20G5.7_chrIII:10197650-10197888:+	T20G5.7	annotated	113.23	FPKM:embryo=1.194e+02,l1=6.065e+02,l2=1.772e+02,l3=4.658e+02,l4=2.299e+02,ll4=3.854e+02,ya=1.253e+02,ref=1.244e+02	RPKM=1.5223e+02,ORFscore=9.6469	NA
AG1003_T04C12.3.T2_chrV:11065231-11065588:-	AG1003_T04C12.3.T2	annotated	76.6	FPKM:embryo=3.227e+00,l1=9.114e+01,l2=6.398e+01,l3=5.121e+01,l4=5.442e+01,ll4=2.980e+01,ya=6.338e+00,ref=4.138e+01	RPKM=2.0248e+01,ORFscore=6.1350	NA
AG1003_M02E1.2.T1_chrX:308862-311263:-	AG1003_M02E1.2.T1	annotated	140.47	FPKM:embryo=2.976e+00,l1=6.014e+01,l2=2.109e+01,l3=1.446e+01,l4=2.801e+01,ll4=1.301e+01,ya=3.083e+00,ref=9.912e+00	RPKM=1.7069e+01,ORFscore=6.9154	NA
